# Supplementary material for: Crystal structure of 4,4′-diethynylbiphen­yl
Source: Acta Crystallogr E Crystallogr Commun. 2015 Jun 20;71(Pt 7):816–20. doi: 10.1107/S2056989015011494 (PMC4518938; doi:10.1107/S2056989015011494)
Supplement: Supplementary file 1 [file e-71-00816-sup1.cif]

##############################################################################
#                                                                            #
# This CIF contains the data in a paper accepted for publication in          #
# Acta Crystallographica Section E. It conforms to the requirements of       #
# Notes for Authors for Acta Crystallographica Section E, and has been       #
# peer reviewed under the auspices of the IUCr Commission on Journals.       #
#                                                                            #
# Full details of the Crystallographic Information File format               #
# are given in the paper "The Crystallographic Information File (CIF):       #
# a New Standard Archive File for Crystallography" by S. R. Hall, F. H.      #
# Allen and I. D. Brown [Acta Cryst. (1991), A47, 655-685].                  #
#                                                                            #
# The current version of the core CIF dictionary is obtainable from          #
# ftp://ftp.iucr.org/pub/cif_core.dic.                                       #
#                                                                            #
# Software is freely available for graphical display of the structure(s)     #
# in this CIF. For information consult the CIF software page                 #
# http://www.iucr.org/resources/cif/software.                                #
#                                                                            #
# This file may be used for bona fide research purposes within the           #
# scientific community so long as proper attribution is given to the journal # 
# article from which it was obtained.                                        #
#                                                                            #
##############################################################################
data_global
_audit_creation_method     'SHELXL-2014/7'
_journal_date_recd_electronic     2015-06-12
_journal_date_accepted     2015-06-14
_journal_name_full     'Acta Crystallographica, Section E'
_journal_year     2015
_journal_volume     71
_journal_issue      7
_journal_page_first     816
_journal_page_last     820
_journal_paper_category     GO
_journal_paper_doi     10.1107/S2056989015011494
_journal_coeditor_code     HG5446
_publ_contact_author_name     'Professor Jim Simpson'
_publ_contact_author_address
;
Department of Chemistry
  University of Otago
  PO Box 56
  Dunedin
  New Zealand
;
_publ_contact_author_email     jsimpson@alkali.otago.ac.nz
_publ_contact_author_fax     '+64-3-04797906'
_publ_contact_author_phone     '+64-3-4797914 '
_publ_section_title
;
Crystal structure of 4,4'-diethynylbiphenyl
;
loop_
    _publ_author_name
    _publ_author_address
    'Tei Tagg'
;       School of Fundamental Science,
        Universiti Malaysia Terengganu,
        21030 Kuala Terengganu,
        Malaysia
;
    'McAdam, C. John'
;       Department of Chemistry
        University of Otago
        PO Box 56
        Dunedin
        New Zealand
;
    'Robinson, Brian H.'
;       Department of Chemistry
        University of Otago
        PO Box 56
        Dunedin
        New Zealand
;
    'Simpson, Jim'
;       Department of Chemistry
        University of Otago
        PO Box 56
        Dunedin
        New Zealand
;
_publ_section_synopsis
;
4,4'-Diethynylbiphenyl crystallizes with four unique molecules in the
asymmetric unit. The crystal structure is stabilized by weak C---H...\p(ring)
and C\\tb C---H...\p(alkyne) contacts.
;
data_I
_audit_creation_method     'SHELXL-2014/7'
_chemical_name_systematic
;
4,4'-Diethynylbiphenyl
;
_chemical_name_common     ?
_chemical_formula_moiety     'C16 H10'
_chemical_formula_sum     'C16 H10'
_chemical_formula_iupac     'C16 H10'
_chemical_formula_weight     202.24
_chemical_melting_point     ?
_shelx_space_group_comment
;
The symmetry employed for this shelxl refinement is uniquely defined
by the following loop, which should always be used as a source of
symmetry information in preference to the above space-group names.
They are only intended as comments.
;
_space_group_crystal_system     monoclinic
_space_group_name_H-M_alt     'P 21/c'
_space_group_name_Hall     '-P 2ybc'
loop_
    _space_group_symop_operation_xyz
    'x, y, z'
    '-x, y+1/2, -z+1/2'
    '-x, -y, -z'
    'x, -y-1/2, z-1/2'
_cell_length_a     23.4263(5)
_cell_length_b     21.1181(5)
_cell_length_c     9.2989(2)
_cell_angle_alpha     90
_cell_angle_beta     100.7310(10)
_cell_angle_gamma     90
_cell_volume     4519.89(17)
_cell_formula_units_Z     16
_cell_measurement_reflns_used     8416
_cell_measurement_theta_min     4.858
_cell_measurement_theta_max     62.491
_cell_measurement_temperature     85(2)
_exptl_crystal_description     plate
_exptl_crystal_colour     'pale yellow'
_exptl_crystal_size_max     0.46
_exptl_crystal_size_mid     0.40
_exptl_crystal_size_min     0.07
_exptl_crystal_density_diffrn     1.189
_exptl_crystal_density_meas     ?
_exptl_crystal_density_method     'not measured'
_exptl_crystal_F_000     1696
_exptl_absorpt_coefficient_mu     0.067
_exptl_absorpt_correction_type     multi-scan
_exptl_absorpt_process_details
;
(SADABS; Bruker, 2011)
;
_shelx_estimated_absorpt_T_min     0.970
_shelx_estimated_absorpt_T_max     0.995
_exptl_absorpt_correction_T_min     0.887
_exptl_absorpt_correction_T_max     0.980
_diffrn_ambient_temperature     85(2)
_diffrn_radiation_type     MoK\a
_diffrn_radiation_wavelength     0.71073
_diffrn_radiation_source     'fine-focus sealed tube'
_diffrn_radiation_monochromator     graphite
_diffrn_measurement_device_type     'Bruker--Nonius APEXII CCD'
_diffrn_measurement_method     '\f and \w scans'
_diffrn_detector_area_resol_mean     ?
_diffrn_reflns_number     77658
_diffrn_reflns_av_R_equivalents     0.0304
_diffrn_reflns_theta_min     1.309
_diffrn_reflns_theta_max     26.000
_diffrn_reflns_theta_full     25.242
_diffrn_measured_fraction_theta_max     1.000
_diffrn_measured_fraction_theta_full     1.000
_diffrn_reflns_limit_h_min     -28
_diffrn_reflns_limit_h_max     28
_diffrn_reflns_limit_k_min     -26
_diffrn_reflns_limit_k_max     26
_diffrn_reflns_limit_l_min     -11
_diffrn_reflns_limit_l_max     11
_diffrn_standards_number     0
_refine_special_details
;
Two low angle reflections with <i>F~o~</i> << Fc with intensities affected by
the beam-stop were removed for the final refinement cycles.
;
_reflns_number_total     8885
_reflns_number_gt     7147
_reflns_threshold_expression     'I > 2\s(I)'
_refine_ls_structure_factor_coef     Fsqd
_refine_ls_matrix_type     full
_refine_ls_R_factor_all     0.0492
_refine_ls_R_factor_gt     0.0363
_refine_ls_wR_factor_gt     0.0921
_refine_ls_wR_factor_ref     0.1032
_refine_ls_goodness_of_fit_ref     1.027
_refine_ls_restrained_S_all     1.025
_refine_ls_number_reflns     8885
_refine_ls_number_parameters     577
_refine_ls_number_restraints     42
_refine_ls_hydrogen_treatment     constr
_refine_ls_weighting_scheme     calc
_refine_ls_weighting_details
              'w=1/[\s^2^(Fo^2^)+(0.0471P)^2^+1.4540P] where P=(Fo^2^+2Fc^2^)/3'
_atom_sites_solution_hydrogens     geom
_atom_sites_solution_primary     ?
_atom_sites_solution_secondary     ?
_refine_ls_shift/su_max     0.001
_refine_ls_shift/su_mean     0.000
_refine_diff_density_max     0.289
_refine_diff_density_min     -0.163
_refine_ls_extinction_method     none
_refine_ls_extinction_coef     .
loop_
    _atom_type_symbol
    _atom_type_description
    _atom_type_scat_dispersion_real
    _atom_type_scat_dispersion_imag
    _atom_type_scat_source
    'C' 'C' 0.0033 0.0016
                         'International Tables Vol C Tables 4.2.6.8 and 6.1.1.4'
    'H' 'H' 0.0000 0.0000
                         'International Tables Vol C Tables 4.2.6.8 and 6.1.1.4'
_computing_data_collection
;
APEX2 (Bruker, 2011)
;
_computing_cell_refinement
;
APEX2 (Bruker, 2011) and SAINT (Bruker, 2011)
;
_computing_data_reduction
;
SAINT (Bruker, 2011)
;
_computing_structure_solution
;
SHELXS (Sheldrick, 2008)
;
_computing_structure_refinement
;
SHELXL2014 (Sheldrick, 2015) and <i>TITAN2000</i> (Hunter & Simpson,
1999)
;
_computing_molecular_graphics
;
Mercury (Macrae <i>et al.</i>,  2008)
;
_computing_publication_material
;
SHELXL2014 (Sheldrick, 2015), enCIFer (Allen <i>et al.</i>,
2004),
PLATON (Spek, 2009) and publCIF (Westrip 2010)
;
loop_
    _atom_site_type_symbol
    _atom_site_label
    _atom_site_fract_x
    _atom_site_fract_y
    _atom_site_fract_z
    _atom_site_U_iso_or_equiv
    _atom_site_adp_type
    _atom_site_calc_flag
    _atom_site_occupancy
    _atom_site_disorder_assembly
    _atom_site_disorder_group
    C C18 0.26084(6) 0.61801(6) 0.27932(15) 0.0318(3) Uani d 1 . .
    H H18 0.2298 0.6477 0.2663 0.038 Uiso calc 1 . .
    C C17 0.29917(5) 0.58137(6) 0.29541(13) 0.0240(3) Uani d 1 . .
    C C16 0.40471(6) 0.45861(6) 0.46859(13) 0.0252(3) Uani d 1 . .
    H H16 0.4152 0.4381 0.5606 0.030 Uiso calc 1 . .
    C C15 0.36119(5) 0.50352(6) 0.44947(13) 0.0253(3) Uani d 1 . .
    H H15 0.3417 0.5130 0.5278 0.030 Uiso calc 1 . .
    C C14 0.34553(5) 0.53520(5) 0.31607(13) 0.0206(2) Uani d 1 . .
    C C13 0.37510(5) 0.52063(6) 0.20294(13) 0.0226(3) Uani d 1 . .
    H H13 0.3657 0.5423 0.1121 0.027 Uiso calc 1 . .
    C C12 0.41799(5) 0.47484(6) 0.22237(12) 0.0221(2) Uani d 1 . .
    H H12 0.4372 0.4650 0.1438 0.027 Uiso calc 1 . .
    C C11 0.43363(5) 0.44272(5) 0.35501(12) 0.0196(2) Uani d 1 . .
    C C11' 0.47811(5) 0.39198(5) 0.37373(12) 0.0197(2) Uani d 1 . .
    C C12' 0.47908(5) 0.34774(5) 0.26198(12) 0.0214(2) Uani d 1 . .
    H H12' 0.4516 0.3511 0.1732 0.026 Uiso calc 1 . .
    C C13' 0.51937(5) 0.29931(6) 0.27899(13) 0.0229(3) Uani d 1 . .
    H H13' 0.5192 0.2696 0.2023 0.027 Uiso calc 1 . .
    C C15' 0.56013(5) 0.33806(5) 0.52006(13) 0.0231(3) Uani d 1 . .
    H H15' 0.5880 0.3351 0.6082 0.028 Uiso calc 1 . .
    C C16' 0.51939(5) 0.38625(5) 0.50273(12) 0.0222(2) Uani d 1 . .
    H H16' 0.5195 0.4159 0.5796 0.027 Uiso calc 1 . .
    C C14' 0.56056(5) 0.29371(5) 0.40853(13) 0.0212(2) Uani d 1 . .
    C C17' 0.60326(5) 0.24352(6) 0.42461(13) 0.0242(3) Uani d 1 . .
    C C18' 0.63815(6) 0.20297(6) 0.43483(14) 0.0294(3) Uani d 1 . .
    H H18' 0.6663 0.1702 0.4431 0.035 Uiso calc 1 . .
    C C28 0.01222(6) 0.61620(7) -0.10611(15) 0.0359(3) Uani d 1 . .
    H H28 -0.0189 0.6457 -0.1243 0.043 Uiso calc 1 . .
    C C27 0.05092(6) 0.57953(6) -0.08355(14) 0.0277(3) Uani d 1 . .
    C C24 0.09698(5) 0.53344(6) -0.05973(13) 0.0231(3) Uani d 1 . .
    C C25 0.12721(6) 0.51937(6) 0.08080(14) 0.0292(3) Uani d 1 . .
    H H25 0.1184 0.5417 0.1626 0.035 Uiso calc 1 . .
    C C26 0.16983(6) 0.47332(6) 0.10195(13) 0.0280(3) Uani d 1 . .
    H H26 0.1901 0.4647 0.1983 0.034 Uiso calc 1 . .
    C C23 0.11208(5) 0.50095(6) -0.17817(13) 0.0227(3) Uani d 1 . .
    H H23 0.0931 0.5109 -0.2750 0.027 Uiso calc 1 . .
    C C22 0.15419(5) 0.45468(5) -0.15572(13) 0.0217(2) Uani d 1 . .
    H H22 0.1634 0.4327 -0.2377 0.026 Uiso calc 1 . .
    C C21 0.18383(5) 0.43917(5) -0.01531(13) 0.0212(2) Uani d 1 . .
    C C21' 0.22840(5) 0.38863(5) 0.00710(13) 0.0219(2) Uani d 1 . .
    C C22' 0.22770(5) 0.33988(6) -0.09553(13) 0.0247(3) Uani d 1 . .
    H H22' 0.1977 0.3390 -0.1798 0.030 Uiso calc 1 . .
    C C23' 0.26965(5) 0.29318(6) -0.07676(14) 0.0278(3) Uani d 1 . .
    H H23' 0.2686 0.2610 -0.1486 0.033 Uiso calc 1 . .
    C C25' 0.31418(5) 0.34058(6) 0.15210(14) 0.0269(3) Uani d 1 . .
    H H25' 0.3433 0.3405 0.2381 0.032 Uiso calc 1 . .
    C C26' 0.27264(5) 0.38763(6) 0.13152(13) 0.0240(3) Uani d 1 . .
    H H26' 0.2740 0.4200 0.2030 0.029 Uiso calc 1 . .
    C C24' 0.31377(5) 0.29291(6) 0.04756(14) 0.0270(3) Uani d 1 . .
    C C27' 0.35848(6) 0.24449(7) 0.06802(16) 0.0352(3) Uani d 1 . .
    C C28' 0.39403(7) 0.20760(7) 0.08536(18) 0.0447(4) Uani d 1 . .
    H H28' 0.4239 0.1766 0.0999 0.054 Uiso calc 1 . .
    C C38 0.11161(6) 0.79841(6) 0.69494(16) 0.0334(3) Uani d 1 . .
    H H38 0.0828 0.8306 0.6771 0.040 Uiso calc 1 . .
    C C37 0.14702(5) 0.75884(6) 0.71693(14) 0.0274(3) Uani d 1 . .
    C C34 0.19066(5) 0.70967(5) 0.74066(13) 0.0231(3) Uani d 1 . .
    C C35 0.18803(5) 0.66086(6) 0.84074(13) 0.0240(3) Uani d 1 . .
    H H35 0.1577 0.6605 0.8958 0.029 Uiso calc 1 . .
    C C36 0.22913(5) 0.61314(5) 0.86027(13) 0.0218(2) Uani d 1 . .
    H H36 0.2265 0.5800 0.9277 0.026 Uiso calc 1 . .
    C C33 0.23589(5) 0.70960(6) 0.66094(13) 0.0250(3) Uani d 1 . .
    H H33 0.2381 0.7423 0.5920 0.030 Uiso calc 1 . .
    C C32 0.27727(5) 0.66226(6) 0.68221(13) 0.0229(3) Uani d 1 . .
    H H32 0.3080 0.6631 0.6285 0.027 Uiso calc 1 . .
    C C31 0.27464(5) 0.61318(5) 0.78158(12) 0.0199(2) Uani d 1 . .
    C C31' 0.31938(5) 0.56270(5) 0.80312(12) 0.0192(2) Uani d 1 . .
    C C32' 0.30445(5) 0.49923(5) 0.81532(12) 0.0209(2) Uani d 1 . .
    H H32' 0.2648 0.4881 0.8105 0.025 Uiso calc 1 . .
    C C33' 0.34629(5) 0.45206(6) 0.83436(12) 0.0220(2) Uani d 1 . .
    H H33' 0.3352 0.4091 0.8416 0.026 Uiso calc 1 . .
    C C35' 0.41999(5) 0.53127(6) 0.83133(12) 0.0225(2) Uani d 1 . .
    H H35' 0.4597 0.5424 0.8375 0.027 Uiso calc 1 . .
    C C36' 0.37810(5) 0.57790(6) 0.81118(12) 0.0211(2) Uani d 1 . .
    H H36' 0.3892 0.6208 0.8027 0.025 Uiso calc 1 . .
    C C34' 0.40476(5) 0.46768(6) 0.84285(12) 0.0206(2) Uani d 1 . .
    C C37' 0.44936(5) 0.41951(6) 0.86414(12) 0.0237(3) Uani d 1 . .
    C C38' 0.48707(6) 0.38135(6) 0.88180(14) 0.0302(3) Uani d 1 . .
    H H38' 0.5173 0.3507 0.8960 0.036 Uiso calc 1 . .
    C C48 -0.13344(6) 0.79702(7) 0.30586(17) 0.0402(3) Uani d 1 . .
    H H48 -0.1621 0.8292 0.2858 0.048 Uiso calc 1 . .
    C C47 -0.09783(6) 0.75706(6) 0.33069(15) 0.0324(3) Uani d 1 . .
    C C44 -0.05457(5) 0.70779(6) 0.35722(14) 0.0272(3) Uani d 1 . .
    C C45 -0.05343(5) 0.66035(6) 0.25252(14) 0.0264(3) Uani d 1 . .
    H H45 -0.0811 0.6610 0.1637 0.032 Uiso calc 1 . .
    C C46 -0.01241(5) 0.61263(6) 0.27733(13) 0.0241(3) Uani d 1 . .
    H H46 -0.0127 0.5804 0.2060 0.029 Uiso calc 1 . .
    C C43 -0.01289(6) 0.70624(6) 0.48626(15) 0.0297(3) Uani d 1 . .
    H H43 -0.0132 0.7379 0.5586 0.036 Uiso calc 1 . .
    C C42 0.02873(5) 0.65901(6) 0.50944(14) 0.0270(3) Uani d 1 . .
    H H42 0.0572 0.6591 0.5968 0.032 Uiso calc 1 . .
    C C41 0.02949(5) 0.61109(6) 0.40583(13) 0.0229(3) Uani d 1 . .
    C C41' 0.07433(5) 0.56078(6) 0.42969(12) 0.0219(2) Uani d 1 . .
    C C42' 0.13294(5) 0.57601(6) 0.47849(13) 0.0232(3) Uani d 1 . .
    H H42' 0.1439 0.6189 0.4983 0.028 Uiso calc 1 . .
    C C43' 0.17498(5) 0.52946(6) 0.49820(13) 0.0243(3) Uani d 1 . .
    H H43' 0.2146 0.5407 0.5293 0.029 Uiso calc 1 . .
    C C45' 0.10123(5) 0.45009(6) 0.42502(13) 0.0246(3) Uani d 1 . .
    H H45' 0.0902 0.4071 0.4081 0.030 Uiso calc 1 . .
    C C46' 0.05956(5) 0.49710(6) 0.40248(13) 0.0238(3) Uani d 1 . .
    H H46' 0.0201 0.4860 0.3678 0.029 Uiso calc 1 . .
    C C44' 0.15977(5) 0.46576(6) 0.47284(12) 0.0235(3) Uani d 1 . .
    C C47' 0.20428(5) 0.41762(6) 0.49536(13) 0.0273(3) Uani d 1 . .
    C C48' 0.24191(6) 0.37986(7) 0.51539(15) 0.0350(3) Uani d 1 . .
    H H48' 0.2723 0.3494 0.5316 0.042 Uiso calc 1 . .
loop_
    _atom_site_aniso_label
    _atom_site_aniso_U_11
    _atom_site_aniso_U_22
    _atom_site_aniso_U_33
    _atom_site_aniso_U_12
    _atom_site_aniso_U_13
    _atom_site_aniso_U_23
    C18 0.0334(7) 0.0309(7) 0.0326(7) 0.0041(6) 0.0103(6) 0.0050(6)
    C17 0.0262(6) 0.0268(6) 0.0198(6) -0.0057(5) 0.0062(5) -0.0005(5)
    C16 0.0370(7) 0.0220(6) 0.0173(6) 0.0024(5) 0.0065(5) 0.0022(5)
    C15 0.0341(7) 0.0238(6) 0.0201(6) 0.0014(5) 0.0105(5) -0.0016(5)
    C14 0.0213(6) 0.0183(5) 0.0217(6) -0.0030(4) 0.0029(5) -0.0019(4)
    C13 0.0224(6) 0.0276(6) 0.0167(6) -0.0015(5) 0.0011(4) 0.0023(5)
    C12 0.0215(6) 0.0288(6) 0.0165(6) -0.0005(5) 0.0049(4) -0.0005(5)
    C11 0.0216(6) 0.0191(6) 0.0175(6) -0.0044(5) 0.0027(4) -0.0024(4)
    C11' 0.0213(6) 0.0200(6) 0.0186(6) -0.0041(5) 0.0056(4) 0.0019(4)
    C12' 0.0213(6) 0.0251(6) 0.0173(6) -0.0016(5) 0.0023(4) -0.0001(5)
    C13' 0.0251(6) 0.0231(6) 0.0212(6) -0.0023(5) 0.0062(5) -0.0031(5)
    C15' 0.0248(6) 0.0234(6) 0.0196(6) -0.0051(5) 0.0001(5) 0.0040(5)
    C16' 0.0282(6) 0.0212(6) 0.0171(6) -0.0036(5) 0.0035(5) -0.0008(4)
    C14' 0.0205(6) 0.0199(6) 0.0238(6) -0.0033(5) 0.0055(5) 0.0040(5)
    C17' 0.0251(6) 0.0244(6) 0.0235(6) -0.0072(5) 0.0057(5) 0.0016(5)
    C18' 0.0274(7) 0.0271(7) 0.0332(7) -0.0001(6) 0.0040(5) 0.0067(5)
    C28 0.0371(8) 0.0381(8) 0.0313(7) 0.0090(6) 0.0027(6) -0.0049(6)
    C27 0.0301(7) 0.0304(7) 0.0230(6) -0.0038(6) 0.0059(5) -0.0044(5)
    C24 0.0226(6) 0.0218(6) 0.0255(6) -0.0029(5) 0.0060(5) -0.0006(5)
    C25 0.0363(7) 0.0318(7) 0.0215(6) 0.0038(6) 0.0102(5) -0.0031(5)
    C26 0.0340(7) 0.0316(7) 0.0186(6) 0.0034(6) 0.0052(5) 0.0021(5)
    C23 0.0207(6) 0.0264(6) 0.0208(6) -0.0054(5) 0.0033(5) -0.0003(5)
    C22 0.0215(6) 0.0242(6) 0.0201(6) -0.0050(5) 0.0056(5) -0.0034(5)
    C21 0.0216(6) 0.0214(6) 0.0219(6) -0.0058(5) 0.0071(5) 0.0005(5)
    C21' 0.0228(6) 0.0224(6) 0.0219(6) -0.0054(5) 0.0074(5) 0.0018(5)
    C22' 0.0246(6) 0.0253(6) 0.0236(6) -0.0029(5) 0.0026(5) -0.0011(5)
    C23' 0.0295(7) 0.0240(6) 0.0294(7) -0.0028(5) 0.0040(5) -0.0046(5)
    C25' 0.0259(6) 0.0271(6) 0.0262(6) -0.0045(5) 0.0006(5) 0.0016(5)
    C26' 0.0271(6) 0.0230(6) 0.0223(6) -0.0048(5) 0.0055(5) -0.0021(5)
    C24' 0.0252(6) 0.0215(6) 0.0336(7) -0.0021(5) 0.0039(5) 0.0005(5)
    C27' 0.0338(7) 0.0306(7) 0.0380(8) -0.0095(6) -0.0016(6) -0.0062(6)
    C28' 0.0388(8) 0.0274(7) 0.0606(10) 0.0002(7) -0.0095(7) -0.0131(7)
    C38 0.0267(7) 0.0301(7) 0.0433(8) 0.0003(6) 0.0065(6) -0.0079(6)
    C37 0.0266(6) 0.0254(6) 0.0298(7) -0.0073(5) 0.0043(5) -0.0049(5)
    C34 0.0206(6) 0.0208(6) 0.0265(6) -0.0021(5) 0.0011(5) -0.0059(5)
    C35 0.0208(6) 0.0262(6) 0.0259(6) -0.0041(5) 0.0069(5) -0.0061(5)
    C36 0.0231(6) 0.0218(6) 0.0208(6) -0.0048(5) 0.0043(5) -0.0016(5)
    C33 0.0264(6) 0.0231(6) 0.0254(6) -0.0023(5) 0.0044(5) 0.0013(5)
    C32 0.0215(6) 0.0249(6) 0.0232(6) -0.0027(5) 0.0068(5) -0.0006(5)
    C31 0.0193(5) 0.0210(6) 0.0188(6) -0.0041(5) 0.0018(4) -0.0043(4)
    C31' 0.0202(6) 0.0246(6) 0.0130(5) -0.0022(5) 0.0035(4) -0.0009(4)
    C32' 0.0190(5) 0.0259(6) 0.0181(6) -0.0037(5) 0.0042(4) -0.0005(5)
    C33' 0.0258(6) 0.0224(6) 0.0178(6) -0.0028(5) 0.0039(5) 0.0003(5)
    C35' 0.0193(6) 0.0300(6) 0.0183(6) -0.0026(5) 0.0039(4) -0.0004(5)
    C36' 0.0221(6) 0.0220(6) 0.0196(6) -0.0045(5) 0.0046(5) -0.0004(5)
    C34' 0.0229(6) 0.0267(6) 0.0123(5) 0.0017(5) 0.0031(4) -0.0004(4)
    C37' 0.0253(6) 0.0303(7) 0.0154(6) -0.0024(5) 0.0037(5) -0.0008(5)
    C38' 0.0328(7) 0.0335(7) 0.0236(6) 0.0073(6) 0.0041(5) 0.0007(5)
    C48 0.0328(8) 0.0351(8) 0.0517(9) 0.0024(6) 0.0056(7) -0.0063(7)
    C47 0.0305(7) 0.0281(7) 0.0381(8) -0.0055(6) 0.0048(6) -0.0034(6)
    C44 0.0239(6) 0.0240(6) 0.0346(7) -0.0037(5) 0.0075(5) 0.0007(5)
    C45 0.0227(6) 0.0272(6) 0.0288(7) -0.0063(5) 0.0034(5) 0.0004(5)
    C46 0.0237(6) 0.0239(6) 0.0256(6) -0.0071(5) 0.0071(5) -0.0033(5)
    C43 0.0320(7) 0.0257(7) 0.0319(7) -0.0025(5) 0.0076(6) -0.0062(5)
    C42 0.0289(6) 0.0278(6) 0.0233(6) -0.0037(5) 0.0028(5) -0.0025(5)
    C41 0.0222(6) 0.0226(6) 0.0252(6) -0.0062(5) 0.0079(5) 0.0001(5)
    C41' 0.0247(6) 0.0260(6) 0.0160(5) -0.0046(5) 0.0061(5) -0.0013(5)
    C42' 0.0265(6) 0.0242(6) 0.0191(6) -0.0052(5) 0.0042(5) -0.0019(5)
    C43' 0.0231(6) 0.0323(7) 0.0173(6) -0.0058(5) 0.0030(5) -0.0017(5)
    C45' 0.0285(6) 0.0242(6) 0.0224(6) -0.0048(5) 0.0080(5) -0.0025(5)
    C46' 0.0220(6) 0.0271(6) 0.0229(6) -0.0045(5) 0.0061(5) -0.0024(5)
    C44' 0.0269(6) 0.0291(6) 0.0153(6) 0.0006(5) 0.0060(5) -0.0006(5)
    C47' 0.0293(7) 0.0333(7) 0.0192(6) -0.0042(6) 0.0046(5) -0.0034(5)
    C48' 0.0377(8) 0.0360(8) 0.0300(7) 0.0065(6) 0.0032(6) -0.0031(6)
_geom_special_details
;
All e.s.d.'s (except the e.s.d. in the dihedral angle between two l.s. planes)
are estimated using the full covariance matrix. The cell e.s.d.'s are taken
into account individually in the estimation of e.s.d.'s in distances, angles
and torsion angles; correlations between e.s.d.'s in cell parameters are only
used when they are defined by crystal symmetry. An approximate (isotropic)
treatment of cell e.s.d.'s is used for estimating e.s.d.'s involving l.s.
planes.
;
loop_
    _geom_bond_atom_site_label_1
    _geom_bond_atom_site_label_2
    _geom_bond_site_symmetry_2
    _geom_bond_distance
    _geom_bond_publ_flag
    C18 C17 . 1.1736(18) ?
    C18 H18 . 0.9500 ?
    C17 C14 . 1.4454(17) ?
    C16 C15 . 1.3795(17) ?
    C16 C11 . 1.3977(16) ?
    C16 H16 . 0.9500 ?
    C15 C14 . 1.3968(17) ?
    C15 H15 . 0.9500 ?
    C14 C13 . 1.3974(16) ?
    C13 C12 . 1.3820(17) ?
    C13 H13 . 0.9500 ?
    C12 C11 . 1.3955(16) ?
    C12 H12 . 0.9500 ?
    C11 C11' . 1.4821(16) ?
    C11' C16' . 1.3988(16) ?
    C11' C12' . 1.4008(16) ?
    C12' C13' . 1.3806(16) ?
    C12' H12' . 0.9500 ?
    C13' C14' . 1.4011(17) ?
    C13' H13' . 0.9500 ?
    C15' C16' . 1.3839(17) ?
    C15' C14' . 1.3989(17) ?
    C15' H15' . 0.9500 ?
    C16' H16' . 0.9500 ?
    C14' C17' . 1.4459(17) ?
    C17' C18' . 1.1753(18) ?
    C18' H18' . 0.9500 ?
    C28 C27 . 1.1810(19) ?
    C28 H28 . 0.9500 ?
    C27 C24 . 1.4394(17) ?
    C24 C25 . 1.3974(17) ?
    C24 C23 . 1.3979(17) ?
    C25 C26 . 1.3815(18) ?
    C25 H25 . 0.9500 ?
    C26 C21 . 1.3963(17) ?
    C26 H26 . 0.9500 ?
    C23 C22 . 1.3765(17) ?
    C23 H23 . 0.9500 ?
    C22 C21 . 1.3988(16) ?
    C22 H22 . 0.9500 ?
    C21 C21' . 1.4803(17) ?
    C21' C22' . 1.4019(17) ?
    C21' C26' . 1.4023(17) ?
    C22' C23' . 1.3803(17) ?
    C22' H22' . 0.9500 ?
    C23' C24' . 1.3999(18) ?
    C23' H23' . 0.9500 ?
    C25' C26' . 1.3790(17) ?
    C25' C24' . 1.3982(18) ?
    C25' H25' . 0.9500 ?
    C26' H26' . 0.9500 ?
    C24' C27' . 1.4507(19) ?
    C27' C28' . 1.130(2) ?
    C28' H28' . 0.9500 ?
    C38 C37 . 1.1684(18) ?
    C38 H38 . 0.9500 ?
    C37 C34 . 1.4450(17) ?
    C34 C35 . 1.3977(17) ?
    C34 C33 . 1.4018(17) ?
    C35 C36 . 1.3823(17) ?
    C35 H35 . 0.9500 ?
    C36 C31 . 1.4009(16) ?
    C36 H36 . 0.9500 ?
    C33 C32 . 1.3809(17) ?
    C33 H33 . 0.9500 ?
    C32 C31 . 1.3976(16) ?
    C32 H32 . 0.9500 ?
    C31 C31' . 1.4820(16) ?
    C31' C32' . 1.3953(16) ?
    C31' C36' . 1.4009(15) ?
    C32' C33' . 1.3854(16) ?
    C32' H32' . 0.9500 ?
    C33' C34' . 1.3968(16) ?
    C33' H33' . 0.9500 ?
    C35' C36' . 1.3783(16) ?
    C35' C34' . 1.3986(16) ?
    C35' H35' . 0.9500 ?
    C36' H36' . 0.9500 ?
    C34' C37' . 1.4452(17) ?
    C37' C38' . 1.1843(18) ?
    C38' H38' . 0.9500 ?
    C48 C47 . 1.179(2) ?
    C48 H48 . 0.9500 ?
    C47 C44 . 1.4413(18) ?
    C44 C43 . 1.3993(18) ?
    C44 C45 . 1.4008(18) ?
    C45 C46 . 1.3820(17) ?
    C45 H45 . 0.9500 ?
    C46 C41 . 1.3984(17) ?
    C46 H46 . 0.9500 ?
    C43 C42 . 1.3834(18) ?
    C43 H43 . 0.9500 ?
    C42 C41 . 1.3997(17) ?
    C42 H42 . 0.9500 ?
    C41 C41' . 1.4814(17) ?
    C41' C46' . 1.3998(17) ?
    C41' C42' . 1.4009(16) ?
    C42' C43' . 1.3793(17) ?
    C42' H42' . 0.9500 ?
    C43' C44' . 1.4003(17) ?
    C43' H43' . 0.9500 ?
    C45' C46' . 1.3806(17) ?
    C45' C44' . 1.4004(17) ?
    C45' H45' . 0.9500 ?
    C46' H46' . 0.9500 ?
    C44' C47' . 1.4433(18) ?
    C47' C48' . 1.1776(19) ?
    C48' H48' . 0.9500 ?
loop_
    _geom_angle_atom_site_label_1
    _geom_angle_atom_site_label_2
    _geom_angle_atom_site_label_3
    _geom_angle_site_symmetry_1
    _geom_angle_site_symmetry_3
    _geom_angle
    _geom_angle_publ_flag
    C17 C18 H18 . . 180.0 ?
    C18 C17 C14 . . 178.75(13) ?
    C15 C16 C11 . . 121.21(11) ?
    C15 C16 H16 . . 119.4 ?
    C11 C16 H16 . . 119.4 ?
    C16 C15 C14 . . 120.62(11) ?
    C16 C15 H15 . . 119.7 ?
    C14 C15 H15 . . 119.7 ?
    C15 C14 C13 . . 118.56(11) ?
    C15 C14 C17 . . 120.51(11) ?
    C13 C14 C17 . . 120.93(10) ?
    C12 C13 C14 . . 120.40(11) ?
    C12 C13 H13 . . 119.8 ?
    C14 C13 H13 . . 119.8 ?
    C13 C12 C11 . . 121.36(11) ?
    C13 C12 H12 . . 119.3 ?
    C11 C12 H12 . . 119.3 ?
    C12 C11 C16 . . 117.83(11) ?
    C12 C11 C11' . . 121.22(10) ?
    C16 C11 C11' . . 120.92(10) ?
    C16' C11' C12' . . 118.31(11) ?
    C16' C11' C11 . . 121.46(10) ?
    C12' C11' C11 . . 120.22(10) ?
    C13' C12' C11' . . 120.95(11) ?
    C13' C12' H12' . . 119.5 ?
    C11' C12' H12' . . 119.5 ?
    C12' C13' C14' . . 120.52(11) ?
    C12' C13' H13' . . 119.7 ?
    C14' C13' H13' . . 119.7 ?
    C16' C15' C14' . . 120.40(11) ?
    C16' C15' H15' . . 119.8 ?
    C14' C15' H15' . . 119.8 ?
    C15' C16' C11' . . 121.01(11) ?
    C15' C16' H16' . . 119.5 ?
    C11' C16' H16' . . 119.5 ?
    C15' C14' C13' . . 118.81(11) ?
    C15' C14' C17' . . 120.96(11) ?
    C13' C14' C17' . . 120.22(11) ?
    C18' C17' C14' . . 178.63(13) ?
    C17' C18' H18' . . 180.0 ?
    C27 C28 H28 . . 180.0 ?
    C28 C27 C24 . . 178.05(14) ?
    C25 C24 C23 . . 118.29(11) ?
    C25 C24 C27 . . 121.50(11) ?
    C23 C24 C27 . . 120.21(11) ?
    C26 C25 C24 . . 120.65(11) ?
    C26 C25 H25 . . 119.7 ?
    C24 C25 H25 . . 119.7 ?
    C25 C26 C21 . . 121.40(11) ?
    C25 C26 H26 . . 119.3 ?
    C21 C26 H26 . . 119.3 ?
    C22 C23 C24 . . 120.55(11) ?
    C22 C23 H23 . . 119.7 ?
    C24 C23 H23 . . 119.7 ?
    C23 C22 C21 . . 121.67(11) ?
    C23 C22 H22 . . 119.2 ?
    C21 C22 H22 . . 119.2 ?
    C26 C21 C22 . . 117.39(11) ?
    C26 C21 C21' . . 121.63(11) ?
    C22 C21 C21' . . 120.98(11) ?
    C22' C21' C26' . . 117.62(11) ?
    C22' C21' C21 . . 121.01(11) ?
    C26' C21' C21 . . 121.37(11) ?
    C23' C22' C21' . . 121.39(11) ?
    C23' C22' H22' . . 119.3 ?
    C21' C22' H22' . . 119.3 ?
    C22' C23' C24' . . 120.41(12) ?
    C22' C23' H23' . . 119.8 ?
    C24' C23' H23' . . 119.8 ?
    C26' C25' C24' . . 120.59(11) ?
    C26' C25' H25' . . 119.7 ?
    C24' C25' H25' . . 119.7 ?
    C25' C26' C21' . . 121.30(11) ?
    C25' C26' H26' . . 119.4 ?
    C21' C26' H26' . . 119.4 ?
    C25' C24' C23' . . 118.66(11) ?
    C25' C24' C27' . . 120.33(12) ?
    C23' C24' C27' . . 121.01(12) ?
    C28' C27' C24' . . 178.68(15) ?
    C27' C28' H28' . . 180.0 ?
    C37 C38 H38 . . 180.0 ?
    C38 C37 C34 . . 178.73(14) ?
    C35 C34 C33 . . 118.87(11) ?
    C35 C34 C37 . . 120.93(11) ?
    C33 C34 C37 . . 120.19(11) ?
    C36 C35 C34 . . 120.60(11) ?
    C36 C35 H35 . . 119.7 ?
    C34 C35 H35 . . 119.7 ?
    C35 C36 C31 . . 120.68(11) ?
    C35 C36 H36 . . 119.7 ?
    C31 C36 H36 . . 119.7 ?
    C32 C33 C34 . . 120.30(11) ?
    C32 C33 H33 . . 119.8 ?
    C34 C33 H33 . . 119.8 ?
    C33 C32 C31 . . 121.03(11) ?
    C33 C32 H32 . . 119.5 ?
    C31 C32 H32 . . 119.5 ?
    C32 C31 C36 . . 118.51(11) ?
    C32 C31 C31' . . 120.38(10) ?
    C36 C31 C31' . . 121.11(10) ?
    C32' C31' C36' . . 118.30(11) ?
    C32' C31' C31 . . 121.36(10) ?
    C36' C31' C31 . . 120.34(10) ?
    C33' C32' C31' . . 121.27(11) ?
    C33' C32' H32' . . 119.4 ?
    C31' C32' H32' . . 119.4 ?
    C32' C33' C34' . . 120.02(11) ?
    C32' C33' H33' . . 120.0 ?
    C34' C33' H33' . . 120.0 ?
    C36' C35' C34' . . 120.73(11) ?
    C36' C35' H35' . . 119.6 ?
    C34' C35' H35' . . 119.6 ?
    C35' C36' C31' . . 120.72(11) ?
    C35' C36' H36' . . 119.6 ?
    C31' C36' H36' . . 119.6 ?
    C33' C34' C35' . . 118.94(11) ?
    C33' C34' C37' . . 121.18(11) ?
    C35' C34' C37' . . 119.87(10) ?
    C38' C37' C34' . . 178.12(13) ?
    C37' C38' H38' . . 180.0 ?
    C47 C48 H48 . . 180.0 ?
    C48 C47 C44 . . 178.56(15) ?
    C43 C44 C45 . . 118.61(11) ?
    C43 C44 C47 . . 121.32(12) ?
    C45 C44 C47 . . 120.08(12) ?
    C46 C45 C44 . . 120.54(12) ?
    C46 C45 H45 . . 119.7 ?
    C44 C45 H45 . . 119.7 ?
    C45 C46 C41 . . 121.01(11) ?
    C45 C46 H46 . . 119.5 ?
    C41 C46 H46 . . 119.5 ?
    C42 C43 C44 . . 120.63(12) ?
    C42 C43 H43 . . 119.7 ?
    C44 C43 H43 . . 119.7 ?
    C43 C42 C41 . . 120.86(12) ?
    C43 C42 H42 . . 119.6 ?
    C41 C42 H42 . . 119.6 ?
    C46 C41 C42 . . 118.33(11) ?
    C46 C41 C41' . . 120.66(11) ?
    C42 C41 C41' . . 120.99(11) ?
    C46' C41' C42' . . 118.25(11) ?
    C46' C41' C41 . . 121.16(10) ?
    C42' C41' C41 . . 120.58(11) ?
    C43' C42' C41' . . 120.79(11) ?
    C43' C42' H42' . . 119.6 ?
    C41' C42' H42' . . 119.6 ?
    C42' C43' C44' . . 120.62(11) ?
    C42' C43' H43' . . 119.7 ?
    C44' C43' H43' . . 119.7 ?
    C46' C45' C44' . . 120.07(11) ?
    C46' C45' H45' . . 120.0 ?
    C44' C45' H45' . . 120.0 ?
    C45' C46' C41' . . 121.30(11) ?
    C45' C46' H46' . . 119.3 ?
    C41' C46' H46' . . 119.3 ?
    C43' C44' C45' . . 118.94(11) ?
    C43' C44' C47' . . 119.87(11) ?
    C45' C44' C47' . . 121.19(11) ?
    C48' C47' C44' . . 177.80(14) ?
    C47' C48' H48' . . 180.0 ?
loop_
    _geom_hbond_atom_site_label_D
    _geom_hbond_atom_site_label_H
    _geom_hbond_atom_site_label_A
    _geom_hbond_site_symmetry_A
    _geom_hbond_distance_DH
    _geom_hbond_distance_HA
    _geom_hbond_distance_DA
    _geom_hbond_angle_DHA
    C13 H13 Cg6 1_554 0.95 2.73 3.4910(13) 137
    C15 H15 Cg6 . 0.95 2.70 3.4782(13) 140
    C16' H16' Cg1 3_666 0.95 2.92 3.5375(12) 124
    C23 H23 Cg8 1_554 0.95 2.71 3.4809(13) 139
    C25 H25 Cg8 . 0.95 2.76 3.4976(14) 136
    C33' H33' Cg4 1_556 0.95 2.88 3.6153(13) 135
    C36 H36 Cg3 1_556 0.95 2.87 3.6112(12) 135
_shelx_hkl_file
;
   0   0   1   -0.25    0.12
   0   0   1   -0.01    0.14
   0   0   1    0.12    0.13
   0   0   1    0.07    0.13
   0   0   1    0.03    0.09
   0   0  -1    0.03    0.11
   0   0  -1    0.00    0.12
   0   0  -1    0.04    0.11
   0   0  -1    0.07    0.13
   0   0  -1    0.19    0.15
   0   0  -2    3.24    0.39
   0   0  -2    4.46    0.40
   0   0  -2    3.73    0.41
   0   0  -2    4.12    0.58
   0   0  -2    4.92    0.47
   0   0   2    4.82    0.41
   0   0  -2    4.93    0.53
   0   0   2    3.48    0.42
   0   0   2    4.79    0.52
   0   0   2    4.72    0.49
   0   0   2    4.89    0.39
   0   0   3   -0.14    0.40
   0   0  -3   -0.95    0.48
   0   0  -3   -0.47    0.37
   0   0  -3   -0.83    0.37
   0   0  -3   -0.59    0.35
   0   0   3   -0.56    0.44
   0   0   3   -0.82    0.51
   0   0   3   -1.14    0.31
   0   0   3   -1.00    0.36
   0   0  -3   -0.83    0.51
   0   0  -3   -1.34    0.56
   0   0   4    0.01    0.54
   0   0  -4    0.72    0.61
   0   0  -4   -0.43    0.44
   0   0   4    0.41    0.54
   0   0   4   -0.28    0.36
   0   0   4   -0.25    0.34
   0   0  -4   -0.04    0.53
   0   0  -4   -0.16    0.39
   0   0  -5   -1.00    0.56
   0   0   5   -0.67    0.61
   0   0   5   -0.05    0.59
   0   0  -5   -0.24    0.72
   0   0   5    0.44    0.44
   0   0  -5   -1.01    0.44
   0   0  -6  105.91    3.65
   0   0  -6  103.39    3.92
   0   0   6  108.33    3.28
   0   0   6  107.09    3.69
   0   0  -6  105.79    3.47
   0   0   7    0.80    0.87
   0   0   7   -0.81    0.50
   0   0  -7   -0.36    0.67
   0   0  -7    0.01    1.09
   0   0  -7   -0.06    0.84
   0   0  -8   -0.88    1.20
   0   0  -8    1.17    0.97
   0   0   8    0.46    0.64
   0   0  -8   -0.88    0.73
   0   0   8    1.92    1.10
   0   0   9   -0.53    1.06
   0   0  -9   -0.01    0.96
   0   0  -9    1.01    1.22
   0   0  -9   -0.17    0.91
   0   0 -10   31.21    2.30
   0   0 -10   31.66    2.01
   0   0 -10   34.40    2.47
   0   0  10   31.00    2.37
   0   0 -11   -0.20    1.08
   0   0  11    0.24    1.21
   0   0 -11   -0.58    1.34
   0   0 -12   46.45    3.04
   0   0 -12   44.22    2.71
   0   0  12   45.36    3.04
   0   0 -13   -2.80    1.58
   0   0  13   -0.02    1.55
   0  -1   0   -2.01    0.01
   0  -1   0   -2.01    0.01
   0  -1   0   -1.85    0.03
   0  -1   0   -1.94    0.03
   0   1   0   -2.05    0.02
   0   1   0   -1.98    0.03
   0   1  -1   15.11    0.57
   0  -1   1   14.89    0.63
   0  -1  -1   15.24    0.56
   0   1  -1   14.82    0.52
   0  -1   1   15.61    0.53
   0  -1  -1   15.56    0.52
   0   1   1   14.57    0.56
   0   1   1   16.33    0.59
   0   1  -1   15.85    0.53
   0  -1   1   15.87    0.58
   0  -1   1   13.80    0.52
   0  -1   1   14.33    0.56
   0   1  -1   15.10    0.60
   0   1   1   15.80    0.54
   0  -1  -1   16.05    0.51
   0   1  -1   16.54    0.60
   0  -1  -1   15.56    0.58
   0   1   2   34.98    1.20
   0  -1   2   36.84    1.17
   0   1   2   37.11    1.27
   0   1   2   34.76    1.32
   0  -1  -2   30.80    1.13
   0  -1   2   35.93    1.15
   0  -1   2   34.21    1.46
   0   1   2   34.33    1.13
   0   1  -2   35.01    1.34
   0  -1   2   34.83    1.15
   0   1  -2   33.33    1.18
   0   1  -2   34.12    1.43
   0  -1   2   33.19    1.27
   0   1   2   33.67    1.20
   0  -1  -2   34.39    1.27
   0   1  -2   33.37    1.31
   0   1  -2   33.14    1.15
   0  -1  -2   35.67    1.18
   0   1  -2   33.36    1.16
   0  -1  -2   34.86    1.30
   0  -1   2   36.19    1.33
   0  -1   3 3214.74   86.24
   0  -1   3 3262.54   86.31
   0   1   3 3212.70   83.07
   0   1   3 3205.32   86.63
   0   1  -3 3127.75   94.00
   0   1  -3 3319.37   86.20
   0  -1  -3 3256.43   85.93
   0  -1  -3 3160.20   83.37
   0   1  -3 3377.95   83.45
   0  -1   3 3116.90   82.84
   0  -1  -3 3167.04   86.52
   0   1   3 3272.22   82.71
   0  -1   3 3138.12   83.07
   0   1  -3 3137.96   83.49
   0   1   3 3164.20   86.58
   0  -1  -3 3252.14   83.55
   0   1  -3 3099.30   83.36
   0   1   3 3244.37   83.49
   0  -1   3 3219.76   82.77
   0   1  -3 3208.03   85.75
   0  -1  -4    8.96    0.82
   0   1  -4    9.38    0.86
   0  -1  -4    9.38    0.71
   0  -1  -4   10.19    0.80
   0   1   4   10.38    0.72
   0   1  -4   10.68    0.76
   0  -1   4   10.01    0.71
   0   1   4    7.70    0.79
   0  -1   4    9.87    0.67
   0  -1   4    9.83    0.83
   0   1  -4    9.52    0.77
   0   1  -4    8.79    0.80
   0   1  -4    9.45    0.77
   0   1   4   10.18    0.79
   0   1   4   10.69    0.84
   0  -1   4   10.02    0.81
   0   1  -5   14.94    1.19
   0   1   5   15.95    0.95
   0  -1  -5   15.17    1.27
   0   1   5   16.18    1.19
   0  -1  -5   14.56    1.34
   0   1  -5   14.79    1.03
   0  -1   5   17.23    1.28
   0  -1   5   15.83    1.22
   0   1  -5   15.63    1.03
   0  -1   5   14.20    0.91
   0  -1  -5   16.97    1.04
   0   1  -5   15.24    1.24
   0   1   5   15.66    1.18
   0  -1  -6    7.56    1.19
   0   1  -6    8.10    1.06
   0   1   6   10.27    1.16
   0  -1  -6   10.35    0.97
   0   1  -6    8.78    1.12
   0  -1   6    8.68    1.03
   0  -1  -6    8.65    1.10
   0  -1   6   11.40    0.87
   0   1   6   10.04    0.82
   0   1  -6   10.47    0.94
   0  -1  -7    1.16    1.13
   0  -1   7    1.73    0.66
   0   1   7    0.89    0.60
   0  -1  -7    2.46    0.83
   0  -1   7    3.14    1.07
   0   1   7    3.01    1.08
   0   1  -7    0.62    0.80
   0   1  -7    2.22    1.01
   0  -1  -7    1.34    1.01
   0   1  -7    0.31    1.11
   0   1  -8   22.05    1.84
   0  -1   8   21.92    1.85
   0  -1  -8   17.83    1.46
   0   1  -8   23.34    1.66
   0   1   8   19.68    1.69
   0  -1   8   21.58    1.37
   0  -1  -8   19.93    1.68
   0  -1  -8   20.42    1.78
   0  -1   9   42.43    1.88
   0   1   9   37.51    1.79
   0   1  -9   40.04    2.11
   0  -1   9   39.09    2.43
   0  -1  -9   36.61    2.35
   0  -1  -9   38.19    2.12
   0   1   9   39.76    2.34
   0   1  -9   43.09    2.53
   0  -1  -9   40.34    2.52
   0   1  -9   40.69    2.28
   0  -1  10    4.01    1.24
   0  -1 -10    3.38    1.20
   0  -1 -10    3.21    1.54
   0  -1 -10    3.08    1.12
   0   1 -10    1.45    1.22
   0   1 -10    0.47    1.33
   0   1 -10    1.59    1.02
   0   1  10   -0.01    1.24
   0   1 -11    1.71    1.10
   0  -1 -11    1.77    1.45
   0   1  11    1.00    1.35
   0   1 -11    3.35    1.46
   0  -1  11    0.17    1.33
   0  -1 -11    0.85    1.12
   0   1  12    1.18    1.48
   0  -1 -12    1.27    1.26
   0  -1 -12    2.58    1.70
   0  -1  12   -0.20    1.40
   0   1 -12    0.58    1.16
   0   1 -12    0.85    1.55
   0  -1  13   -2.63    1.40
   0   1  13   -0.66    1.56
   0  -2   0 1388.34   35.63
   0   2   0 1312.12   37.01
   0   2   0 1336.49   35.54
   0  -2   0 1366.79   37.09
   0   2  -1  182.10    5.00
   0   2  -1  182.16    4.83
   0  -2   1  183.26    4.82
   0  -2  -1  181.66    4.80
   0   2  -1  185.43    4.80
   0  -2   1  178.80    4.80
   0  -2  -1  178.16    4.81
   0   2   1  190.86    4.82
   0   2   1  178.35    5.01
   0   2   1  180.79    4.80
   0  -2   1  179.61    5.43
   0   2  -1  177.90    4.82
   0  -2  -1  182.28    5.00
   0   2  -1  186.81    5.02
   0   2   1  179.48    5.01
   0  -2   1  186.52    5.03
   0  -2  -1  174.30    5.02
   0  -2   1  186.66    5.01
   0  -2   1  179.04    4.82
   0  -2  -2   60.42    1.88
   0   2  -2   61.83    2.20
   0   2  -2   60.57    1.89
   0   2   2   67.00    2.04
   0  -2   2   62.95    2.02
   0  -2  -2   66.83    2.00
   0   2   2   63.35    1.90
   0   2  -2   61.75    1.89
   0   2   2   64.95    1.85
   0  -2   2   64.15    1.93
   0  -2   2   63.72    2.04
   0   2  -2   64.92    1.91
   0  -2  -2   64.58    2.03
   0  -2   2   61.97    2.24
   0   2   2   65.27    2.06
   0  -2  -2   63.05    1.88
   0  -2   2   65.74    1.87
   0   2  -2   62.60    2.03
   0   2  -2   64.02    2.08
   0   2   3    5.21    0.50
   0  -2   3    5.61    0.62
   0   2   3    7.24    0.59
   0  -2  -3    7.52    0.57
   0   2  -3    6.04    0.70
   0   2   3    8.08    0.58
   0  -2  -3    7.70    0.65
   0  -2  -3    7.53    0.64
   0  -2   3    6.26    0.49
   0   2   3    7.22    0.65
   0   2  -3    7.63    0.75
   0   2  -3    7.30    0.58
   0   2   3    6.78    0.62
   0  -2   3    6.70    0.59
   0   2  -3    7.61    0.64
   0  -2   3    8.09    0.72
   0  -2   3    7.05    0.69
   0   2  -3    6.40    0.59
   0   2  -3    8.13    0.57
   0  -2  -3    7.76    0.57
   0  -2   4    4.74    0.58
   0  -2   4    5.64    0.37
   0   2  -4    5.76    0.65
   0  -2  -4    6.48    0.60
   0   2  -4    5.11    0.58
   0  -2   4    5.11    0.71
   0  -2  -4    6.45    0.77
   0   2   4    6.01    0.74
   0   2   4    5.25    0.53
   0  -2   4    6.66    0.78
   0  -2  -4    5.52    0.58
   0   2  -4    6.28    0.74
   0   2  -4    5.60    0.60
   0   2   4    4.76    0.64
   0  -2   5   84.94    2.70
   0  -2   5   88.21    3.05
   0   2  -5   85.52    2.80
   0   2  -5   86.85    2.96
   0   2  -5   86.16    3.19
   0  -2   5   86.49    3.01
   0  -2  -5   92.65    2.81
   0   2   5   84.63    2.67
   0  -2  -5   84.49    3.03
   0   2   5   85.37    3.01
   0  -2  -5   85.02    2.41
   0   2  -5   81.83    2.73
   0   2  -6  160.53    4.83
   0  -2  -6  158.80    4.76
   0  -2  -6  162.75    5.42
   0   2  -6  155.35    4.69
   0   2   6  156.57    5.07
   0  -2   6  159.99    5.07
   0   2  -6  161.67    5.39
   0  -2  -6  152.25    5.03
   0  -2   6  154.43    4.64
   0   2  -7    0.39    0.84
   0  -2  -7    0.36    1.13
   0  -2   7   -0.53    0.86
   0  -2  -7    2.10    0.93
   0   2   7   -0.34    0.96
   0  -2   7    0.55    0.65
   0   2  -7   -0.65    1.08
   0   2   7    0.77    0.57
   0   2  -7    0.17    0.71
   0  -2  -7   -0.05    0.72
   0   2   8    7.54    0.87
   0   2  -8    9.07    1.19
   0   2   8    7.07    1.22
   0   2  -8    6.72    1.30
   0  -2  -8    8.04    1.24
   0  -2  -8    8.42    1.42
   0   2  -8    7.95    1.40
   0  -2  -8    7.85    1.03
   0  -2   8    7.83    0.94
   0  -2   8    7.95    1.22
   0  -2  -9    1.86    0.95
   0   2  -9    2.76    1.05
   0  -2  -9    2.78    1.39
   0  -2   9    0.92    0.70
   0   2   9    2.14    1.19
   0  -2   9    2.44    1.18
   0   2   9    1.07    0.65
   0   2  -9    0.01    1.18
   0  -2  -9    0.95    1.14
   0   2  -9    1.69    0.93
   0  -2 -10   12.89    1.66
   0   2 -10   14.29    1.53
   0   2 -10   13.15    1.71
   0  -2 -10   13.54    1.39
   0   2 -10   11.49    1.39
   0  -2 -10   12.81    1.83
   0  -2  10   13.54    1.69
   0   2  10   15.09    1.73
   0   2  11    0.69    1.34
   0   2 -11    0.88    1.13
   0  -2 -11    1.03    1.13
   0  -2 -11    3.51    1.57
   0  -2  11    0.45    1.32
   0   2 -11    1.91    1.43
   0   2 -12   -1.13    1.49
   0   2  12    0.23    1.45
   0  -2 -12   -1.64    1.07
   0  -2  12    0.30    1.28
   0   2 -12   -1.38    1.21
   0  -2 -12    0.81    1.66
   0  -2  13    6.46    1.77
   0   2  13    1.52    1.66
   0   3   0   -0.01    0.09
   0   3   0    0.07    0.12
   0  -3   0    0.04    0.09
   0   3   0   -0.02    0.10
   0  -3   0    0.07    0.11
   0  -3   0    0.04    0.10
   0   3   0    0.03    0.11
   0  -3   0   -0.03    0.10
   0   3  -1    6.68    0.39
   0  -3  -1    6.94    0.35
   0   3  -1    6.08    0.47
   0   3   1    7.41    0.36
   0   3   1    6.30    0.38
   0   3  -1    6.16    0.36
   0  -3   1    6.79    0.40
   0  -3   1    6.04    0.44
   0  -3  -1    6.97    0.38
   0   3   1    7.25    0.33
   0  -3   1    6.55    0.35
   0   3   1    6.15    0.39
   0  -3   1    6.73    0.38
   0  -3  -1    7.44    0.42
   0   3  -1    5.86    0.37
   0   3  -1    6.55    0.38
   0  -3   1    5.92    0.39
   0  -3  -1    6.30    0.36
   0  -3   2  205.78    6.25
   0  -3   2  203.84    5.48
   0  -3   2  203.71    5.52
   0   3  -2  205.88    5.78
   0   3  -2  212.48    5.51
   0   3  -2  201.66    6.22
   0  -3   2  205.68    5.76
   0   3   2  203.36    5.47
   0   3   2  203.35    5.75
   0   3  -2  201.28    5.73
   0  -3  -2  203.91    5.78
   0  -3  -2  200.37    5.50
   0   3   2  220.45    5.54
   0   3   2  205.82    5.76
   0  -3  -2  207.05    5.73
   0  -3   2  206.55    5.78
   0   3  -2  203.19    5.53
   0   3  -2  205.74    5.47
   0   3  -3  154.28    4.34
   0   3  -3  153.47    4.30
   0  -3   3  157.47    5.00
   0  -3  -3  149.95    4.36
   0  -3   3  156.96    4.60
   0   3   3  160.01    4.60
   0   3  -3  151.00    4.56
   0   3   3  158.91    4.38
   0  -3  -3  153.90    4.61
   0   3  -3  162.12    4.38
   0  -3   3  159.99    4.38
   0  -3   3  161.89    4.33
   0   3   3  158.67    4.30
   0  -3  -3  163.06    4.56
   0  -3   3  156.58    4.61
   0  -3  -3  162.95    4.36
   0   3  -3  158.80    4.64
   0   3   3  153.86    4.61
   0   3  -3  154.33    4.38
   0   3  -3  150.65    4.92
   0   3  -4   18.22    1.08
   0   3   4   20.31    1.17
   0   3   4   19.36    1.14
   0  -3  -4   18.43    1.13
   0  -3  -4   17.35    0.93
   0   3  -4   19.57    1.09
   0   3  -4   17.19    0.94
   0   3  -4   17.59    1.23
   0  -3   4   18.88    1.36
   0  -3   4   20.45    1.16
   0   3   4   17.75    0.87
   0  -3   4   19.51    1.03
   0  -3   4   19.57    1.17
   0  -3  -4   19.77    1.03
   0   3  -4   17.30    1.04
   0  -3   5  233.20    6.20
   0   3  -5  217.00    6.26
   0   3  -5  210.38    6.15
   0  -3  -5  215.85    6.57
   0  -3   5  219.61    5.98
   0   3  -5  232.35    6.56
   0   3   5  228.98    6.11
   0  -3  -5  218.97    6.21
   0   3  -5  213.67    6.98
   0  -3   5  218.50    6.54
   0   3   5  220.07    6.60
   0   3  -6  190.04    5.56
   0   3   6  183.41    5.30
   0   3  -6  190.03    6.18
   0  -3   6  179.56    5.78
   0  -3  -6  192.16    5.07
   0   3  -6  176.29    5.39
   0  -3  -6  184.28    5.85
   0  -3   6  186.12    5.37
   0   3   6  187.93    5.85
   0   3  -6  191.62    5.79
   0  -3  -6  189.41    5.47
   0   3  -7   -0.90    0.75
   0  -3  -7    1.20    0.94
   0  -3   7   -0.07    0.98
   0  -3  -7   -0.21    1.12
   0  -3   7    1.04    0.69
   0   3  -7    1.56    1.13
   0   3  -7    1.87    0.97
   0   3   7    0.01    0.53
   0   3   7    1.73    1.05
   0  -3  -7    0.65    0.69
   0  -3  -8  204.70    7.04
   0  -3   8  222.36    6.12
   0  -3  -8  199.05    6.22
   0   3   8  205.91    5.97
   0  -3  -8  202.35    6.65
   0  -3   8  206.46    6.62
   0   3  -8  215.07    6.37
   0   3  -8  207.05    6.93
   0   3  -8  198.61    6.50
   0   3   8  197.38    6.63
   0   3   9   10.10    0.96
   0  -3   9    9.35    1.01
   0  -3   9    9.63    1.42
   0  -3  -9   11.26    1.42
   0   3  -9   10.56    1.28
   0  -3  -9    9.30    1.15
   0   3   9   10.71    1.40
   0  -3  -9   10.09    1.56
   0   3  -9   10.21    1.53
   0   3  -9   11.28    1.35
   0   3  10    1.27    1.24
   0  -3 -10    1.23    1.01
   0   3 -10    1.56    1.04
   0  -3  10    1.21    1.23
   0   3 -10    0.38    0.98
   0  -3 -10   -0.64    1.32
   0   3 -10    1.66    1.16
   0  -3 -10    1.20    1.13
   0   3 -10    0.75    1.28
   0   3  11   10.85    1.72
   0  -3  11    9.59    1.64
   0   3 -11   11.20    1.69
   0  -3 -11    9.09    1.42
   0  -3 -11   10.40    1.74
   0   3 -11    9.21    1.48
   0   3 -12   -0.50    1.25
   0   3  12    0.33    1.47
   0  -3 -12   -1.05    0.99
   0  -3  12    0.77    1.41
   0  -3 -12    1.44    1.66
   0  -3  13    8.37    1.69
   0   3  13    8.95    1.93
   0  -4   0  145.93    4.11
   0   4   0  153.11    3.94
   0   4   0  150.59    4.10
   0   4   0  145.55    4.11
   0  -4   0  148.89    3.93
   0  -4   0  142.01    4.09
   0   4   0  151.89    3.94
   0  -4   0  148.36    3.94
   0  -4   1   87.30    2.36
   0   4   1   86.11    2.37
   0  -4  -1   88.41    2.48
   0   4   1   85.08    2.49
   0  -4   1   81.82    2.36
   0   4  -1   83.84    2.38
   0   4   1   85.29    2.47
   0   4  -1   83.34    2.47
   0  -4  -1   86.53    2.37
   0  -4  -1   83.60    2.50
   0  -4  -1   90.50    2.37
   0  -4   1   84.35    2.37
   0   4   1   84.81    2.35
   0  -4   1   85.44    2.48
   0  -4   1   83.05    2.47
   0   4  -1   88.10    2.52
   0   4  -1   89.73    2.36
   0  -4   2   -0.17    0.38
   0  -4  -2    0.15    0.34
   0  -4   2   -0.53    0.49
   0  -4   2   -0.23    0.32
   0   4  -2    0.25    0.40
   0  -4   2    0.04    0.24
   0   4   2   -0.05    0.20
   0  -4  -2    0.08    0.25
   0   4  -2    0.13    0.32
   0   4  -2   -0.27    0.30
   0  -4   2   -0.16    0.38
   0   4  -2   -0.13    0.34
   0   4   2    0.27    0.32
   0  -4  -2    0.27    0.23
   0   4  -2   -0.58    0.30
   0   4   2    0.05    0.30
   0   4   2   -0.03    0.25
   0  -4   2   -0.20    0.36
   0  -4  -2    0.16    0.30
   0   4  -3  361.13    9.90
   0   4   3  366.66   10.31
   0  -4  -3  371.50    9.88
   0   4   3  355.49    9.82
   0   4  -3  384.77    9.88
   0   4  -3  367.70   11.15
   0  -4   3  365.32    9.89
   0  -4   3  375.17   11.23
   0   4   3  371.05   10.34
   0   4   3  392.98    9.92
   0  -4   3  368.30   10.30
   0   4  -3  383.97   10.37
   0  -4  -3  374.53   10.37
   0   4  -3  374.37   10.28
   0  -4  -3  371.12   10.27
   0  -4   3  376.49    9.85
   0  -4  -3  380.22    9.89
   0   4  -3  370.43    9.80
   0   4  -4   24.83    1.17
   0  -4  -4   20.47    1.01
   0  -4  -4   21.24    1.04
   0  -4  -4   24.20    1.31
   0   4  -4   20.81    1.12
   0   4   4   22.67    1.22
   0   4  -4   21.53    1.03
   0  -4   4   24.21    1.34
   0  -4   4   22.91    1.13
   0   4   4   21.03    1.27
   0   4  -4   20.76    1.01
   0   4   4   22.70    0.94
   0  -4   4   23.62    1.27
   0   4  -4   20.38    1.12
   0   4  -4   22.75    1.33
   0  -4   5   73.93    2.46
   0   4  -5   74.54    2.85
   0   4   5   77.63    2.38
   0   4  -5   75.85    2.48
   0  -4  -5   75.11    2.50
   0   4  -5   73.78    2.53
   0   4   5   72.63    2.71
   0  -4  -5   73.79    2.73
   0   4  -5   74.84    2.65
   0  -4   5   71.00    2.64
   0   4  -5   75.18    2.44
   0  -4   6    7.05    0.85
   0   4   6    6.82    0.68
   0   4  -6    6.14    0.90
   0   4   6    8.94    1.13
   0   4  -6    7.12    0.88
   0   4  -6    6.99    1.02
   0   4  -6    7.55    0.85
   0  -4  -6    6.99    1.01
   0  -4  -6    6.61    0.79
   0   4  -6    5.95    0.86
   0  -4   6    7.23    0.97
   0   4  -7   12.05    1.24
   0   4  -7   10.08    1.09
   0  -4   7   13.54    1.02
   0   4   7   11.94    0.97
   0   4  -7   12.49    1.33
   0   4  -7   12.18    1.13
   0   4  -7   14.28    1.12
   0  -4  -7    9.86    1.01
   0  -4  -7   12.14    1.40
   0  -4  -7   11.71    0.74
   0  -4   7   10.68    1.22
   0   4   7   11.82    1.30
   0   4   8  340.14   10.28
   0   4  -8  337.51   10.80
   0  -4   8  336.23   10.16
   0  -4   8  354.67    9.55
   0  -4  -8  336.99    9.67
   0  -4  -8  343.51   10.94
   0   4  -8  326.53   10.05
   0   4  -8  348.93    9.51
   0   4   8  339.12    9.41
   0   4  -8  339.84    9.80
   0  -4  -8  347.53   10.29
   0   4   9    4.84    1.32
   0  -4  -9    4.49    0.97
   0  -4  -9    6.56    1.42
   0   4  -9    4.21    1.16
   0   4  -9    6.12    1.39
   0   4  -9    6.08    1.04
   0   4   9    7.04    0.83
   0   4  -9    6.87    1.20
   0  -4  -9    6.37    1.36
   0  -4   9    4.26    0.89
   0  -4   9    6.28    1.31
   0   4 -10    5.67    1.30
   0  -4 -10    6.44    1.36
   0   4 -10    6.90    1.49
   0   4  10    9.01    1.45
   0  -4 -10    8.20    1.61
   0   4 -10    9.12    1.26
   0   4 -10    8.73    1.31
   0  -4  10    6.31    1.40
   0  -4 -10    8.17    1.20
   0  -4 -11   11.19    1.44
   0  -4  11   10.31    1.66
   0   4  11    8.05    1.64
   0  -4 -11    8.60    1.72
   0   4 -11    7.39    1.47
   0  -4  12    2.44    1.43
   0   4 -12    2.98    1.43
   0   4  12    5.31    1.71
   0  -4 -12    8.36    1.88
   0  -4 -12    3.73    1.32
   0   5   0   -0.35    0.18
   0  -5   0   -0.29    0.15
   0   5   0    0.06    0.23
   0  -5   0   -0.09    0.25
   0   5   0   -0.03    0.23
   0  -5   0   -0.03    0.21
   0   5   0   -0.36    0.16
   0  -5  -1    1.09    0.27
   0  -5  -1    1.05    0.21
   0  -5  -1    0.90    0.27
   0   5  -1    0.74    0.29
   0   5   1    0.99    0.23
   0  -5   1    0.68    0.30
   0   5  -1    0.97    0.26
   0   5  -1    0.84    0.25
   0  -5   1    0.76    0.24
   0  -5   1    0.91    0.29
   0   5   1    0.97    0.24
   0   5   1    1.20    0.31
   0  -5  -1    1.00    0.24
   0   5   1    1.13    0.20
   0   5  -1    0.73    0.32
   0  -5   1    0.82    0.29
   0   5  -2   80.83    2.46
   0  -5   2   81.37    2.36
   0   5  -2   81.05    2.38
   0   5   2   86.75    2.40
   0  -5  -2   81.45    2.46
   0   5  -2   83.38    2.36
   0   5  -2   82.27    2.54
   0  -5  -2   80.87    2.55
   0  -5   2   82.19    2.33
   0   5   2   79.70    2.50
   0  -5   2   81.47    2.49
   0  -5   2   83.69    2.51
   0  -5   2   81.93    2.38
   0   5  -2   81.34    2.34
   0   5   2   82.97    2.50
   0  -5  -2   80.71    2.35
   0   5   2   81.56    2.32
   0  -5  -2   83.20    2.36
   0  -5   2   77.93    2.71
   0  -5   3   17.20    0.93
   0   5  -3   17.99    0.84
   0  -5  -3   14.90    0.79
   0   5  -3   16.30    0.84
   0   5   3   17.56    0.92
   0  -5  -3   18.22    0.84
   0   5  -3   16.07    0.87
   0  -5   3   17.28    0.88
   0  -5   3   18.08    0.80
   0   5   3   17.05    1.00
   0  -5   3   16.91    1.06
   0   5   3   16.97    0.74
   0   5   3   18.67    0.92
   0  -5   3   16.48    1.10
   0  -5  -3   17.47    1.03
   0   5  -3   16.15    0.85
   0   5   4    0.04    0.31
   0   5  -4    0.19    0.46
   0   5  -4    0.44    0.47
   0   5  -4   -0.19    0.43
   0  -5  -4    0.37    0.50
   0   5  -4   -0.02    0.44
   0   5   4   -0.26    0.43
   0  -5   4   -0.78    0.46
   0  -5  -4    0.77    0.39
   0  -5   4   -0.64    0.44
   0   5  -4    0.57    0.44
   0  -5  -4    0.40    0.41
   0   5   4    1.00    0.58
   0  -5   4   -0.01    0.49
   0  -5  -5   81.56    2.63
   0  -5   5   83.58    2.70
   0   5  -5   78.65    2.96
   0  -5  -5   86.23    3.00
   0   5   5   81.21    2.92
   0   5  -5   80.51    2.77
   0  -5   5   83.95    2.89
   0   5  -5   80.64    2.57
   0   5   5   81.57    2.53
   0   5  -5   78.93    2.71
   0   5  -5   76.07    2.60
   0  -5   6   16.50    1.31
   0   5  -6   14.13    1.11
   0  -5   6   14.16    1.15
   0  -5  -6   15.99    1.38
   0   5   6   18.76    1.56
   0  -5   6   16.61    0.80
   0  -5  -6   16.11    1.09
   0   5  -6   15.87    1.17
   0   5  -6   17.10    1.38
   0   5  -6   17.05    1.15
   0   5  -6   17.08    1.57
   0   5   6   17.08    0.95
   0   5   7   69.25    2.37
   0   5  -7   66.40    2.77
   0  -5   7   69.22    2.59
   0   5  -7   64.77    2.71
   0  -5  -7   69.02    2.54
   0   5  -7   65.73    2.53
   0   5  -7   69.35    2.54
   0  -5  -7   67.40    2.91
   0  -5   7   68.73    2.89
   0   5   7   68.43    3.01
   0   5  -7   67.50    3.00
   0   5  -8   64.29    2.83
   0   5  -8   65.63    2.58
   0   5  -8   68.27    3.07
   0  -5  -8   70.44    2.69
   0  -5  -8   68.49    3.22
   0   5   8   67.76    3.10
   0  -5   8   64.41    2.85
   0  -5   8   70.24    2.62
   0   5  -8   61.33    2.72
   0   5   8   68.82    2.43
   0  -5  -8   65.09    2.97
   0   5  -9   15.08    1.51
   0  -5   9   14.66    1.21
   0  -5  -9   12.33    1.20
   0  -5  -9   14.61    1.66
   0   5   9   15.21    1.68
   0   5   9   13.12    1.03
   0  -5  -9   11.01    1.71
   0   5  -9   12.86    1.44
   0  -5   9   10.29    1.44
   0   5  -9    9.73    1.22
   0   5  -9   11.96    1.37
   0  -5 -10   25.19    2.09
   0   5 -10   25.87    1.97
   0  -5 -10   25.03    1.82
   0   5 -10   23.06    1.88
   0  -5 -10   26.44    2.25
   0   5  10   25.46    2.14
   0   5 -10   28.28    1.81
   0  -5  10   23.54    1.94
   0   5  11    9.84    1.73
   0   5 -11   10.19    1.55
   0  -5  11   11.60    1.67
   0  -5 -11    8.94    1.80
   0  -5 -11    7.94    1.34
   0   5  12   12.54    2.00
   0  -5 -12    9.67    1.53
   0  -5 -12   14.84    2.01
   0  -5  12   13.46    1.84
   0   5 -12   13.01    1.79
   0   6   0    2.61    0.29
   0  -6   0    2.91    0.37
   0  -6   0    2.47    0.26
   0  -6   0    2.62    0.31
   0   6   0    2.62    0.34
   0   6   0    2.63    0.28
   0  -6   0    2.32    0.29
   0   6   0    4.75    0.37
   0   6  -1   -0.32    0.28
   0   6  -1   -0.38    0.27
   0  -6   1   -0.26    0.23
   0  -6  -1   -0.23    0.20
   0  -6   1   -0.44    0.19
   0   6   1   -0.15    0.27
   0  -6  -1   -0.13    0.17
   0   6   1    0.13    0.20
   0   6   1    0.00    0.21
   0   6  -1   -0.27    0.22
   0  -6  -1   -0.08    0.23
   0   6  -1   -0.09    0.22
   0   6   1    0.01    0.17
   0  -6  -1    0.11    0.25
   0  -6   1   -0.25    0.29
   0  -6   1   -0.12    0.24
   0  -6   2  100.57    2.88
   0   6   2  102.35    3.04
   0  -6  -2  104.37    3.10
   0  -6   2   98.73    2.87
   0   6   2   99.00    3.04
   0  -6  -2  106.55    2.89
   0   6  -2  101.02    3.07
   0   6  -2   96.81    2.90
   0   6   2  105.87    2.91
   0   6  -2  102.40    2.85
   0   6   2   99.37    2.83
   0  -6  -2   97.75    2.86
   0   6  -2  102.46    3.01
   0  -6   2   98.76    3.01
   0  -6  -2   97.94    2.99
   0  -6   2  104.42    3.06
   0  -6   2  105.66    2.86
   0  -6  -3   74.18    2.52
   0   6  -3   75.80    2.36
   0  -6   3   77.17    2.54
   0   6  -3   75.24    2.28
   0  -6  -3   81.81    2.35
   0   6   3   74.34    2.48
   0   6  -3   74.34    2.29
   0  -6   3   80.23    2.29
   0   6  -3   77.40    2.44
   0  -6   3   75.28    2.35
   0  -6   3   77.17    2.76
   0   6   3   78.43    2.26
   0   6   3   75.93    2.49
   0   6   3   77.78    2.36
   0  -6   3   73.51    2.44
   0  -6  -3   73.78    2.30
   0  -6   3   76.12    2.34
   0  -6  -4    2.02    0.47
   0  -6   4    1.37    0.58
   0  -6  -4    2.25    0.62
   0   6   4    2.38    0.50
   0   6  -4    1.35    0.52
   0   6  -4    0.97    0.47
   0  -6   4    1.32    0.49
   0   6   4    2.30    0.60
   0   6   4    2.58    0.40
   0   6  -4    1.64    0.54
   0   6  -4    2.37    0.50
   0  -6  -5  185.01    5.10
   0   6  -5  172.08    5.15
   0   6  -5  176.22    5.30
   0  -6   5  178.36    5.12
   0   6   5  176.89    5.48
   0  -6  -5  171.20    5.45
   0   6  -5  177.90    4.99
   0   6  -5  179.10    5.07
   0   6   5  173.66    4.97
   0  -6   5  175.09    5.35
   0   6  -6    0.45    0.68
   0  -6  -6    0.78    0.61
   0  -6  -6    0.08    0.80
   0   6  -6    0.35    0.66
   0   6  -6    0.99    0.77
   0   6  -6    1.58    0.71
   0   6   6    0.70    0.46
   0  -6   6    0.82    0.74
   0   6   6    2.14    0.84
   0  -6   6    0.00    0.61
   0  -6   7    1.86    0.82
   0   6  -7    2.91    0.87
   0   6   7    2.73    1.10
   0   6  -7    2.28    0.84
   0   6  -7    1.96    0.82
   0  -6  -7    2.98    1.05
   0   6   7    2.22    0.58
   0   6  -7    2.49    0.87
   0  -6   7    1.73    0.90
   0  -6   7    2.35    0.45
   0  -6  -7    1.53    0.75
   0  -6   8    2.12    0.84
   0   6  -8    3.59    0.88
   0  -6  -8    4.06    0.87
   0   6   8    2.54    1.13
   0   6  -8    3.13    0.89
   0   6  -8    1.78    0.92
   0  -6   8    1.71    1.03
   0  -6  -8    3.73    1.17
   0   6   8    3.55    0.65
   0   6  -8    1.02    0.96
   0  -6  -9    1.70    1.27
   0  -6  -9    0.40    1.17
   0   6   9   -0.34    1.04
   0  -6   9    0.26    0.78
   0  -6  -9   -0.16    0.81
   0  -6   9    0.44    1.04
   0   6  -9    1.36    0.92
   0   6  -9   -0.81    0.85
   0   6  -9   -1.21    0.89
   0   6   9    0.21    0.57
   0  -6 -10    2.40    1.02
   0  -6 -10    5.60    1.55
   0   6  10    3.43    1.30
   0  -6  10    2.65    1.20
   0   6 -10    1.19    1.12
   0  -6 -10    1.79    1.33
   0   6 -10    2.32    1.13
   0  -6 -11    7.55    1.26
   0  -6  11    5.34    1.48
   0   6 -11    8.02    1.52
   0  -6 -11    9.84    1.82
   0   6  11    7.16    1.69
   0   6  12    8.05    1.75
   0   6 -12    7.46    1.54
   0  -6 -12   12.32    2.02
   0  -6  12    8.40    1.66
   0  -6 -12    7.71    1.37
   0   7   0   -0.10    0.19
   0  -7   0    0.07    0.17
   0  -7   0    0.17    0.28
   0  -7   0   -0.52    0.20
   0   7   0   -0.11    0.24
   0   7   0   -0.04    0.24
   0  -7   0   -0.30    0.19
   0   7   0   -0.34    0.20
   0  -7  -1   11.51    0.68
   0   7  -1   11.61    0.72
   0  -7   1   10.70    0.65
   0   7  -1   10.84    0.57
   0   7  -1   12.01    0.64
   0   7   1   12.17    0.55
   0   7   1   11.04    0.64
   0  -7  -1   12.43    0.58
   0  -7  -1   12.07    0.65
   0   7  -1   11.28    0.62
   0  -7   1   12.19    0.68
   0  -7   1   11.42    0.58
   0   7   1   11.15    0.59
   0  -7   1   12.46    0.56
   0   7   1   12.13    0.63
   0  -7  -1   10.55    0.59
   0  -7   2  330.25    9.21
   0   7   2  330.82    8.79
   0  -7   2  336.47    8.80
   0   7  -2  335.11    9.24
   0   7  -2  335.40    9.19
   0   7   2  315.15    9.21
   0   7  -2  345.41    8.81
   0  -7  -2  339.38    8.85
   0  -7  -2  336.69    9.19
   0   7  -2  332.86    8.87
   0  -7   2  337.55    8.84
   0   7   2  329.18    9.20
   0   7   2  340.12    8.85
   0  -7  -2  335.48    9.28
   0  -7   2  328.42    9.19
   0  -7   2  330.76    8.80
   0  -7  -2  328.86    8.83
   0   7  -3  149.16    4.07
   0   7  -3  145.72    4.04
   0   7  -3  140.00    4.13
   0   7   3  151.75    4.34
   0  -7   3  149.61    4.36
   0  -7  -3  148.86    4.41
   0   7   3  139.80    4.02
   0   7   3  138.92    4.32
   0  -7   3  146.81    4.11
   0  -7   3  144.80    4.13
   0  -7  -3  135.96    4.07
   0  -7   3  143.63    4.30
   0  -7  -3  156.11    4.14
   0   7  -3  144.91    4.27
   0  -7  -4    1.38    0.55
   0   7  -4    2.13    0.49
   0   7   4    1.03    0.34
   0  -7  -4    1.19    0.42
   0   7   4    1.68    0.55
   0  -7   4    1.47    0.50
   0  -7   4    1.31    0.53
   0   7  -4    1.29    0.47
   0   7  -4    1.33    0.48
   0   7  -5   33.48    1.40
   0   7   5   32.75    1.67
   0  -7  -5   31.20    1.38
   0   7  -5   33.25    1.45
   0  -7  -5   32.44    1.68
   0   7  -5   32.56    1.51
   0   7  -5   31.63    1.52
   0  -7   5   31.11    1.53
   0  -7   5   31.43    1.56
   0   7   5   32.63    1.30
   0   7   6   28.63    1.31
   0   7  -6   27.50    1.56
   0  -7  -6   29.73    1.44
   0   7  -6   30.54    1.65
   0   7   6   29.39    1.78
   0   7  -6   29.73    1.50
   0  -7   6   29.43    1.65
   0  -7   6   34.21    1.67
   0  -7  -6   31.38    1.91
   0   7  -6   31.01    1.44
   0   7   7    9.42    0.77
   0  -7  -7    7.64    0.90
   0  -7   7   12.08    1.13
   0   7   7   11.37    1.36
   0   7  -7    8.61    1.14
   0   7  -7   11.74    1.05
   0  -7   7    8.88    1.13
   0   7  -7   11.18    1.08
   0   7  -7    9.66    1.05
   0  -7   7    9.47    0.69
   0  -7  -7    7.68    1.31
   0  -7   8   -0.45    0.73
   0  -7  -8    0.24    0.71
   0   7  -8   -0.72    0.79
   0   7  -8   -0.63    0.76
   0   7  -8    0.76    0.84
   0  -7  -8   -0.42    1.04
   0   7  -8    1.01    0.79
   0   7   8    0.18    0.52
   0   7   8   -0.49    1.04
   0  -7   8   -1.21    0.78
   0   7  -9    0.10    0.94
   0   7   9    1.62    1.21
   0  -7   9    0.77    1.05
   0  -7  -9    0.27    0.83
   0  -7   9    0.27    0.78
   0   7   9    0.79    0.59
   0   7  -9    1.54    1.06
   0  -7  -9    1.01    1.20
   0   7  -9    0.53    0.88
   0  -7  -9    0.70    1.25
   0  -7  10    3.55    1.25
   0  -7 -10    2.13    1.42
   0   7 -10    2.05    1.00
   0  -7 -10    3.31    1.40
   0   7  10    2.35    1.36
   0   7 -10    4.58    1.18
   0  -7 -10    3.21    0.99
   0  -7 -11   -0.99    0.96
   0  -7 -11    0.07    1.46
   0   7  11   -0.99    1.36
   0   7 -11   -2.27    1.11
   0  -7  11   -0.94    1.17
   0   7 -12    0.55    1.33
   0   7  12   -0.89    1.49
   0  -7  12    0.00    1.19
   0  -7 -12    0.95    1.10
   0  -8   0    1.39    0.26
   0  -8   0    0.89    0.29
   0  -8   0    1.11    0.28
   0   8   0    1.14    0.26
   0  -8   0    1.07    0.34
   0   8   0    0.80    0.33
   0   8   0    1.36    0.31
   0   8   0    1.44    0.26
   0  -8  -1    1.08    0.31
   0   8  -1    1.45    0.36
   0   8  -1    1.41    0.28
   0  -8   1    0.85    0.29
   0   8  -1    1.57    0.34
   0   8   1    1.00    0.32
   0  -8   1    1.40    0.32
   0  -8   1    1.23    0.24
   0   8   1    1.90    0.32
   0  -8  -1    1.31    0.27
   0  -8  -1    1.08    0.33
   0   8   1    1.56    0.27
   0   8   1    1.18    0.27
   0   8  -1    0.98    0.27
   0  -8  -1    1.22    0.30
   0  -8   1    1.55    0.35
   0   8   2   13.20    0.65
   0  -8   2   13.56    0.66
   0   8   2   13.28    0.73
   0  -8   2   12.39    0.69
   0  -8  -2   12.36    0.84
   0  -8   2   13.51    0.76
   0   8   2   13.66    0.71
   0   8  -2   13.12    0.80
   0  -8  -2   14.22    0.71
   0  -8   2   12.43    0.73
   0   8  -2   12.93    0.72
   0  -8  -2   13.02    0.71
   0   8   2   13.18    0.81
   0   8  -2   13.52    0.73
   0  -8   2   13.90    0.80
   0   8   3   34.53    1.47
   0  -8  -3   37.24    1.33
   0  -8   3   38.95    1.40
   0  -8  -3   38.34    1.55
   0  -8   3   35.59    1.41
   0   8  -3   38.44    1.42
   0   8  -3   37.77    1.34
   0   8   3   34.43    1.26
   0   8   3   38.05    1.06
   0  -8   3   34.86    1.48
   0  -8   3   37.28    1.52
   0   8  -3   36.80    1.45
   0   8  -4    3.80    0.54
   0   8   4    5.53    0.70
   0  -8   4    3.88    0.62
   0   8   4    4.99    0.47
   0   8  -4    5.37    0.67
   0  -8  -4    4.49    0.73
   0   8  -4    4.35    0.63
   0  -8  -4    4.90    0.53
   0  -8   4    4.88    0.67
   0  -8   5   27.90    1.53
   0  -8  -5   31.74    1.39
   0  -8   5   31.86    1.56
   0   8  -5   32.10    1.50
   0   8   5   33.25    1.69
   0   8  -5   36.23    1.49
   0   8  -5   33.03    1.40
   0  -8  -5   33.08    1.71
   0   8  -5   32.02    1.61
   0   8   5   32.72    1.28
   0  -8  -6   26.07    1.69
   0   8  -6   25.38    1.44
   0  -8  -6   24.13    1.30
   0   8  -6   24.29    1.47
   0   8  -6   24.19    1.34
   0   8  -6   22.05    1.40
   0  -8   6   25.90    1.64
   0  -8   6   25.79    1.56
   0   8   6   24.08    1.18
   0   8   6   25.34    1.79
   0   8  -7    4.24    0.84
   0  -8  -7    2.99    0.79
   0  -8   7    3.41    0.92
   0   8   7    3.72    0.62
   0   8  -7    2.62    0.88
   0  -8  -7    3.40    1.06
   0  -8   7    4.16    0.85
   0   8  -7    4.58    0.86
   0   8   7    4.29    1.13
   0   8  -7    3.71    0.93
   0   8  -8   20.85    1.52
   0   8   8   21.08    1.79
   0   8  -8   22.65    1.61
   0  -8  -8   19.21    1.76
   0  -8   8   21.45    1.57
   0   8   8   21.96    1.23
   0   8  -8   23.61    1.72
   0  -8  -8   20.71    1.39
   0   8  -8   23.22    1.43
   0  -8   8   19.84    1.69
   0   8   9    3.07    0.67
   0   8  -9    3.22    0.94
   0  -8   9    2.92    1.10
   0   8  -9    2.45    0.93
   0  -8  -9    0.98    1.25
   0   8  -9    3.73    1.14
   0   8  -9    2.59    1.00
   0  -8  -9    1.75    0.84
   0   8   9    3.02    1.19
   0  -8   9    2.98    0.94
   0   8  10   11.98    1.72
   0  -8 -10   12.59    1.75
   0  -8  10   10.21    1.36
   0   8 -10    7.51    1.43
   0  -8 -10    9.21    1.69
   0  -8 -10    9.59    1.25
   0   8  11    1.61    1.39
   0   8 -11    0.95    1.19
   0  -8 -11    0.63    1.06
   0  -8 -11    1.70    1.56
   0  -8  11    0.32    1.22
   0  -8 -12    5.20    1.25
   0   8  12    5.32    1.66
   0  -8  12    5.64    1.51
   0   8 -12    4.55    1.51
   0   9   0    0.08    0.33
   0   9   0   -0.05    0.24
   0  -9   0   -0.07    0.20
   0  -9   0   -0.04    0.23
   0   9   0   -0.30    0.24
   0  -9   0    0.22    0.32
   0   9   0    0.54    0.30
   0  -9   0   -0.21    0.25
   0  -9  -1    1.29    0.29
   0   9   1    1.16    0.28
   0  -9  -1    1.59    0.28
   0   9  -1    1.82    0.31
   0  -9   1    2.17    0.30
   0   9   1    2.18    0.40
   0   9   1    1.55    0.34
   0   9  -1    1.57    0.36
   0  -9   1    1.72    0.40
   0   9  -1    1.66    0.31
   0  -9   1    1.68    0.34
   0   9   1    1.95    0.31
   0  -9  -1    1.87    0.38
   0  -9   1    1.57    0.33
   0  -9  -2    0.59    0.27
   0  -9   2    0.34    0.38
   0  -9  -2    1.19    0.42
   0   9  -2    0.81    0.35
   0   9  -2    1.02    0.41
   0  -9   2    0.69    0.37
   0   9   2    0.84    0.37
   0  -9   2    0.00    0.35
   0  -9   2    0.37    0.40
   0   9  -2    0.54    0.33
   0  -9  -2    0.31    0.28
   0   9   2    0.99    0.27
   0   9   3   14.55    0.92
   0  -9  -3   13.95    0.82
   0  -9   3   12.86    0.87
   0   9   3   14.82    0.72
   0   9  -3   14.08    0.86
   0   9   3   14.75    0.54
   0  -9  -3   14.13    0.96
   0  -9   3   14.28    0.91
   0   9  -3   14.32    0.88
   0  -9   3   14.18    0.86
   0   9   4   14.23    1.05
   0  -9   4   11.76    0.94
   0   9   4   13.81    0.79
   0  -9  -4   13.94    1.08
   0  -9   4   14.38    1.07
   0   9  -4   13.68    1.00
   0  -9   4   12.32    0.91
   0   9  -4   11.64    0.92
   0  -9  -4   12.44    0.82
   0  -9   5   12.23    0.99
   0   9   5   11.54    1.06
   0   9  -5   12.22    0.97
   0  -9  -5   14.68    1.00
   0   9   5   11.48    0.77
   0  -9  -5   12.82    1.16
   0   9  -5   11.64    0.89
   0   9  -5   12.22    1.04
   0  -9   5   11.65    0.96
   0   9  -6   23.59    1.30
   0  -9   6   20.93    1.53
   0   9   6   23.97    1.73
   0   9   6   20.24    1.07
   0   9  -6   22.78    1.54
   0   9  -6   21.87    1.34
   0   9  -6   22.55    1.37
   0  -9  -6   19.90    1.21
   0  -9   6   20.10    1.38
   0  -9  -6   22.17    1.72
   0   9  -7    7.30    1.02
   0   9  -7    8.21    0.97
   0   9   7    6.95    0.73
   0   9   7    7.59    1.25
   0  -9   7    6.12    0.98
   0  -9  -7    6.79    0.84
   0   9  -7    7.91    0.91
   0   9  -7    6.43    1.09
   0  -9   7    6.28    0.93
   0  -9  -7    8.42    1.20
   0  -9   8   -0.44    0.79
   0   9   8    0.96    1.10
   0  -9  -8   -1.29    0.67
   0   9  -8    1.05    0.85
   0   9  -8    1.08    0.85
   0  -9  -8   -0.20    0.98
   0  -9   8    0.61    0.92
   0   9   8   -0.11    0.52
   0   9  -8    0.11    0.89
   0   9  -8    0.07    0.74
   0   9  -9    0.73    1.03
   0   9  -9    0.67    0.85
   0  -9   9   -1.70    0.79
   0   9  -9    1.28    0.93
   0   9   9    0.63    0.61
   0  -9  -9    0.41    0.79
   0   9   9   -0.92    1.07
   0  -9  -9    0.59    1.25
   0  -9   9    0.74    0.94
   0   9  -9    0.58    0.86
   0   9  10   -0.32    1.18
   0  -9  10   -0.98    1.03
   0  -9 -10   -1.93    0.83
   0   9 -10    0.98    1.06
   0  -9 -10   -1.44    1.28
   0  -9 -10    0.11    1.30
   0   9 -11   -2.73    1.08
   0   9  11   -0.69    1.40
   0  -9  11    0.67    1.22
   0  -9 -11    2.03    1.09
   0  -9 -11    2.14    1.49
   0   9  12    9.26    1.95
   0  -9 -12    9.16    1.45
   0  -9  12    8.21    1.61
   0   9 -12   11.05    1.70
   0 -10   0   56.52    1.71
   0  10   0   52.87    1.84
   0 -10   0   51.53    1.80
   0  10   0   53.41    1.70
   0 -10   1    0.91    0.36
   0 -10  -1    0.49    0.32
   0 -10   1    1.49    0.36
   0  10  -1    1.00    0.31
   0 -10  -1    0.76    0.33
   0  10  -1    1.10    0.36
   0  10   1    1.03    0.37
   0  10   1    0.79    0.27
   0 -10   2    0.31    0.34
   0  10  -2    0.14    0.37
   0 -10  -2   -0.07    0.30
   0 -10  -2    0.07    0.40
   0 -10   2   -0.03    0.37
   0  10  -2    0.56    0.36
   0 -10   2   -0.13    0.33
   0  10   2    0.07    0.39
   0  10   2    0.24    0.26
   0 -10  -3   17.16    0.92
   0 -10  -3   17.11    1.07
   0 -10   3   16.86    0.98
   0  10   3   18.25    1.04
   0  10  -3   17.78    1.04
   0 -10   3   17.34    1.03
   0  10  -3   17.21    1.02
   0 -10   3   17.09    0.97
   0  10   3   17.84    0.81
   0  10  -4    1.71    0.54
   0 -10  -4    1.36    0.46
   0 -10   4    1.62    0.57
   0  10   4    1.71    0.38
   0 -10   4    1.34    0.54
   0 -10  -4    1.99    0.63
   0 -10   4    1.19    0.58
   0  10   4    1.85    0.66
   0  10  -4    1.31    0.55
   0 -10  -5   12.76    1.20
   0  10  -5   12.98    1.05
   0  10   5   13.13    1.18
   0  10  -5   14.27    1.10
   0 -10   5   13.11    1.08
   0  10   5   14.60    0.90
   0 -10  -5   14.45    1.03
   0 -10   5   14.89    1.25
   0  10   6   28.04    1.78
   0 -10  -6   26.82    1.78
   0 -10  -6   27.38    1.45
   0  10  -6   28.08    1.60
   0  10  -6   29.90    1.45
   0 -10   6   29.96    1.61
   0  10  -6   25.65    1.58
   0  10   6   28.08    1.30
   0 -10   6   28.87    1.70
   0  10  -6   28.75    1.53
   0  10  -7    9.83    1.05
   0  10  -7    7.50    0.89
   0  10   7    7.24    1.24
   0 -10  -7    7.06    0.84
   0 -10  -7    8.87    1.30
   0 -10   7    6.48    1.06
   0  10  -7    6.64    0.97
   0 -10   7    6.89    1.01
   0  10  -7    7.92    1.13
   0  10   7    5.73    0.70
   0  10  -8    5.18    1.02
   0  10  -8    6.40    0.92
   0  10   8    4.43    0.70
   0  10  -8    6.24    1.14
   0 -10   8    4.48    0.98
   0  10  -8    4.55    0.99
   0 -10  -8    4.59    1.20
   0 -10   8    4.18    0.97
   0 -10  -8    3.10    0.80
   0  10   8    5.12    1.26
   0 -10   9   42.88    2.41
   0  10  -9   47.54    2.47
   0  10  -9   49.22    2.30
   0  10  -9   43.59    2.31
   0 -10   9   47.44    2.33
   0 -10  -9   43.74    2.14
   0  10   9   47.61    1.96
   0  10  -9   49.44    2.11
   0  10   9   48.17    2.81
   0 -10  -9   42.05    2.78
   0 -10  10   37.80    2.41
   0  10  10   41.12    2.83
   0 -10 -10   40.80    2.13
   0  10 -10   38.91    2.49
   0 -10 -11    7.13    1.83
   0  10  11    5.01    1.69
   0  10 -11    5.66    1.49
   0 -10 -11    3.10    1.06
   0 -10  11    5.29    1.43
   0 -10  12   13.32    1.68
   0  10  12   14.39    2.18
   0  11   0   -0.86    0.28
   0 -11   0   -0.86    0.30
   0  11   0   -0.66    0.39
   0 -11   0   -1.49    0.30
   0  11  -1    0.26    0.41
   0 -11  -1   -0.08    0.29
   0 -11  -1    0.12    0.36
   0  11   1   -0.30    0.33
   0 -11   1    0.33    0.32
   0  11   1   -0.09    0.25
   0  11  -1   -0.21    0.29
   0 -11   1    0.22    0.32
   0  11  -2    5.96    0.61
   0 -11   2    3.93    0.52
   0 -11  -2    4.23    0.50
   0 -11   2    4.20    0.55
   0 -11   2    5.35    0.56
   0  11   2    4.74    0.43
   0 -11  -2    4.21    0.59
   0  11  -2    4.87    0.53
   0  11   2    4.28    0.58
   0 -11   3    3.12    0.59
   0  11  -3    1.90    0.51
   0  11   3    2.00    0.55
   0 -11  -3    2.97    0.64
   0  11  -3    1.81    0.50
   0 -11   3    2.73    0.56
   0  11   3    2.26    0.39
   0 -11   3    2.73    0.52
   0 -11  -3    3.11    0.48
   0 -11  -4    0.03    0.59
   0 -11   4    1.31    0.61
   0  11   4   -0.08    0.35
   0  11  -4    0.64    0.58
   0  11  -4   -0.24    0.53
   0 -11   4    0.01    0.52
   0 -11  -4    0.16    0.45
   0 -11   4   -0.30    0.61
   0  11   4    0.64    0.58
   0  11  -5    2.72    0.74
   0 -11  -5    1.91    0.55
   0  11   5    2.69    0.86
   0 -11   5    1.28    0.75
   0 -11  -5    3.40    0.90
   0  11   5    2.24    0.49
   0  11  -5    2.49    0.73
   0 -11   5    1.95    0.72
   0  11   6    3.52    0.93
   0 -11  -6    4.83    1.07
   0 -11  -6    4.33    0.76
   0  11  -6    3.20    0.83
   0  11  -6    3.06    0.90
   0  11   6    3.28    0.57
   0  11  -6    4.48    0.86
   0 -11   6    2.56    0.88
   0 -11   6    3.78    0.94
   0  11  -7    4.71    0.78
   0 -11   7    2.79    0.92
   0 -11  -7    2.94    1.10
   0  11   7    3.05    0.58
   0 -11  -7    4.01    0.80
   0  11  -7    4.62    0.94
   0  11   7    2.02    1.06
   0 -11   7    3.89    0.86
   0  11  -7    4.73    0.90
   0  11  -7    2.16    0.77
   0  11   8    2.30    0.61
   0  11  -8    3.10    0.93
   0 -11  -8    0.73    1.09
   0  11  -8    3.10    0.90
   0 -11   8    2.65    1.00
   0 -11   8    2.10    0.93
   0  11  -8    1.69    0.94
   0  11  -8    3.34    0.83
   0 -11  -8    2.77    0.86
   0  11   8    1.66    1.17
   0 -11  -9    0.11    0.78
   0  11  -9    0.78    0.86
   0  11  -9    0.50    0.85
   0  11  -9    0.37    1.08
   0  11   9    0.47    0.60
   0 -11   9    0.62    0.98
   0  11   9    0.12    1.20
   0 -11  -9    0.55    1.31
   0 -11 -10   38.29    2.17
   0  11  10   38.41    2.78
   0  11 -10   41.04    2.17
   0  11 -10   35.15    2.46
   0 -11  10   36.61    2.34
   0  11  11    2.84    1.59
   0 -11  11    1.92    1.26
   0 -11 -11    1.30    1.01
   0  11 -11   -0.66    1.28
   0 -11 -11    4.09    1.66
   0 -11  12    0.08    1.24
   0  11  12   -0.79    1.56
   0 -12   0  241.21    6.88
   0 -12   0  235.96    6.56
   0  12   0  242.46    6.57
   0  12   0  245.21    6.90
   0  12  -1    1.22    0.38
   0  12   1    0.88    0.43
   0  12  -1    0.56    0.42
   0 -12  -1    0.88    0.43
   0 -12  -1    0.57    0.37
   0 -12   1    1.12    0.41
   0 -12   1    0.95    0.41
   0  12   1    0.45    0.34
   0  12  -2   15.99    1.01
   0 -12   2   15.68    0.97
   0 -12  -2   16.21    1.01
   0  12   2   16.71    0.81
   0  12   2   14.59    0.96
   0 -12   2   15.81    0.93
   0 -12  -2   15.65    0.90
   0  12  -2   17.39    0.93
   0 -12   2   15.90    0.87
   0  12   3   33.59    1.55
   0 -12  -3   31.99    1.54
   0 -12   3   35.82    1.46
   0 -12   3   30.53    1.38
   0  12  -3   32.66    1.41
   0  12   3   31.74    1.23
   0 -12   3   30.07    1.41
   0 -12  -3   30.83    1.30
   0  12  -3   29.73    1.39
   0 -12   4    0.65    0.61
   0  12   4   -0.08    0.64
   0 -12  -4    0.68    0.69
   0 -12   4    0.76    0.68
   0  12  -4    1.74    0.66
   0 -12   4    0.14    0.59
   0  12  -4    1.45    0.60
   0  12   4    0.95    0.39
   0 -12  -4    1.45    0.50
   0 -12  -5   10.34    0.84
   0  12   5   10.27    1.08
   0  12   5   11.39    0.86
   0 -12  -5    9.91    1.16
   0 -12   5   10.72    1.06
   0  12  -5    9.19    0.93
   0 -12   5   10.74    0.96
   0 -12   5   12.55    1.12
   0  12  -5   11.31    1.02
   0 -12  -6    1.26    0.86
   0 -12  -6   -0.05    0.60
   0  12   6   -1.18    0.82
   0 -12   6   -0.63    0.64
   0  12  -6   -0.61    0.70
   0 -12   6    0.59    0.81
   0  12   6   -0.49    0.41
   0  12  -6    0.21    0.78
   0  12  -7    4.73    0.94
   0 -12  -7    4.78    0.79
   0  12   7    4.59    0.69
   0 -12   7    6.70    1.02
   0 -12   7    5.10    0.98
   0 -12  -7    3.96    1.08
   0  12  -7    4.85    0.98
   0  12   7    4.59    1.10
   0  12  -7    6.41    0.90
   0 -12  -8   10.52    1.14
   0  12   8   10.84    1.52
   0 -12  -8   10.37    1.59
   0  12  -8    9.37    1.27
   0 -12   8   11.96    1.32
   0  12  -8   12.04    1.23
   0 -12   8   11.77    1.27
   0  12   8    9.35    0.90
   0  12  -8   10.60    1.12
   0  12  -9   18.20    1.52
   0  12  -9   21.32    1.65
   0  12   9   17.09    1.25
   0  12  -9   20.28    1.76
   0  12   9   17.40    1.90
   0 -12   9   18.88    1.61
   0 -12  -9   17.16    1.42
   0 -12  -9   15.94    1.90
   0 -12 -10    4.09    1.06
   0  12 -10    9.34    1.32
   0 -12  10    4.76    1.27
   0  12  10    5.76    1.62
   0  12 -10    4.50    1.40
   0  12  11    4.64    1.75
   0 -12 -11    5.69    1.18
   0  12 -11    6.64    1.50
   0 -12  11    5.76    1.32
   0  12  12    0.51    1.50
   0 -13   0   -0.35    0.39
   0  13   0    0.01    0.33
   0 -13   0    0.07    0.38
   0  13   0    0.25    0.46
   0 -13  -1    3.86    0.54
   0  13  -1    3.61    0.50
   0  13   1    4.47    0.62
   0  13  -1    3.75    0.60
   0 -13  -1    2.61    0.49
   0 -13   1    3.48    0.48
   0  13   1    3.36    0.44
   0 -13   1    4.34    0.55
   0  13   2   24.88    1.25
   0 -13  -2   24.95    1.11
   0  13   2   22.27    1.06
   0 -13   2   23.47    1.16
   0 -13   2   23.52    1.15
   0 -13   2   23.92    1.22
   0  13  -2   24.20    1.21
   0  13  -2   25.25    1.22
   0 -13  -2   25.20    1.28
   0 -13  -3    7.59    0.88
   0 -13   3    5.87    0.71
   0  13  -3    6.75    0.74
   0  13   3    7.52    0.79
   0 -13   3    6.68    0.77
   0 -13   3    7.96    0.46
   0  13  -3    6.33    0.73
   0 -13   3    6.87    0.70
   0  13   3    6.45    0.59
   0 -13  -3    6.48    0.64
   0  13   4    5.01    0.59
   0  13   4    4.96    0.81
   0 -13   4    5.53    0.77
   0 -13  -4    5.41    0.70
   0  13   4    6.11    0.40
   0 -13   4    5.33    0.79
   0 -13  -4    6.31    0.87
   0 -13   4    5.17    0.80
   0  13  -4    4.82    0.76
   0  13  -4    4.77    0.72
   0 -13   5   12.47    1.16
   0  13   5   11.03    0.81
   0  13   5    9.43    1.08
   0 -13  -5   13.34    1.27
   0  13  -5   12.50    1.14
   0  13  -5   11.20    0.98
   0 -13   5   10.39    1.09
   0 -13  -5    9.81    0.86
   0 -13   5    8.88    0.94
   0  13   6    1.62    0.92
   0  13   6    1.08    0.52
   0 -13  -6    0.01    0.90
   0 -13  -6    1.67    0.62
   0  13  -6    1.22    0.77
   0  13  -6    1.52    0.77
   0 -13   6    0.80    0.74
   0 -13   6    1.26    0.69
   0 -13   7    0.74    0.90
   0 -13  -7    0.95    0.72
   0 -13   7    1.48    0.87
   0  13   7    0.94    0.57
   0 -13  -7    1.49    1.10
   0  13   7    1.97    0.99
   0  13  -7    1.47    0.84
   0  13  -7    1.46    0.88
   0  13  -7    1.88    0.91
   0  13  -8    2.42    1.09
   0  13   8    3.35    0.71
   0  13  -8    4.49    1.01
   0 -13   8    1.74    0.95
   0 -13  -8    2.95    0.89
   0 -13  -8    0.93    1.22
   0  13   8    3.27    1.17
   0  13  -8    3.14    0.96
   0 -13   8    2.85    0.93
   0 -13  -9   -1.48    1.16
   0 -13  -9    1.41    0.89
   0  13  -9    2.01    0.99
   0  13  -9   -0.86    0.89
   0  13   9   -0.27    1.25
   0 -13   9    0.36    0.90
   0  13  -9   -0.06    1.03
   0 -13 -10   -0.09    0.93
   0  13 -10   -0.60    1.07
   0 -13  10    1.61    1.03
   0  13  10   -0.65    1.38
   0  13 -10   -0.10    0.98
   0  13 -11   11.75    1.80
   0 -13  11   11.25    1.56
   0 -13 -11    9.07    1.35
   0  13  11    9.94    1.99
   0  14   0   20.95    1.18
   0 -14   0   19.41    1.11
   0  14   0   20.53    1.04
   0 -14   0   20.21    1.01
   0  14   1   -0.18    0.34
   0  14   1    0.64    0.49
   0 -14   1   -0.12    0.43
   0  14  -1    0.04    0.41
   0 -14  -1   -0.31    0.40
   0  14  -1    0.17    0.48
   0 -14  -1   -0.02    0.46
   0 -14   1   -0.13    0.45
   0  14   2    2.27    0.47
   0 -14   2    3.13    0.64
   0 -14  -2    2.16    0.49
   0 -14   2    2.38    0.52
   0 -14   2    2.67    0.54
   0  14  -2    3.07    0.67
   0  14   2    3.15    0.67
   0  14  -2    2.46    0.61
   0 -14  -2    3.19    0.61
   0 -14   3    1.95    0.66
   0  14  -3    2.74    0.63
   0  14   3    0.99    0.66
   0 -14   3    1.02    0.53
   0 -14  -3    1.87    0.65
   0 -14   3    1.15    0.64
   0  14   3    1.64    0.45
   0 -14  -3    1.00    0.48
   0  14  -3    3.17    0.70
   0  14   4    4.93    0.62
   0 -14  -4    4.12    0.90
   0  14  -4    5.65    0.87
   0 -14   4    4.45    0.77
   0 -14   4    4.20    0.84
   0  14  -4    5.40    0.83
   0  14   4    5.26    0.38
   0  14   4    5.88    0.86
   0 -14  -4    4.49    0.64
   0 -14   4    3.57    0.79
   0 -14  -5   13.64    1.29
   0  14   5   15.80    0.95
   0 -14   5   16.89    1.20
   0 -14   5   14.31    1.21
   0  14   5   16.41    1.36
   0  14  -5   14.77    1.22
   0 -14  -5   15.55    1.14
   0 -14   5   18.01    1.37
   0  14  -5   15.12    1.27
   0 -14  -6    8.17    1.24
   0 -14   6    8.61    1.04
   0 -14   6    9.56    1.10
   0  14   6   10.29    0.83
   0  14   6    7.63    1.13
   0 -14  -6    9.29    0.95
   0  14  -6   10.67    1.02
   0  14  -6   12.12    1.21
   0  14   7    8.46    1.29
   0  14   7    9.05    0.83
   0 -14  -7    6.77    1.38
   0  14  -7   10.87    1.17
   0 -14   7    6.62    1.12
   0  14  -7    7.89    1.01
   0 -14  -7    8.87    1.00
   0 -14   7    7.83    1.08
   0  14  -7    8.24    1.23
   0  14  -8   22.05    1.74
   0  14  -8   18.43    1.49
   0  14  -8   21.69    1.57
   0  14   8   20.81    1.90
   0 -14  -8   15.30    1.82
   0  14   8   18.97    1.26
   0 -14   8   17.53    1.52
   0 -14   8   20.62    1.66
   0 -14  -8   17.73    1.40
   0 -14   9    0.18    0.88
   0  14   9    0.36    1.25
   0 -14  -9   -1.25    1.26
   0  14  -9    0.42    0.99
   0  14  -9    0.86    1.16
   0 -14  -9   -0.22    0.77
   0  14 -10   -1.18    1.23
   0  14  10    0.02    1.42
   0 -14 -10   -0.43    0.91
   0 -14  10   -0.78    1.01
   0 -14 -11    5.19    1.23
   0  14  11    2.35    1.58
   0 -14  11    5.15    1.37
   0  14 -11    6.79    1.56
   0  15   0    0.17    0.40
   0 -15   0   -0.03    0.42
   0 -15   0   -0.34    0.46
   0  15   0   -0.16    0.55
   0  15   1    5.77    0.72
   0 -15   1    6.77    0.68
   0  15  -1    6.48    0.67
   0  15   1    7.37    0.67
   0 -15  -1    7.14    0.73
   0 -15  -1    7.07    0.65
   0  15  -1    6.51    0.74
   0 -15   1    6.46    0.66
   0  15  -2    0.46    0.50
   0 -15   2   -0.51    0.54
   0 -15  -2   -0.22    0.54
   0  15   2    0.12    0.41
   0  15  -2    0.11    0.60
   0 -15   2   -0.34    0.57
   0 -15   2   -0.43    0.49
   0 -15  -2   -0.37    0.47
   0  15   2   -0.06    0.58
   0  15  -3   49.73    2.05
   0 -15  -3   52.61    2.26
   0 -15   3   50.56    2.01
   0  15   3   50.89    1.85
   0  15  -3   51.61    2.05
   0  15   3   50.22    2.17
   0 -15  -3   49.31    1.89
   0 -15   3   50.18    1.95
   0 -15   3   54.86    2.08
   0 -15   4    1.77    0.83
   0 -15  -4    2.36    0.86
   0  15  -4    1.68    0.76
   0 -15  -4    2.50    0.65
   0  15   4    1.12    0.79
   0 -15   4    2.69    0.37
   0 -15   4    2.42    0.73
   0  15  -4    1.70    0.79
   0  15   4    1.93    0.53
   0 -15   4    2.12    0.79
   0  15  -5   62.59    2.43
   0 -15   5   65.79    2.54
   0  15  -5   59.57    2.46
   0 -15   5   60.11    2.46
   0  15   5   62.67    2.17
   0 -15  -5   60.15    2.31
   0  15   5   61.08    2.68
   0 -15  -5   66.52    2.82
   0 -15   5   59.87    2.44
   0  15   6    0.02    0.92
   0  15  -6    0.53    0.82
   0  15   6   -0.76    0.47
   0 -15   6    0.03    0.74
   0 -15  -6   -0.52    0.62
   0  15  -6    0.74    0.78
   0 -15  -6    0.20    0.95
   0 -15   6    1.08    0.69
   0 -15   7   -0.87    0.80
   0  15   7   -0.53    1.07
   0 -15   7    0.44    0.91
   0  15  -7   -0.47    0.87
   0  15  -7   -0.62    0.90
   0 -15  -7   -1.31    0.96
   0  15   7    1.05    0.58
   0 -15  -7   -0.62    0.71
   0  15  -7    0.28    0.85
   0 -15  -8   33.40    1.82
   0 -15  -8   38.55    2.62
   0  15   8   35.18    2.37
   0 -15   8   36.56    2.07
   0  15  -8   37.97    2.10
   0 -15   8   33.72    2.11
   0  15  -8   38.33    2.28
   0  15   8   31.47    1.64
   0  15  -8   35.38    1.97
   0 -15  -9   -1.72    1.34
   0  15  -9    1.26    1.20
   0 -15  -9   -0.19    0.85
   0 -15   9   -0.23    0.93
   0  15   9    1.66    1.38
   0  15  -9    0.89    1.01
   0  15  10    2.40    1.57
   0  15 -10   -0.66    1.20
   0 -15  10    1.44    1.12
   0 -15 -10    0.90    0.96
   0 -15  11   16.85    1.76
   0  15  11   18.09    2.33
   0 -16   0   42.90    1.83
   0  16   0   46.77    1.91
   0  16   0   44.21    1.69
   0 -16   0   42.04    1.70
   0  16  -1    2.73    0.62
   0  16   1    1.82    0.62
   0 -16  -1    1.08    0.54
   0  16   1    2.39    0.55
   0 -16   1    1.56    0.59
   0 -16  -1    1.79    0.58
   0  16  -1    2.23    0.64
   0 -16   1    1.76    0.54
   0 -16   2    0.73    0.67
   0 -16  -2   -0.60    0.58
   0 -16   2    0.36    0.60
   0  16   2    0.45    0.48
   0  16   2    1.04    0.68
   0  16  -2    1.46    0.59
   0  16  -2    0.97    0.68
   0 -16   2    0.75    0.58
   0 -16  -2    1.55    0.53
   0 -16   3   54.62    2.24
   0  16   3   57.33    2.01
   0 -16   3   56.09    2.15
   0 -16   3   56.31    2.25
   0  16  -3   57.28    2.23
   0  16  -3   60.34    2.32
   0 -16  -3   56.61    2.41
   0  16   3   58.98    2.40
   0 -16  -3   56.80    2.12
   0  16   4    2.80    0.80
   0 -16   4    2.74    0.31
   0 -16   4    2.02    0.85
   0  16   4    3.06    0.55
   0 -16   4    2.97    0.82
   0 -16   4    2.47    0.72
   0  16  -4    3.60    0.84
   0 -16  -4    1.81    0.60
   0  16  -4    2.74    0.80
   0 -16  -4    2.76    0.83
   0  16  -5    8.60    1.10
   0  16   5   10.78    0.87
   0 -16   5   10.55    1.04
   0  16  -5    8.83    0.99
   0 -16   5   12.64    1.15
   0 -16   5   12.23    1.13
   0  16   5   10.58    1.23
   0 -16  -5   11.02    0.92
   0 -16  -5   10.75    1.30
   0 -16   6    7.33    1.09
   0 -16  -6    6.54    0.86
   0  16  -6    5.69    0.99
   0 -16  -6    7.24    1.22
   0  16  -6    7.34    1.09
   0  16   6    7.17    1.27
   0 -16   6    8.76    1.05
   0  16   6    7.91    0.82
   0  16  -7    9.03    1.30
   0  16  -7   10.31    1.21
   0 -16  -7   10.31    1.54
   0  16   7   10.04    0.93
   0  16  -7    8.99    1.20
   0 -16   7   12.15    1.16
   0 -16  -7    9.80    1.04
   0 -16   7    9.04    1.24
   0  16   7    8.00    1.41
   0 -16  -8    9.32    1.15
   0  16  -8    9.63    1.36
   0  16  -8   12.18    1.30
   0  16   8    7.40    0.85
   0  16  -8    8.30    1.21
   0 -16   8   10.34    1.20
   0  16   8    9.10    1.58
   0 -16  -8    6.05    1.53
   0  16  -9    9.33    1.59
   0 -16   9    8.44    1.29
   0  16   9    7.67    1.57
   0 -16  -9    8.70    1.22
   0 -16  10    6.07    1.32
   0  16 -10    5.05    1.50
   0 -16 -10    6.77    1.16
   0  16  10    5.34    1.63
   0  16  11    5.40    1.88
   0 -16  11    5.25    1.33
   0  17   0    0.34    0.65
   0  17   0    0.13    0.47
   0 -17   0    0.01    0.55
   0 -17   0    0.18    0.56
   0  17   1    0.35    0.51
   0  17  -1    0.46    0.55
   0 -17  -1    0.55    0.56
   0 -17   1    0.00    0.59
   0  17  -1    1.31    0.63
   0  17   1    0.14    0.60
   0 -17  -1    0.74    0.57
   0 -17   1    1.27    0.56
   0  17   2    5.89    0.65
   0 -17   2    4.76    0.82
   0 -17  -2    5.81    0.82
   0 -17  -2    4.43    0.67
   0  17  -2    4.45    0.79
   0  17   2    5.39    0.86
   0 -17   2    5.01    0.78
   0 -17   2    5.54    0.73
   0  17  -2    4.49    0.75
   0 -17   3    1.88    0.61
   0 -17  -3    1.88    0.81
   0  17  -3    1.67    0.69
   0  17  -3    2.46    0.77
   0 -17   3    3.60    0.77
   0  17   3    1.51    0.52
   0 -17  -3    1.95    0.59
   0  17   3    3.30    0.78
   0 -17   3    1.92    0.82
   0 -17   4   -0.25    0.70
   0  17   4    0.02    0.71
   0 -17  -4   -0.49    0.58
   0  17   4   -0.44    0.49
   0  17  -4    0.08    0.67
   0 -17   4   -0.24    0.69
   0 -17   4   -0.16    0.63
   0 -17  -4   -0.39    0.72
   0  17  -4    0.61    0.66
   0  17   5   71.36    2.51
   0 -17   5   75.72    2.84
   0  17  -5   68.47    2.75
   0 -17  -5   72.65    2.64
   0 -17   5   72.11    2.78
   0  17   5   70.48    3.03
   0 -17  -5   73.95    3.11
   0 -17   5   72.16    2.79
   0  17  -5   70.62    2.85
   0 -17   6    3.78    1.02
   0  17   6    2.91    0.67
   0  17   6    2.50    1.01
   0 -17  -6    3.90    1.13
   0  17  -6    3.31    1.01
   0 -17   6    3.07    0.89
   0 -17  -6    4.20    0.80
   0  17  -6    5.25    1.00
   0  17  -7   47.76    2.30
   0  17  -7   42.19    2.33
   0 -17  -7   41.77    2.72
   0  17   7   42.54    2.62
   0 -17   7   42.51    2.16
   0  17  -7   48.33    2.24
   0 -17  -7   47.15    2.16
   0 -17   7   46.87    2.37
   0  17   7   44.71    1.93
   0 -17  -8    3.42    0.90
   0  17  -8    3.03    1.14
   0 -17   8    3.06    0.94
   0  17   8    3.00    1.38
   0 -17  -8    2.61    1.31
   0  17  -8    2.99    1.06
   0  17  -8    3.03    1.07
   0 -17  -9   20.09    1.58
   0  17   9   20.40    2.05
   0  17  -9   21.75    2.02
   0 -17   9   20.20    1.69
   0  17 -10    0.72    1.33
   0 -17 -10    0.87    0.96
   0 -17  10    2.94    1.16
   0  17  10    1.39    1.43
   0  18   0   57.19    2.32
   0 -18   0   56.61    2.07
   0 -18   0   53.82    2.26
   0  18   0   57.11    2.13
   0 -18   1   10.81    0.88
   0 -18  -1    9.83    0.85
   0  18   1   10.68    1.04
   0  18  -1   10.42    0.95
   0  18   1   10.87    0.89
   0 -18   1   11.41    0.98
   0 -18  -1   10.21    1.01
   0  18  -1   12.53    1.07
   0 -18   2    1.19    0.72
   0  18   2    0.94    0.55
   0  18  -2   -0.48    0.69
   0 -18   2    0.50    0.58
   0 -18   2   -0.49    0.58
   0  18  -2   -0.08    0.56
   0  18   2   -0.81    0.60
   0 -18  -2    0.83    0.65
   0 -18  -2   -0.48    0.50
   0  18   3   -0.93    0.65
   0 -18   3    0.17    0.56
   0 -18   3    0.71    0.61
   0 -18   3    0.11    0.69
   0  18  -3    1.37    0.72
   0  18  -3   -0.03    0.70
   0 -18  -3   -0.42    0.68
   0 -18  -3    0.15    0.54
   0  18   3    0.26    0.48
   0  18  -4    9.47    1.06
   0  18  -4   10.11    1.06
   0  18   4   10.38    0.86
   0  18   4    7.55    1.12
   0 -18  -4   10.89    0.98
   0 -18  -4   10.41    1.20
   0 -18   4   10.08    1.05
   0 -18   4    7.84    0.90
   0  18  -5   49.82    2.30
   0  18  -5   52.27    2.34
   0 -18   5   50.28    2.30
   0  18   5   47.33    1.94
   0 -18   5   55.36    2.30
   0  18   5   49.38    2.45
   0 -18  -5   50.81    2.09
   0 -18  -5   48.25    2.59
   0 -18   6    8.36    1.17
   0  18   6    6.08    0.81
   0  18   6    6.32    1.30
   0 -18  -6    6.62    0.91
   0  18  -6    6.20    1.18
   0 -18  -6    4.99    1.31
   0 -18   6    6.90    1.05
   0  18  -6    7.33    1.04
   0 -18  -7    0.46    0.76
   0 -18   7   -0.91    0.94
   0  18   7    0.75    1.06
   0 -18   7    0.62    0.80
   0  18   7    1.82    0.68
   0  18  -7    1.00    1.00
   0 -18  -7    1.38    1.23
   0  18  -7   -0.05    0.84
   0 -18   8   28.83    1.91
   0 -18  -8   26.39    2.31
   0  18  -8   27.14    2.06
   0 -18  -8   27.00    1.79
   0  18   8   26.78    2.23
   0 -18  -9    7.49    1.14
   0 -18   9    6.78    1.25
   0  18   9    4.88    1.66
   0  18  -9    3.88    1.35
   0 -18  10    2.80    1.13
   0  18  10   -0.78    1.46
   0  18 -10   -0.79    1.21
   0 -18 -10    0.32    0.96
   0 -19   0    0.26    0.60
   0 -19   0    0.05    0.62
   0  19   0    0.97    0.74
   0  19   0   -0.31    0.52
   0  19  -1   29.31    1.64
   0  19   1   29.52    1.46
   0  19   1   29.80    1.68
   0 -19   1   32.70    1.63
   0 -19  -1   26.98    1.41
   0  19  -1   26.96    1.45
   0 -19  -1   30.34    1.71
   0 -19   1   28.66    1.47
   0  19  -2   19.72    1.29
   0  19   2   19.40    1.15
   0 -19   2   19.88    1.26
   0 -19  -2   17.83    1.39
   0  19   2   19.62    1.39
   0  19  -2   19.51    1.33
   0 -19  -2   21.00    1.21
   0 -19   2   17.83    1.24
   0  19  -3   12.89    1.10
   0 -19   3   11.66    1.01
   0  19  -3   13.00    1.19
   0  19   3   10.78    1.14
   0  19   3   12.38    0.95
   0 -19   3   11.04    1.00
   0 -19  -3   11.11    0.99
   0 -19  -3   13.15    1.25
   0  19  -4    0.25    0.81
   0  19   4    0.33    0.81
   0 -19   4    0.08    0.74
   0  19   4   -0.16    0.54
   0  19  -4   -0.13    0.74
   0 -19  -4   -0.39    0.58
   0 -19   4   -0.23    0.66
   0 -19  -4   -0.38    0.87
   0  19  -5   25.74    1.65
   0 -19  -5   27.50    1.54
   0 -19   5   25.44    1.65
   0  19   5   27.84    1.98
   0 -19  -5   29.61    2.09
   0 -19   5   30.65    1.68
   0  19  -5   29.65    1.85
   0  19   5   26.29    1.44
   0 -19  -6   12.43    1.60
   0 -19   6   13.66    1.39
   0 -19   6   11.29    1.16
   0 -19  -6   13.10    1.20
   0  19   6   13.66    1.07
   0  19  -6   13.34    1.35
   0  19   6   12.30    1.53
   0  19  -6   12.40    1.36
   0  19   7   18.67    1.88
   0  19  -7   20.93    1.73
   0 -19  -7   18.92    1.43
   0  19   7   19.59    1.33
   0 -19  -7   18.87    1.94
   0  19  -7   20.06    1.70
   0 -19   7   22.01    1.65
   0 -19  -8    1.93    0.95
   0 -19  -8    0.58    1.38
   0 -19   8    1.17    0.99
   0  19  -8   -0.17    1.16
   0  19   8   -1.55    1.25
   0 -19   9    7.18    1.27
   0 -19  -9    5.91    1.12
   0  19  -9    5.75    1.48
   0  19   9    5.24    1.66
   0  19  10   10.36    2.02
   0 -19  10   14.43    1.59
   0  20   0   83.21    3.09
   0 -20   0   79.61    3.01
   0  20   0   83.98    2.84
   0 -20   0   79.24    2.81
   0  20   1   38.50    1.91
   0 -20  -1   37.96    1.70
   0 -20   1   38.40    1.70
   0  20   1   35.19    1.66
   0  20  -1   38.75    1.76
   0 -20   1   39.43    1.85
   0 -20  -1   37.04    1.91
   0  20  -1   41.07    1.90
   0 -20  -2    0.50    0.63
   0 -20  -2    0.86    0.81
   0 -20   2    1.20    0.71
   0  20   2    0.11    0.54
   0  20   2   -0.85    0.76
   0  20  -2    1.62    0.70
   0  20  -2    1.34    0.75
   0 -20   2    1.16    0.69
   0 -20  -3   15.42    1.39
   0 -20   3   17.92    1.30
   0 -20   3   17.94    1.34
   0 -20  -3   20.52    1.31
   0  20   3   17.11    1.41
   0  20  -3   17.27    1.46
   0  20  -3   17.29    1.42
   0  20   3   18.12    1.21
   0  20  -4    7.43    1.08
   0 -20  -4    7.36    1.15
   0  20   4    8.13    1.21
   0  20  -4    7.59    1.10
   0  20   4    8.82    0.90
   0 -20   4    9.74    1.07
   0 -20  -4    8.93    0.94
   0 -20   4    8.50    1.08
   0  20   5  107.61    3.45
   0 -20   5   97.49    3.67
   0 -20  -5  101.77    3.52
   0 -20  -5  106.72    4.14
   0  20  -5  103.26    3.83
   0  20  -5  106.33    3.81
   0  20   5  101.70    4.03
   0 -20   5  102.64    3.73
   0 -20   6    2.50    1.06
   0  20  -6    6.13    1.05
   0  20  -6    4.11    1.16
   0  20   6    5.47    0.83
   0  20   6    3.87    1.27
   0 -20  -6    5.04    0.98
   0 -20   6    4.20    0.98
   0 -20  -6    4.21    1.34
   0 -20  -7   -2.04    1.02
   0 -20   7    0.67    0.88
   0 -20  -7    0.04    0.81
   0  20  -7    1.08    1.01
   0  20   7   -0.52    0.67
   0  20  -7   -0.08    1.09
   0  20   7   -1.26    1.10
   0  20  -8    9.72    1.59
   0  20   8    8.22    1.66
   0 -20  -8    8.90    1.23
   0 -20   8    7.78    1.19
   0 -20  -9    1.75    0.94
   0  20  -9   -0.96    1.21
   0  20   9   -0.11    1.49
   0 -20   9    1.05    1.03
   0 -21   0    0.74    0.64
   0  21   0    0.96    0.70
   0 -21   0    0.57    0.70
   0  21   0   -0.21    0.73
   0 -21   1    1.30    0.71
   0 -21  -1    0.93    0.82
   0  21  -1    1.73    0.76
   0 -21   1    1.57    0.72
   0  21   1    1.37    0.64
   0 -21  -1    0.88    0.64
   0  21   1    0.55    0.85
   0  21  -1    1.77    0.87
   0 -21  -2    2.96    0.76
   0 -21  -2    2.10    0.93
   0 -21   2    2.78    0.81
   0  21  -2    2.93    0.91
   0  21  -2    2.04    0.81
   0 -21   2    3.27    0.82
   0  21   2    2.93    0.73
   0  21   2    1.38    0.90
   0  21   3    1.47    0.63
   0  21  -3    0.80    0.85
   0  21   3    2.84    0.97
   0 -21   3    2.18    0.79
   0 -21  -3    0.48    0.90
   0  21  -3    1.22    0.79
   0 -21  -3    0.89    0.72
   0 -21   3    0.93    0.81
   0  21  -4    0.13    0.87
   0 -21   4    0.39    0.84
   0  21  -4    1.07    0.90
   0  21   4    1.03    0.97
   0 -21  -4   -0.50    0.68
   0 -21  -4   -0.07    0.90
   0  21   4   -0.17    0.62
   0 -21   4   -0.40    0.73
   0  21  -5   64.08    2.95
   0  21   5   69.85    2.60
   0 -21   5   69.73    2.89
   0 -21   5   74.75    2.93
   0 -21  -5   68.35    3.29
   0 -21  -5   71.35    2.75
   0  21   5   66.58    3.15
   0  21  -5   69.33    2.95
   0 -21  -6    2.00    0.84
   0  21   6    2.70    0.78
   0 -21   6    3.53    0.93
   0  21  -6    2.44    1.04
   0  21  -6    4.52    1.15
   0  21   6    1.81    1.20
   0 -21  -6    1.92    1.30
   0  21  -7   13.91    1.70
   0 -21  -7   16.42    1.37
   0 -21   7   19.28    1.56
   0  21   7   17.98    1.92
   0 -21  -7   15.43    1.95
   0  21   8   26.20    2.29
   0 -21   8   26.81    1.94
   0 -21  -8   26.60    1.88
   0  21  -8   24.65    2.08
   0 -21  -9    1.73    0.96
   0  21   9   -2.82    1.39
   0 -21   9    0.92    1.03
   0  22   0  713.25   19.80
   0 -22   0  697.16   19.82
   0  22   0  698.23   18.96
   0 -22   0  722.21   18.93
   0  22  -1    0.83    0.85
   0  22  -1    1.91    0.83
   0 -22  -1    0.36    0.65
   0 -22  -1    0.55    0.80
   0  22   1    0.48    0.65
   0  22   1    0.17    0.80
   0 -22   1    1.01    0.75
   0 -22   1    1.50    0.82
   0 -22   2    0.57    0.74
   0 -22   2    0.08    0.74
   0  22   2    0.04    0.87
   0  22   2   -0.67    0.63
   0 -22  -2    0.09    0.64
   0  22  -2    0.84    0.80
   0 -22  -2    0.87    0.90
   0  22  -2    0.04    0.83
   0  22   3    8.56    1.16
   0 -22  -3    9.79    1.34
   0 -22   3    6.12    0.94
   0  22  -3    8.37    1.07
   0 -22  -3    6.40    0.97
   0 -22   3    7.94    1.00
   0  22   3    7.12    0.93
   0  22  -3    7.38    1.12
   0  22  -4    7.51    1.18
   0 -22   4    7.88    1.07
   0 -22   4    6.68    1.10
   0  22   4    5.57    1.20
   0  22  -4    7.66    1.15
   0 -22  -4    8.33    1.02
   0 -22  -4    8.03    1.28
   0  22   4    6.17    0.90
   0 -22  -5   21.28    1.83
   0  22  -5   19.18    1.66
   0  22   5   19.07    1.69
   0 -22   5   21.14    1.62
   0 -22   5   18.69    1.58
   0  22   5   19.39    1.36
   0  22  -5   23.17    1.76
   0 -22  -5   18.20    1.39
   0  22  -6    3.82    1.16
   0 -22   6    4.84    1.08
   0  22   6    3.63    1.23
   0 -22  -6    1.19    1.30
   0 -22  -6    2.69    0.88
   0  22   6    3.86    0.84
   0  22  -6    4.32    1.19
   0 -22   7    3.11    1.01
   0 -22  -7    2.19    0.93
   0 -22  -7    1.65    1.35
   0  22   7    1.29    1.32
   0  22  -7    2.01    1.25
   0  22   8   28.45    2.45
   0 -22   8   28.60    2.01
   0  22  -8   24.27    2.22
   0 -22  -8   27.29    1.91
   0 -22   9   16.00    1.63
   0  22   9   10.33    2.03
   0 -23  -1   17.57    1.52
   0 -23  -1   14.80    1.22
   0 -23   1   17.07    1.37
   0  23  -1   15.02    1.41
   0  23   1   20.38    1.41
   0  23   1   16.02    1.44
   0 -23   1   14.95    1.29
   0  23  -1   15.94    1.34
   0 -23   2   33.21    1.92
   0  23   2   32.09    1.74
   0  23  -2   34.05    1.98
   0  23  -2   32.54    1.85
   0 -23  -2   35.90    1.83
   0 -23   2   34.60    1.77
   0  23   2   36.54    2.09
   0 -23  -2   36.51    2.19
   0 -23  -3   -0.63    0.94
   0  23   3    0.26    0.65
   0  23  -3    0.67    0.88
   0 -23   3    0.88    0.78
   0 -23   3    0.07    0.76
   0  23  -3   -0.42    0.87
   0 -23  -3    0.14    0.74
   0  23   3   -0.82    0.85
   0  23  -4    6.40    1.19
   0 -23   4    6.48    1.11
   0 -23   4    5.04    0.96
   0  23   4    4.67    1.13
   0  23   4    5.82    0.87
   0 -23  -4    4.77    0.89
   0 -23  -4    4.49    1.17
   0  23  -4    6.13    1.08
   0 -23  -5    3.93    0.94
   0  23  -5    3.68    1.09
   0  23  -5    3.47    1.10
   0 -23   5    5.27    1.04
   0 -23  -5    3.44    1.23
   0  23   5    3.59    0.83
   0  23   5    0.70    1.07
   0  23   6    4.55    1.39
   0 -23  -6    3.43    1.00
   0  23  -6    2.84    1.19
   0 -23   6    4.30    1.05
   0 -23  -6   -0.27    1.30
   0  23   7    5.19    1.48
   0 -23   7    5.33    1.18
   0 -23  -7    6.74    1.17
   0  23  -7    3.36    1.37
   0 -23  -8    8.57    1.22
   0  23  -8    4.18    1.44
   0 -23   8    9.17    1.31
   0  23   8    6.31    1.73
   0 -24   0  257.25    7.81
   0  24   0  245.39    7.71
   0 -24   0  241.97    7.25
   0  24   0  248.34    7.35
   0 -24   1    5.65    1.06
   0 -24   1    4.44    0.86
   0 -24  -1    4.03    1.09
   0  24   1    4.51    1.11
   0  24   1    3.80    0.90
   0 -24  -1    4.48    0.85
   0  24  -1    5.27    1.11
   0  24  -1    4.59    0.99
   0  24   2    3.05    0.79
   0 -24   2    2.08    0.86
   0  24  -2    4.34    0.95
   0 -24  -2    3.12    1.06
   0  24   2    1.51    0.94
   0 -24  -2    1.39    0.83
   0  24  -2    3.47    1.03
   0 -24   2    4.05    0.95
   0  24   3    0.11    0.99
   0  24  -3    1.78    0.91
   0 -24   3    1.38    0.86
   0 -24  -3    1.07    0.80
   0 -24   3    0.84    0.90
   0  24  -3    0.31    0.92
   0 -24  -3    1.24    0.99
   0  24   3   -0.02    0.71
   0 -24   4    0.78    0.88
   0  24  -4   -0.11    0.98
   0  24   4   -0.67    1.03
   0 -24  -4    0.66    0.77
   0 -24  -4    1.56    1.18
   0 -24   4    1.12    0.95
   0  24  -4    1.11    1.02
   0  24   4    0.82    0.75
   0 -24   5   11.79    1.30
   0  24  -5    7.92    1.38
   0  24   5    7.44    1.37
   0 -24  -5    8.45    1.08
   0 -24  -5    8.47    1.51
   0  24  -5    8.65    1.27
   0  24   5    8.20    1.00
   0 -24   6    7.14    1.21
   0 -24  -6    6.06    1.53
   0  24  -6    7.88    1.51
   0  24   6    6.03    1.51
   0 -24  -6    6.83    1.08
   0  24  -7    5.28    1.48
   0 -24   7   11.43    1.38
   0 -24  -7    9.01    1.19
   0  24   7    7.22    1.57
   0  24   8    7.90    1.73
   0 -24   8   11.19    1.48
   0 -25   0    2.25    0.84
   0  25   0    2.05    0.84
   0 -25   0    1.72    0.98
   0  25  -1    0.64    0.89
   0 -25  -1    2.04    0.80
   0 -25   1    0.36    0.87
   0 -25   1    2.67    0.81
   0  25  -1    1.86    0.96
   0  25   1    0.56    0.93
   0  25   1    0.65    0.75
   0 -25  -1    0.90    0.91
   0  25  -2   41.86    2.28
   0  25   2   42.28    2.43
   0 -25  -2   43.43    2.05
   0  25  -2   47.47    2.35
   0 -25   2   48.70    2.40
   0 -25  -2   43.11    2.54
   0  25   2   44.15    2.08
   0 -25   2   43.02    2.09
   0  25   3  101.26    3.95
   0  25   3   92.34    3.39
   0 -25   3   97.99    3.67
   0 -25   3   92.18    3.52
   0  25  -3   89.05    3.64
   0 -25  -3   98.55    4.03
   0 -25  -3   92.28    3.39
   0  25  -3   91.62    3.63
   0 -25  -4    2.13    1.22
   0  25   4    4.77    1.23
   0  25  -4    3.23    1.08
   0 -25  -4    3.79    0.92
   0  25   4    5.18    0.96
   0  25  -4    4.42    1.21
   0 -25   4    4.25    1.00
   0 -25   5   35.15    2.12
   0 -25  -5   32.09    1.89
   0  25  -5   35.81    2.27
   0 -25  -5   33.47    2.46
   0  25   5   33.40    2.45
   0 -25  -6    1.14    0.95
   0  25  -6   -1.11    1.13
   0 -25   6    1.25    0.96
   0  25   6   -0.71    1.22
   0 -25  -7    1.41    0.98
   0  25   7   -0.37    1.31
   0 -25   7    0.08    0.98
   0  26   0   75.74    3.11
   0 -26   0   77.85    3.02
   0  26   0   74.29    3.31
   0 -26   0   81.77    3.43
   0  26  -1    7.10    1.19
   0 -26   1    9.85    1.31
   0 -26  -1    9.76    1.41
   0 -26  -1    7.67    1.05
   0  26  -1    7.97    1.34
   0  26   1    8.93    1.28
   0  26   1    8.40    1.09
   0 -26   1    9.51    1.17
   0  26   2    0.85    0.81
   0 -26  -2    1.23    1.02
   0  26  -2   -0.20    0.95
   0 -26  -2    2.60    0.93
   0  26  -2    0.74    0.99
   0  26   2    0.89    1.08
   0 -26   2    1.06    0.97
   0 -26   2    0.18    0.93
   0 -26  -3    4.41    1.01
   0 -26   3    3.24    1.03
   0 -26  -3    2.73    1.17
   0  26   3    4.24    1.26
   0  26   3    2.29    0.84
   0  26  -3    1.91    1.10
   0  26  -3    4.15    1.14
   0 -26   3    3.06    1.07
   0 -26  -4    3.31    0.92
   0  26  -4    2.04    1.19
   0 -26  -4    2.33    1.31
   0  26   4    1.54    0.88
   0  26  -4    2.32    1.16
   0 -26   4    3.42    1.08
   0  26   4    2.07    1.26
   0  26   5    1.33    1.28
   0  26  -5    2.47    1.18
   0 -26   5    0.67    0.91
   0 -26  -5    1.22    0.95
   0 -26  -5    0.03    1.27
   0 -26   6   19.28    1.66
   0 -26  -6   22.51    1.73
   0  26  -6   18.30    1.95
   0  26   6   14.87    1.95
   0  26   7    0.35    1.37
   0  27   0   -0.60    1.03
   0 -27   0    0.27    1.00
   0  27   0    0.31    0.87
   0 -27   0    0.86    0.90
   0  27   1    2.31    0.98
   0  27  -1    0.18    0.96
   0 -27  -1    1.22    1.09
   0 -27   1    1.42    0.98
   0 -27  -1    0.41    0.81
   0  27   1    0.85    1.09
   0 -27   1    0.98    0.94
   0  27  -1    1.92    1.01
   0  27   2    3.97    0.96
   0 -27   2    4.36    1.14
   0 -27  -2    5.68    1.07
   0  27  -2    3.39    1.20
   0  27  -2    4.12    1.09
   0 -27   2    2.80    1.07
   0 -27  -2    4.59    1.31
   0  27   2    2.63    1.11
   0 -27  -3    9.87    1.56
   0 -27  -3   10.53    1.25
   0  27   3    9.08    1.19
   0  27  -3    7.29    1.34
   0  27  -3    9.86    1.43
   0 -27   3    9.71    1.33
   0  27   3   10.98    1.55
   0  27   4   -0.74    1.19
   0 -27  -4    0.85    0.84
   0 -27   4    2.38    0.99
   0 -27  -4    1.28    1.30
   0  27  -4    1.97    1.20
   0  27   5   -0.73    1.23
   0 -27  -5    3.08    1.01
   0  27  -5    0.47    1.15
   0 -27   5    3.58    1.15
   0 -27   6    0.90    1.03
   0  27   6    0.38    1.36
   0  28   0   11.11    1.38
   0 -28   0   11.76    1.33
   0 -28   0   12.30    1.53
   0  28   0   13.55    1.56
   0 -28   1    0.48    1.03
   0  28  -1    2.43    1.23
   0  28   1    1.52    0.97
   0 -28  -1    2.64    1.19
   0 -28  -1    2.27    0.96
   0  28   1   -0.68    1.08
   0 -28   1    0.55    0.96
   0  28  -1    2.12    1.03
   0 -28   2    4.71    1.17
   0 -28  -2    2.96    0.94
   0  28  -2    1.16    1.17
   0 -28  -2    3.47    1.20
   0  28   2    2.24    0.93
   0  28  -2    2.55    1.08
   0  28   2    2.74    1.22
   0 -28   3   11.98    1.47
   0 -28  -3   11.29    1.24
   0  28  -3   10.37    1.53
   0  28   3   13.87    1.65
   0 -28  -3   11.13    1.63
   0 -28   4   -0.75    0.94
   0  28   4    0.96    1.27
   0  28  -4   -0.47    1.03
   0 -28  -4    2.41    1.00
   0 -28  -4   -0.41    1.27
   0 -28  -5    8.12    1.23
   0  28   5    6.20    1.52
   0 -28   5    4.51    1.15
   0  29   0   -0.24    1.01
   0 -29   0    0.53    1.00
   0  29   0    1.77    0.99
   0 -29  -1    1.65    0.96
   0 -29  -1    1.47    1.13
   0  29  -1    1.93    1.15
   0  29   1    1.57    1.20
   0 -29   1    0.66    1.06
   0  29   1    2.20    1.05
   0  29  -1    0.41    0.99
   0 -29  -2    1.46    1.24
   0 -29  -2    3.29    1.02
   0  29   2    2.09    1.23
   0 -29   2    4.80    1.15
   0  29  -2    1.99    1.09
   0 -29  -3    2.22    0.97
   0  29   3    1.81    1.30
   0 -29   3    0.42    1.01
   0  29  -3    0.88    1.13
   0 -29  -3    0.42    1.25
   0 -29   4    0.58    1.01
   0 -29  -4    1.47    1.00
   0  29   4   -0.21    1.25
   0  29   5   13.69    1.94
   0 -30   0   -0.73    1.03
   0  30   0    1.44    1.04
   0  30   0    1.37    1.19
   0  30  -1    1.78    1.13
   0  30   1    1.85    1.19
   0 -30  -1    1.01    1.09
   0 -30   1    2.55    1.17
   0  30  -2    0.31    1.04
   0 -30  -2    0.19    1.24
   0  30   2   -0.53    1.04
   0 -30   2    0.08    0.90
   0 -30   3   -0.18    0.97
   0  30   3   -0.51    1.19
   0  30   4   -0.54    1.23
   0 -31   0    2.48    1.23
   0  31   1    0.05    1.21
   0 -31   1    0.61    1.10
   0 -31  -1    1.77    1.20
   0 -31  -2    0.17    1.17
   0  31   2   -0.74    1.17
  -1   0  13   -0.60    1.50
   1   0 -12   11.93    1.85
   1   0 -12   11.55    1.63
  -1   0  12    8.68    1.83
   1   0 -11    0.88    1.04
  -1   0  11   -0.14    1.29
   1   0 -11   -0.89    1.28
  -1   0  10   16.59    1.33
   1   0 -10   19.66    1.69
   1   0 -10   18.99    1.88
  -1   0  10   18.23    1.85
  -1   0   9   -0.56    0.63
   1   0  -9    0.10    0.89
   1   0  -9   -0.67    1.23
   1   0  -9   -0.94    1.04
  -1   0   9    0.37    1.11
  -1   0   8   12.08    1.45
   1   0  -8   11.95    1.19
  -1   0   8    9.84    0.95
   1   0  -8   10.45    1.44
   1   0  -8   12.56    1.53
  -1   0   7   -0.35    0.86
  -1   0   7    0.04    0.61
   1   0  -7    0.54    0.69
   1   0  -7    0.11    0.97
   1   0  -7    0.21    1.07
   1   0  -6  107.12    3.68
   1   0  -6   98.50    3.38
   1   0  -6  104.55    3.79
  -1   0   6  100.20    3.65
  -1   0   6  106.91    3.26
   1   0  -5   -0.06    0.49
  -1   0   5    0.62    0.48
   1   0  -5    0.31    0.68
   1   0  -5   -0.33    0.64
  -1   0   5   -1.19    0.62
  -1   0   4  208.40    5.72
  -1   0   4  206.16    5.68
   1   0  -4  199.15    6.02
  -1   0   4  204.12    6.03
  -1   0   4  207.78    6.04
   1   0  -4  221.83    5.75
  -1   0   4  209.08    5.69
   1   0  -4  197.95    6.41
   1   0  -4  197.67    5.72
   1   0  -3    0.28    0.45
   1   0  -3   -0.34    0.51
  -1   0   3    0.14    0.51
   1   0  -3    0.01    0.39
  -1   0   3   -0.57    0.37
  -1   0   3   -0.28    0.34
  -1   0   3   -0.65    0.44
   1   0  -3   -0.56    0.51
  -1   0   3    0.20    0.38
   1   0  -3   -0.29    0.38
  -1   0   2   -1.96    0.47
   1   0  -2   -2.20    0.44
  -1   0   2   -1.36    0.38
  -1   0   2   -1.73    0.33
  -1   0   2   -1.25    0.43
   1   0  -2   -2.35    0.32
   1   0  -2   -0.95    0.40
   1   0  -2   -1.72    0.47
  -1   0   2   -1.91    0.36
   1   0  -2   -2.08    0.41
  -1   0   1   -0.05    0.12
   1   0  -1   -0.09    0.15
  -1   0   1   -0.12    0.14
   1   0  -1   -0.03    0.18
   1   0  -1    0.02    0.12
  -1   0   1    0.00    0.11
   1   0  -1    0.15    0.14
   1   0  -1   -0.06    0.10
   1   0  -1   -0.07    0.07
  -1   0   1   -0.09    0.17
  -1   0   1    0.14    0.14
   1   0   0    0.01    0.01
  -1   0   0    0.05    0.03
   1   0   0   -0.01    0.02
  -1   0   0    0.00    0.02
   1   0   0    0.00    0.01
  -1   0  -1    0.06    0.17
   1   0   1   -0.10    0.10
  -1   0  -1   -0.02    0.14
   1   0   1    0.19    0.17
   1   0   1   -0.08    0.16
   1   0   1    0.03    0.11
  -1   0  -1   -0.14    0.14
   1   0   1   -0.22    0.14
   1   0   1   -0.06    0.11
  -1   0  -1   -0.17    0.11
  -1   0  -1   -0.13    0.12
  -1   0  -1   -0.13    0.11
  -1   0  -2  939.62   24.36
  -1   0  -2  938.47   25.31
   1   0   2  915.67   25.31
   1   0   2  941.97   24.31
   1   0   2  947.37   24.54
  -1   0  -2  912.65   24.31
  -1   0  -2  941.60   25.26
   1   0   2  942.29   25.28
  -1   0  -2  967.59   24.31
  -1   0  -2  933.21   25.12
   1   0   2  933.86   24.28
   1   0   3   -0.30    0.32
  -1   0  -3   -1.23    0.61
  -1   0  -3   -0.03    0.38
   1   0   3   -0.36    0.29
  -1   0  -3   -0.56    0.35
   1   0   3    0.37    0.42
   1   0   3    0.00    0.50
  -1   0  -3   -0.09    0.47
  -1   0  -3   -0.50    0.45
  -1   0  -3   -0.45    0.24
   1   0   3    0.34    0.43
  -1   0  -3   -0.11    0.33
  -1   0  -4    2.78    0.62
  -1   0  -4    2.63    0.50
   1   0   4    3.22    0.47
   1   0   4    1.64    0.54
   1   0   4    2.74    0.43
  -1   0  -4    1.80    0.70
   1   0   4    2.93    0.57
  -1   0  -4    2.52    0.48
  -1   0  -4    2.53    0.51
   1   0   5    0.00    0.59
  -1   0  -5   -0.91    0.76
   1   0   5   -0.45    0.40
  -1   0  -5   -1.02    0.54
   1   0   5   -0.18    0.56
  -1   0  -5   -0.24    0.48
  -1   0  -5   -0.55    0.56
  -1   0  -6    0.22    0.59
  -1   0  -6    0.30    0.89
   1   0   6    0.01    0.75
   1   0   6    0.71    0.50
  -1   0  -6    0.73    0.81
   1   0   7   -0.35    0.86
  -1   0  -7    1.09    1.00
   1   0   7    0.44    0.55
  -1   0  -7    0.08    0.77
  -1   0  -7   -1.58    1.08
   1   0   8   37.12    2.10
  -1   0  -8   37.69    2.21
  -1   0  -8   30.87    2.34
  -1   0  -8   37.44    1.99
  -1   0  -9   -2.00    1.22
   1   0   9   -0.80    0.56
  -1   0  -9   -0.88    0.78
   1   0   9   -0.99    0.94
   1   0  10   10.09    1.53
  -1   0 -10   11.97    1.52
  -1   0 -10   11.49    1.35
  -1   0 -10    9.65    1.65
   1   0  11   -1.81    1.23
  -1   0 -11   -0.76    1.39
  -1   0 -11   -0.27    1.11
   1   0  12   58.36    3.39
  -1   0 -12   56.30    3.41
  -1   0 -12   56.57    3.04
  -1   0 -13   -3.00    1.65
  -1   1  13    4.50    1.75
  -1  -1  13    4.80    1.71
  -1   1  12    8.37    1.81
   1  -1 -12   10.45    1.58
   1   1 -12    8.88    1.75
  -1  -1  12    7.91    1.76
   1   1 -12    7.47    1.45
   1  -1 -12   10.63    1.81
   1  -1 -11   11.48    1.52
  -1   1  11   13.91    1.75
  -1  -1  11   15.61    1.87
   1  -1 -11   13.28    1.90
   1   1 -11   15.73    1.83
   1   1 -11   12.95    1.53
   1   1 -10    3.37    1.39
   1  -1 -10    4.88    1.13
   1  -1 -10    1.47    1.28
  -1  -1  10    5.64    0.94
   1  -1 -10    3.86    1.44
  -1  -1  10    3.93    1.33
   1   1 -10    5.73    1.38
  -1   1  10    4.28    0.89
  -1   1  10    6.94    1.46
   1   1 -10    3.58    1.19
  -1  -1   9    1.28    1.15
  -1   1   9    0.70    1.03
   1   1  -9    1.63    1.19
  -1   1   9    0.28    0.68
  -1  -1   9    0.66    0.70
   1  -1  -9    0.76    0.84
   1  -1  -9    1.36    1.05
   1  -1  -9   -0.26    1.20
   1   1  -9    0.22    0.92
  -1  -1   8   42.50    1.90
  -1   1   8   42.52    1.88
   1  -1  -8   41.61    2.45
   1  -1  -8   39.17    2.01
   1   1  -8   39.14    2.11
  -1   1   8   41.07    2.38
   1  -1  -8   41.02    2.26
  -1  -1   8   40.79    2.36
   1   1  -8   39.22    2.21
   1   1  -8   42.00    2.42
   1   1  -7   16.16    1.47
   1   1  -7   16.05    1.37
  -1   1   7   14.92    1.10
  -1   1   7   16.50    1.46
  -1  -1   7   17.88    1.49
   1  -1  -7   16.52    1.39
  -1  -1   7   15.35    1.24
   1  -1  -7   16.58    1.29
   1  -1  -7   15.78    1.46
   1   1  -7   13.36    1.17
   1   1  -6   54.47    2.12
   1  -1  -6   51.35    2.11
  -1  -1   6   50.70    2.26
   1  -1  -6   55.87    2.43
  -1  -1   6   53.62    2.03
   1   1  -6   51.28    2.34
  -1   1   6   50.18    1.97
   1   1  -6   48.59    2.39
  -1   1   6   50.49    2.27
   1  -1  -6   47.39    2.23
   1   1  -5   86.19    3.09
   1  -1  -5   83.62    2.75
   1  -1  -5   85.66    3.00
  -1  -1   5   81.30    2.67
   1  -1  -5   83.98    3.13
  -1   1   5   84.48    2.66
   1   1  -5   82.08    2.91
  -1  -1   5   82.05    2.92
  -1   1   5   84.92    3.00
   1   1  -5   85.43    2.76
  -1   1   4   59.26    1.97
  -1   1   4   57.26    2.16
   1   1  -4   58.50    2.23
  -1  -1   4   58.93    2.16
   1  -1  -4   54.47    1.94
   1   1  -4   59.12    2.16
   1   1  -4   60.28    1.99
   1  -1  -4   56.33    2.13
   1   1  -4   55.16    1.96
  -1  -1   4   59.30    1.95
  -1  -1   4   61.43    1.95
  -1  -1   4   57.87    1.93
   1  -1  -4   55.33    2.22
   1  -1  -4   62.67    2.00
  -1   1   4   57.74    2.18
  -1   1   4   59.66    1.90
  -1  -1   4   56.84    2.15
  -1  -1   3  293.81    7.89
  -1   1   3  282.06    7.85
   1   1  -3  288.26    8.88
  -1   1   3  293.77    8.27
   1  -1  -3  283.72    7.89
   1   1  -3  282.13    7.83
  -1  -1   3  294.23    8.27
   1  -1  -3  293.91    8.28
   1  -1  -3  303.90    8.26
  -1  -1   3  290.96    8.91
   1   1  -3  286.70    8.25
  -1   1   3  294.08    7.86
   1   1  -3  295.44    8.27
  -1   1   3  294.59    8.28
  -1   1   3  304.90    7.92
   1   1  -3  303.46    7.90
   1   1  -3  295.19    7.92
  -1  -1   3  310.86    8.30
   1  -1  -3  297.56    7.89
  -1  -1   3  304.34    7.89
  -1  -1   3  300.60    7.85
   1  -1  -2   18.21    0.90
   1  -1  -2   20.59    0.99
  -1  -1   2   20.87    1.02
  -1  -1   2   18.96    0.80
   1   1  -2   18.04    0.97
  -1   1   2   20.21    0.97
   1   1  -2   18.87    0.84
  -1  -1   2   18.34    0.84
  -1  -1   2   18.69    0.93
   1  -1  -2   21.15    0.84
  -1   1   2   19.43    0.78
   1  -1  -2   18.22    0.78
  -1   1   2   20.25    0.83
   1   1  -2   17.65    0.75
  -1  -1   2   19.35    1.01
   1   1  -2   20.63    0.83
   1   1  -2   20.37    1.01
   1   1  -2   18.02    0.91
  -1   1   2   19.44    0.93
  -1  -1   2   21.28    0.82
  -1  -1   1  110.04    3.02
   1   1  -1   94.72    2.88
  -1  -1   1  110.44    3.25
  -1   1   1  114.61    2.89
   1  -1  -1  115.23    2.89
  -1  -1   1  111.91    2.89
  -1   1   1  106.79    3.02
  -1  -1   1  108.02    2.89
  -1  -1   1  113.05    2.92
  -1   1   1  108.24    2.89
   1   1  -1   99.47    3.00
   1  -1  -1   99.18    3.00
  -1  -1   1  103.89    3.01
   1   1  -1  101.78    2.89
   1   1  -1  108.65    3.03
  -1   1   1  102.02    3.01
   1   1  -1  113.08    2.88
   1  -1  -1  108.88    3.03
   1  -1  -1   98.72    2.87
  -1   1   0    4.66    0.18
   1  -1   0    3.96    0.17
  -1   1   0    5.00    0.18
  -1   1   0    4.97    0.17
  -1  -1   0    4.94    0.17
  -1  -1   0    5.18    0.18
   1  -1   1   43.11    1.48
  -1   1  -1   44.16    1.33
   1   1   1   44.66    1.26
  -1  -1  -1   42.47    1.29
  -1  -1  -1   42.60    1.26
  -1  -1  -1   44.52    1.24
   1  -1   1   43.11    1.33
  -1   1  -1   41.97    1.46
  -1   1  -1   43.37    1.25
   1   1   1   43.84    1.33
   1   1   1   44.29    1.29
  -1  -1  -1   45.56    1.31
   1  -1   1   43.13    1.24
  -1   1  -1   44.38    1.26
   1   1   1   42.92    1.23
   1   1   1   42.93    1.32
   1  -1   1   45.15    1.26
  -1   1  -1   43.68    1.32
  -1  -1  -1   44.51    1.34
  -1   1  -2 2278.65   61.91
  -1  -1  -2 2238.20   61.68
   1  -1   2 2244.94   59.12
   1  -1   2 2272.17   59.38
  -1  -1  -2 2363.12   61.40
   1   1   2 2295.12   59.22
  -1   1  -2 2243.58   66.87
   1  -1   2 2242.80   61.72
   1  -1   2 2259.71   61.65
  -1   1  -2 2260.78   59.33
  -1   1  -2 2260.51   61.57
   1   1   2 2205.37   61.54
  -1  -1  -2 2363.60   59.19
  -1   1  -2 2310.54   59.43
  -1  -1  -2 2312.85   59.56
   1   1   2 2374.87   61.84
  -1   1  -2 2244.76   59.32
   1   1   2 2292.34   59.37
   1  -1   2 2294.27   61.26
   1   1   3    0.88    0.41
  -1   1  -3   -0.15    0.47
   1  -1   3    0.76    0.48
  -1   1  -3    0.51    0.43
  -1   1  -3    0.70    0.62
   1   1   3    0.32    0.36
  -1  -1  -3    0.29    0.43
   1  -1   3    0.15    0.41
   1  -1   3    0.80    0.35
  -1   1  -3    0.44    0.48
  -1  -1  -3    0.91    0.39
  -1   1  -3   -0.12    0.36
  -1   1  -3    0.41    0.38
   1   1   3    0.05    0.34
   1   1   3    0.53    0.48
   1  -1   3   -0.27    0.48
   1  -1   3    0.77    0.33
  -1  -1  -3    0.31    0.35
  -1  -1  -3    0.19    0.48
   1  -1   3    0.20    0.25
   1   1   3    0.49    0.27
   1  -1   4    7.27    0.59
   1   1   4    8.68    0.78
  -1   1  -4    6.76    0.61
   1  -1   4    8.46    0.60
  -1  -1  -4    7.74    0.73
   1   1   4    8.45    0.64
  -1  -1  -4    7.14    0.62
  -1   1  -4    6.88    0.74
   1  -1   4    7.00    0.74
  -1   1  -4    8.27    0.64
   1  -1   4    7.95    0.75
  -1  -1  -4    7.21    0.48
   1   1   4    6.54    0.70
  -1  -1  -4    7.79    0.66
  -1   1  -4    7.75    0.64
  -1   1  -4    8.28    0.88
   1   1   4    6.85    0.52
  -1  -1  -5  331.34    9.20
   1   1   5  327.00    9.64
   1   1   5  360.66    9.69
  -1   1  -5  332.00   10.39
  -1  -1  -5  354.54    9.23
  -1   1  -5  342.56    9.62
   1  -1   5  339.95    9.09
   1  -1   5  341.70    9.69
   1   1   5  343.09    9.07
  -1   1  -5  326.80    9.17
  -1   1  -5  360.96    9.22
  -1  -1  -5  330.74   10.43
  -1   1  -5  318.85    9.19
   1  -1   5  326.12    9.62
  -1  -1  -5  323.78    9.62
  -1  -1  -6   20.51    1.78
   1  -1   6   20.99    1.12
  -1   1  -6   19.95    1.77
  -1  -1  -6   21.54    1.47
  -1   1  -6   22.62    1.34
   1   1   6   24.64    1.13
   1   1   6   24.18    1.66
   1  -1   6   23.27    1.51
  -1   1  -6   23.40    1.60
  -1  -1  -6   22.87    1.32
   1   1   7   15.64    1.06
   1  -1   7   17.86    1.17
  -1   1  -7   14.64    1.19
  -1  -1  -7   16.64    1.27
  -1   1  -7   17.99    1.65
   1  -1   7   15.56    1.45
  -1  -1  -7   15.85    1.35
  -1  -1  -7   14.71    1.60
  -1   1  -7   17.50    1.43
   1   1   7   17.50    1.51
  -1  -1  -8   -0.64    0.74
   1  -1   8    0.41    0.60
  -1   1  -8   -2.21    1.20
  -1  -1  -8   -0.66    0.90
   1  -1   8    0.64    1.02
   1   1   8    0.37    0.56
  -1  -1  -8    0.19    1.22
  -1   1  -8    0.16    0.78
   1   1   8   -0.30    1.02
   1  -1   9    4.34    1.15
  -1  -1  -9    7.09    1.32
  -1   1  -9    5.85    1.42
  -1   1  -9    3.14    1.17
  -1  -1  -9    4.83    1.01
   1   1   9    3.76    0.73
  -1  -1  -9    2.91    1.32
  -1   1  -9    5.19    1.11
   1   1   9    5.41    1.27
  -1   1 -10   -1.50    0.95
  -1   1 -10    0.15    1.07
  -1  -1 -10    0.49    0.92
   1  -1  10   -1.81    1.09
  -1   1 -10    0.88    1.32
   1   1  10   -1.18    1.02
  -1  -1 -10   -0.79    1.33
  -1   1 -11   25.53    2.21
  -1  -1 -11   20.16    1.83
  -1  -1 -11   23.34    2.26
  -1   1 -11   22.26    1.89
   1  -1  11   22.29    2.09
   1   1  11   24.54    2.18
  -1  -1 -12    0.51    1.22
   1   1  12    1.30    1.52
  -1   1 -12    1.36    1.24
  -1   1 -12    1.71    1.65
  -1  -1 -12    0.48    1.61
   1  -1  12    0.50    1.46
  -1   1 -13    0.07    1.61
  -1  -1 -13    1.34    1.66
  -1  -2  13   -0.73    1.45
  -1   2  13   -0.57    1.55
  -1   2  12   11.73    1.93
   1   2 -12   12.24    1.69
  -1  -2  12   12.01    1.90
   1  -2 -12   14.09    1.68
   1  -2 -12    8.50    1.79
  -1   2  11   -0.12    1.31
  -1  -2  11   -0.98    1.23
   1  -2 -11   -1.21    1.02
   1   2 -11   -1.01    1.08
   1   2 -11   -0.79    1.28
   1  -2 -11   -1.09    1.31
   1  -2 -10   33.49    2.12
  -1  -2  10   39.07    1.94
   1  -2 -10   37.66    2.56
   1   2 -10   34.83    2.39
  -1   2  10   34.64    1.80
  -1   2  10   37.96    2.52
   1  -2 -10   36.00    2.49
   1   2 -10   33.76    2.14
   1   2 -10   35.95    2.47
  -1  -2  10   37.80    2.37
   1  -2  -9    7.15    1.36
   1  -2  -9    5.77    1.03
   1  -2  -9    4.80    1.35
   1   2  -9    3.24    1.27
   1   2  -9    7.08    1.31
  -1   2   9    8.28    1.41
   1   2  -9    6.20    1.10
  -1  -2   9    7.22    0.97
  -1   2   9    7.17    0.89
  -1  -2   9    9.07    1.39
   1  -2  -8  102.92    3.62
   1  -2  -8  105.48    3.97
  -1   2   8  100.15    3.88
  -1  -2   8  100.44    3.84
   1   2  -8  101.02    4.01
   1   2  -8  103.99    3.92
  -1  -2   8  103.90    3.45
   1  -2  -8  103.78    4.06
   1   2  -8  101.22    3.68
  -1   2   8   99.17    3.33
   1   2  -7    4.66    0.94
   1  -2  -7    4.94    1.21
  -1  -2   7    5.36    0.83
  -1   2   7    3.02    0.66
  -1   2   7    2.57    1.09
  -1  -2   7    4.08    1.00
   1  -2  -7    2.44    0.99
   1   2  -7    2.43    1.09
   1  -2  -7    3.27    0.85
   1  -2  -6 1021.25   28.73
   1  -2  -6 1055.94   27.57
  -1  -2   6 1047.00   28.71
  -1  -2   6 1042.68   27.48
   1   2  -6 1091.84   27.64
   1  -2  -6 1043.00   31.07
  -1   2   6 1060.02   27.44
   1   2  -6 1053.48   28.68
  -1   2   6 1020.86   28.74
   1   2  -6 1064.43   31.04
   1  -2  -5   32.58    1.47
   1   2  -5   35.67    1.49
   1  -2  -5   31.26    1.67
  -1  -2   5   31.86    1.45
  -1   2   5   33.39    1.37
   1   2  -5   33.68    1.65
  -1  -2   5   31.64    1.65
   1   2  -5   31.55    1.37
   1   2  -5   32.79    1.69
  -1   2   5   30.19    1.59
   1   2  -4   44.10    1.58
   1  -2  -4   43.75    1.86
  -1  -2   4   45.00    1.61
  -1  -2   4   46.55    1.96
   1   2  -4   43.62    1.66
  -1   2   4   49.27    1.87
  -1  -2   4   46.13    1.84
  -1   2   4   44.46    1.85
   1   2  -4   48.61    1.68
   1  -2  -4   48.01    1.67
   1   2  -4   43.72    1.86
  -1  -2   4   48.40    1.66
   1  -2  -4   42.36    1.64
  -1  -2   4   43.82    1.77
  -1   2   4   48.94    1.71
   1   2  -4   44.65    1.82
  -1   2   4   46.65    1.60
  -1  -2   4   45.63    1.63
  -1   2   3  740.30   19.48
  -1   2   3  757.57   20.27
   1  -2  -3  759.51   19.46
   1   2  -3  729.22   21.96
  -1   2   3  738.46   20.29
  -1  -2   3  777.41   19.47
   1   2  -3  768.65   19.47
  -1  -2   3  741.68   20.27
  -1   2   3  770.45   19.46
  -1  -2   3  769.73   20.30
   1  -2  -3  716.21   20.28
   1   2  -3  722.92   19.49
   1   2  -3  728.23   19.41
   1  -2  -3  756.42   20.25
   1  -2  -3  734.55   19.48
  -1  -2   3  729.94   21.98
  -1  -2   3  768.83   19.50
   1   2  -3  740.00   20.28
   1  -2  -2   88.96    2.54
  -1  -2   2   92.67    2.72
  -1   2   2   87.62    2.52
  -1   2   2   89.54    2.70
   1   2  -2   90.53    2.56
  -1  -2   2   88.29    2.72
   1   2  -2   90.07    2.55
   1   2  -2   85.92    2.85
   1  -2  -2   88.90    2.69
   1   2  -2   90.34    2.72
  -1   2   2   90.24    2.55
  -1  -2   2   93.78    2.56
   1   2  -2   89.57    2.72
   1  -2  -2   83.81    2.52
   1   2  -2   85.74    2.49
  -1  -2   2   91.17    2.91
  -1   2   2   94.30    2.70
   1  -2  -2   88.04    2.70
  -1  -2   2   89.23    2.56
   1   2  -1  836.37   22.54
  -1  -2   1  841.73   22.05
   1  -2  -1  870.12   21.85
   1   2  -1  847.19   22.68
   1  -2  -1  814.61   22.82
  -1   2   1  825.65   21.96
   1   2  -1  849.87   22.00
   1  -2  -1  853.44   22.10
  -1   2   1  858.70   22.49
   1   2  -1  842.03   22.02
  -1  -2   1  857.80   22.68
  -1   2   1  832.86   22.81
   1   2  -1  856.75   22.73
  -1   2   1  839.10   22.15
   1  -2  -1  843.77   22.57
   1  -2  -1  865.91   22.83
  -1  -2   1  839.28   22.03
  -1  -2   1  816.13   22.77
  -1   2   1  819.70   22.75
  -1  -2   1  833.15   22.52
   1  -2   0    0.96    0.11
   1   2   0    1.30    0.11
   1  -2   0    0.84    0.08
  -1  -2   0    1.07    0.10
  -1   2   0    1.33    0.12
  -1   2   0    0.75    0.09
  -1  -2   0    1.13    0.10
  -1   2   0    1.30    0.10
  -1  -2   0    1.23    0.12
  -1  -2   0    1.14    0.09
  -1   2   0    0.95    0.08
   1   2   0    0.98    0.12
   1  -2   0    0.72    0.09
   1  -2   0    1.24    0.09
  -1  -2  -1   31.28    0.98
  -1   2  -1   30.32    0.96
  -1  -2  -1   31.97    0.95
   1  -2   1   31.75    1.00
  -1  -2  -1   31.76    0.92
  -1   2  -1   30.71    1.01
   1  -2   1   30.29    0.91
   1  -2   1   31.48    1.12
  -1  -2  -1   30.64    1.01
  -1   2  -1   31.07    0.93
   1  -2   1   30.58    0.98
  -1   2  -1   31.36    0.98
   1   2   1   30.93    0.90
   1   2   1   33.05    0.96
  -1   2  -1   31.21    1.11
  -1   2  -1   32.37    0.95
   1  -2   1   30.19    0.99
   1   2   1   31.19    0.99
   1   2   1   31.85    1.00
   1   2   1   27.23    0.93
   1  -2   1   33.28    0.96
   1   2   2 6600.82  166.93
  -1   2  -2 6410.74  173.42
   1  -2   2 6314.47  173.40
   1  -2   2 6431.93  188.66
   1   2   2 6396.09  166.72
   1  -2   2 6598.09  166.86
  -1  -2  -2 6682.29  173.31
   1   2   2 6477.34  173.39
  -1   2  -2 6246.07  167.21
  -1  -2  -2 6570.87  167.00
  -1   2  -2 6680.81  166.97
  -1   2  -2 6385.81  188.93
  -1  -2  -2 6524.10  167.27
   1  -2   2 6456.61  173.68
  -1  -2  -2 6409.44  173.84
  -1   2  -2 6345.35  173.50
   1  -2   2 6374.84  167.20
   1   2   2 6310.83  173.69
  -1  -2  -3  193.55    5.28
  -1  -2  -3  197.45    5.59
  -1   2  -3  187.08    5.29
  -1  -2  -3  188.31    5.29
   1  -2   3  189.73    5.27
   1   2   3  186.93    5.22
  -1   2  -3  191.81    6.04
  -1   2  -3  200.27    5.30
   1  -2   3  196.37    5.24
   1  -2   3  196.16    5.58
   1   2   3  188.69    5.56
  -1   2  -3  198.17    5.31
   1   2   3  201.10    5.31
   1  -2   3  190.64    6.07
  -1   2  -3  185.39    5.54
   1  -2   3  191.14    5.56
  -1  -2  -3  203.24    5.54
  -1   2  -3  197.78    5.59
   1   2   3  190.44    5.55
   1   2   3  197.22    5.33
  -1  -2  -4  165.13    4.46
  -1  -2  -4  150.52    4.43
  -1   2  -4  148.64    5.04
   1  -2   4  171.40    4.78
   1   2   4  154.63    4.72
  -1   2  -4  162.00    4.48
   1  -2   4  160.97    4.71
   1  -2   4  154.21    4.26
  -1   2  -4  149.94    4.45
   1   2   4  161.00    4.72
  -1   2  -4  152.10    4.43
  -1  -2  -4  155.69    4.73
   1   2   4  152.47    4.34
   1  -2   4  149.39    4.38
  -1  -2  -5    0.00    0.50
   1   2   5   -0.16    0.58
  -1   2  -5    0.87    0.56
   1   2   5    0.77    0.70
  -1   2  -5    1.01    0.56
   1  -2   5    0.44    0.68
  -1  -2  -5   -0.47    0.58
  -1   2  -5   -0.05    0.49
  -1   2  -5   -0.31    0.82
   1  -2   5   -0.18    0.44
   1   2   5    0.82    0.39
   1  -2   5    1.49    0.73
  -1  -2  -5    0.86    0.34
  -1  -2  -5    0.87    0.53
   1   2   6   27.41    1.70
  -1   2  -6   32.83    1.63
  -1  -2  -6   27.59    1.98
   1   2   6   30.11    1.30
  -1   2  -6   27.31    1.95
   1  -2   6   28.63    1.40
  -1   2  -6   28.98    1.51
  -1  -2  -6   30.83    1.81
   1  -2   6   27.34    1.75
  -1  -2  -6   28.84    1.47
  -1  -2  -6   30.72    1.02
  -1   2  -7    8.19    1.39
  -1  -2  -7    7.76    1.22
   1  -2   7    7.87    0.84
  -1  -2  -7    5.63    1.35
  -1   2  -7    7.20    0.97
   1   2   7    8.92    0.79
  -1   2  -7    7.10    1.16
   1  -2   7    8.46    1.23
   1   2   7    6.98    1.23
  -1  -2  -7    5.85    0.89
  -1  -2  -8   31.01    2.24
  -1  -2  -8   29.91    1.71
  -1  -2  -8   30.61    2.08
   1  -2   8   27.98    2.00
  -1   2  -8   26.80    2.21
   1  -2   8   30.06    1.55
   1   2   8   32.56    2.11
  -1   2  -8   31.68    1.88
  -1   2  -8   28.57    1.89
   1   2   8   32.14    1.49
   1   2   9    0.74    1.11
   1  -2   9    1.32    0.66
  -1  -2  -9   -0.19    0.97
   1   2   9   -0.46    0.56
  -1  -2  -9   -0.70    0.76
   1  -2   9    0.82    0.99
  -1   2  -9    0.42    1.05
  -1  -2  -9   -2.09    1.16
  -1   2  -9   -0.27    1.24
  -1   2  -9   -1.04    0.89
   1  -2  10    0.06    1.04
  -1  -2 -10    0.22    1.18
  -1   2 -10   -0.02    1.07
  -1  -2 -10   -1.02    1.33
  -1   2 -10    0.90    1.05
   1   2  10    0.75    1.11
  -1  -2 -10    0.27    0.98
  -1   2 -10    1.85    1.34
  -1  -2 -11   10.33    1.78
  -1   2 -11    5.97    1.63
  -1  -2 -11    5.86    1.33
  -1   2 -11    8.35    1.38
   1   2  11    8.58    1.56
   1  -2  11    6.44    1.52
  -1   2 -12   14.11    2.04
  -1  -2 -12   12.56    1.68
   1   2  12   11.05    1.94
   1  -2  12   14.25    1.96
  -1   2 -12   14.71    1.82
  -1  -2 -12   16.03    2.09
  -1  -2 -13   -0.14    1.72
  -1   3  13    0.33    1.64
  -1  -3  13   -0.78    1.43
  -1  -3  12   24.06    2.25
  -1   3  12   28.24    2.45
   1  -3 -12   24.15    1.96
   1   3 -12   21.94    2.06
   1  -3 -12   26.26    2.33
   1  -3 -11    0.37    1.47
  -1  -3  11    1.10    1.29
   1  -3 -11    0.06    1.04
   1   3 -11   -1.15    0.99
  -1   3  11   -0.11    1.21
   1   3 -10   35.79    2.41
  -1  -3  10   34.43    1.89
   1   3 -10   34.20    2.19
   1  -3 -10   30.20    2.43
  -1   3  10   34.02    2.45
  -1   3  10   34.68    1.76
   1   3 -10   32.88    2.24
  -1  -3  10   38.73    2.48
   1   3 -10   38.10    2.07
   1  -3 -10   32.99    2.00
   1  -3 -10   31.34    2.40
  -1  -3   9   24.16    1.58
   1   3  -9   26.56    2.06
   1   3  -9   22.30    1.81
   1  -3  -9   26.22    2.08
  -1  -3   9   27.79    2.05
   1  -3  -9   22.36    1.69
   1   3  -9   23.57    1.90
   1  -3  -9   24.65    2.06
  -1   3   9   23.95    1.43
  -1   3   9   25.93    1.98
   1   3  -8  106.75    4.00
  -1  -3   8  113.50    3.64
   1  -3  -8  113.02    4.14
   1   3  -8   96.99    3.77
   1   3  -8  110.88    4.18
   1  -3  -8  107.04    4.21
  -1   3   8  103.60    4.03
  -1   3   8  109.06    3.50
   1  -3  -8  106.29    3.71
  -1  -3   8  106.68    4.04
  -1  -3   7   10.34    1.28
   1   3  -7    9.92    1.17
  -1   3   7   12.62    0.93
   1   3  -7    9.07    1.28
   1  -3  -7   10.08    1.25
   1  -3  -7    9.19    1.03
   1  -3  -7    9.78    1.43
   1   3  -7    9.74    1.06
  -1  -3   7   10.36    1.03
  -1   3   7    8.20    1.29
   1   3  -6  128.63    4.04
  -1   3   6  128.81    4.32
  -1  -3   6  131.44    3.94
  -1   3   6  125.22    3.80
   1   3  -6  126.69    4.23
   1  -3  -6  125.21    3.95
   1  -3  -6  125.06    4.29
   1   3  -6  123.62    4.35
  -1  -3   6  124.60    4.24
   1   3  -6  123.13    3.84
  -1   3   5    3.27    0.79
   1  -3  -5    2.88    0.57
   1   3  -5    3.30    0.58
   1   3  -5    3.48    0.78
   1   3  -5    3.78    0.68
  -1  -3   5    3.22    0.70
   1   3  -5    2.59    0.74
  -1  -3   5    3.65    0.59
   1  -3  -5    3.63    0.75
   1  -3  -4   66.94    2.45
   1   3  -4   71.24    2.43
   1  -3  -4   69.45    2.27
   1   3  -4   73.93    2.31
   1   3  -4   70.21    2.54
   1  -3  -4   74.36    2.31
  -1  -3   4   68.05    2.45
  -1   3   4   72.84    2.51
  -1  -3   4   69.82    2.51
  -1   3   4   71.79    2.44
  -1  -3   4   70.23    2.29
   1   3  -4   69.71    2.32
  -1  -3   4   68.13    2.64
   1   3  -4   68.27    2.20
   1  -3  -3  719.67   19.45
  -1   3   3  700.96   19.50
   1   3  -3  707.47   19.47
   1  -3  -3  728.52   19.53
  -1   3   3  710.38   18.69
   1   3  -3  733.50   18.76
  -1  -3   3  686.38   19.47
  -1  -3   3  738.11   19.52
  -1  -3   3  725.08   21.15
   1  -3  -3  749.18   18.72
  -1   3   3  723.02   19.48
   1   3  -3  719.35   18.58
  -1  -3   3  719.20   18.69
   1   3  -3  713.41   19.51
  -1   3   3  746.05   18.75
   1   3  -3  691.58   21.09
   1   3  -3  729.89   18.70
   1  -3  -3  697.41   18.71
   1   3  -3  703.49   18.66
  -1  -3   3  711.34   18.73
  -1  -3   2   -1.20    0.49
  -1  -3   2   -0.80    0.36
   1   3  -2   -0.01    0.39
   1  -3  -2   -0.96    0.18
   1   3  -2   -1.95    0.51
  -1   3   2   -0.64    0.42
  -1   3   2   -0.34    0.41
  -1   3   2   -1.72    0.33
   1  -3  -2   -0.50    0.36
  -1  -3   2   -0.77    0.54
   1   3  -2   -1.24    0.38
   1  -3  -2    0.01    0.39
  -1  -3   2   -0.28    0.43
  -1  -3   2   -0.50    0.46
   1  -3  -2    0.03    0.48
   1  -3  -2   -0.38    0.42
   1   3  -2   -0.80    0.36
   1   3  -2   -1.01    0.46
  -1   3   2   -0.37    0.31
   1   3  -1   54.51    1.57
   1   3  -1   54.27    1.63
  -1   3   1   51.99    1.62
   1   3  -1   57.76    1.54
  -1  -3   1   54.05    1.63
  -1  -3   1   54.61    1.56
   1  -3  -1   53.12    1.65
  -1   3   1   56.00    1.54
   1  -3  -1   56.84    1.63
  -1  -3   1   53.56    1.54
  -1   3   1   55.06    1.64
   1  -3  -1   51.44    1.53
   1   3  -1   53.96    1.64
  -1   3   1   54.96    1.55
   1  -3  -1   53.56    1.55
  -1  -3   1   54.56    1.63
  -1   3   0    0.85    0.12
   1  -3   0    0.87    0.11
  -1  -3   0    0.96    0.15
  -1   3   0    0.59    0.12
   1  -3   0    0.94    0.13
   1   3   0    0.94    0.16
  -1   3   0    0.90    0.14
  -1   3   0    0.96    0.13
  -1  -3   0    0.87    0.12
   1  -3   0    0.89    0.13
   1   3   0    1.26    0.13
  -1  -3   0    1.21    0.16
   1  -3   0    1.03    0.14
  -1  -3   0    1.16    0.13
   1   3   0    1.04    0.13
   1   3   0    0.85    0.13
  -1  -3  -1  115.34    3.27
   1   3   1  118.14    3.29
   1  -3   1  117.86    3.28
   1   3   1  117.50    3.29
  -1  -3  -1  114.43    3.15
  -1   3  -1  117.10    3.29
  -1   3  -1  116.48    3.27
   1  -3   1  116.88    3.15
  -1   3  -1  112.37    3.14
   1  -3   1  114.93    3.59
  -1   3  -1  116.08    3.16
  -1   3  -1  120.61    3.14
   1  -3   1  115.61    3.12
  -1  -3  -1  122.39    3.14
   1   3   1  113.75    3.12
   1  -3   1  114.88    3.29
  -1  -3  -1  118.41    3.31
   1  -3   1  115.46    3.17
   1   3   1  123.43    3.16
   1  -3   2  642.88   18.92
   1   3   2  628.95   16.66
   1   3   2  650.35   16.71
   1  -3   2  652.22   16.67
   1   3   2  653.93   17.37
  -1  -3  -2  622.80   16.71
  -1   3  -2  623.96   18.90
   1   3   2  623.74   17.37
   1  -3   2  649.20   17.38
  -1  -3  -2  654.17   16.68
  -1  -3  -2  633.14   17.32
  -1  -3  -2  640.46   17.40
  -1   3  -2  651.57   17.36
  -1   3  -2  671.60   17.40
   1  -3   2  642.51   16.72
  -1   3  -2  672.15   16.71
  -1   3  -2  635.25   16.64
  -1   3  -2  610.60   16.70
   1  -3   2  643.69   17.38
  -1  -3  -3    1.08    0.37
  -1   3  -3    0.79    0.46
  -1   3  -3    1.22    0.60
  -1   3  -3    0.90    0.36
  -1   3  -3    0.98    0.44
   1   3   3    1.42    0.43
   1  -3   3    1.09    0.62
   1  -3   3    1.30    0.33
   1  -3   3    1.23    0.42
   1   3   3    1.22    0.26
  -1  -3  -3    0.71    0.35
  -1   3  -3    1.11    0.43
   1   3   3    1.35    0.44
   1   3   3    0.61    0.42
  -1   3  -3    1.04    0.47
   1   3   3    1.29    0.35
   1  -3   3    1.75    0.52
  -1  -3  -3    1.33    0.38
   1  -3   3    0.97    0.44
  -1   3  -3    1.00    0.44
  -1  -3  -3    1.60    0.50
   1   3   4  103.31    3.08
  -1  -3  -4  106.96    3.21
  -1   3  -4  106.60    3.24
   1  -3   4  105.56    3.17
  -1  -3  -4  106.64    3.44
   1   3   4  109.22    3.42
   1  -3   4  107.66    3.41
   1   3   4  102.68    3.40
  -1   3  -4  108.45    3.38
   1  -3   4  112.69    3.47
  -1   3  -4  111.68    3.22
  -1   3  -4  104.05    3.67
  -1  -3  -4  109.13    3.18
  -1   3  -4  105.05    3.20
  -1   3  -5  129.52    3.97
  -1  -3  -5  126.52    3.97
  -1   3  -5  135.92    4.21
  -1  -3  -5  136.99    4.30
   1  -3   5  142.05    4.34
   1  -3   5  133.49    4.23
   1  -3   5  133.34    3.67
  -1   3  -5  134.23    4.51
   1   3   5  131.67    3.83
   1   3   5  125.45    4.22
   1   3   5  133.66    4.25
   1  -3   5  133.56    3.92
  -1   3  -5  135.73    4.02
   1  -3   6    6.02    1.00
  -1   3  -6    5.39    1.12
  -1   3  -6    4.28    0.81
   1   3   6    3.77    0.90
   1  -3   6    5.17    0.72
  -1  -3  -6    5.58    0.81
  -1   3  -6    5.48    0.95
   1   3   6    5.43    0.61
  -1   3  -6    6.43    0.88
  -1  -3  -6    6.39    0.52
  -1  -3  -6    4.10    0.89
  -1  -3  -7   67.33    2.88
  -1   3  -7   64.23    2.73
  -1   3  -7   67.01    3.02
  -1   3  -7   63.46    2.55
  -1   3  -7   61.90    2.43
  -1  -3  -7   62.87    3.05
   1   3   7   68.36    2.92
   1  -3   7   60.84    2.67
   1   3   7   67.01    2.26
  -1  -3  -7   59.64    2.44
   1  -3   7   64.08    2.37
   1  -3   8   58.31    2.68
   1   3   8   57.65    2.75
  -1  -3  -8   58.75    2.81
  -1  -3  -8   58.53    2.46
   1  -3   8   60.81    2.31
   1   3   8   59.38    2.20
  -1   3  -8   59.58    2.97
  -1   3  -8   59.40    2.70
  -1  -3  -8   63.50    3.03
  -1   3  -8   58.90    2.61
   1  -3   9    6.44    1.20
  -1  -3  -9    5.18    1.07
  -1  -3  -9    5.95    1.45
  -1  -3  -9    3.40    1.26
  -1   3  -9    4.46    1.17
  -1   3  -9    5.01    1.09
   1   3   9    7.45    1.36
   1  -3   9    6.26    0.89
   1   3   9    6.26    0.79
  -1   3  -9    6.41    1.45
   1   3  10   -0.04    1.10
  -1  -3 -10   -0.55    1.17
   1  -3  10    1.18    1.16
  -1   3 -10   -0.76    1.00
  -1  -3 -10   -0.40    1.43
  -1   3 -10    0.01    0.94
  -1  -3 -10    0.14    0.96
  -1   3 -10   -0.92    1.03
  -1   3 -10   -0.84    1.31
  -1  -3 -11   10.03    1.77
   1   3  11    5.46    1.59
  -1  -3 -11    6.63    1.34
   1  -3  11    5.72    1.49
  -1   3 -11    9.13    1.73
  -1   3 -11    7.98    1.48
   1   3  12    0.16    1.39
  -1  -3 -12   -0.57    1.64
  -1   3 -12    0.29    1.31
  -1  -3 -12   -0.91    1.01
   1  -3  12    1.12    1.46
  -1  -4  13    0.23    1.48
  -1   4  13    0.37    1.66
   1   4 -12    8.27    1.63
  -1   4  12    6.94    1.79
   1  -4 -12   11.54    1.87
   1  -4 -12    8.20    1.44
  -1  -4  12   11.38    1.81
   1   4 -11    1.05    1.18
  -1  -4  11    1.42    1.22
   1  -4 -11    0.54    1.05
   1  -4 -11    0.08    1.43
  -1   4  11    1.77    1.40
   1   4 -10    9.91    1.26
   1  -4 -10    8.64    1.70
   1  -4 -10   10.57    1.63
  -1  -4  10    8.90    1.41
   1   4 -10   10.29    1.51
  -1  -4  10   11.99    1.20
  -1   4  10   11.00    1.62
  -1   4  10   10.81    1.04
   1   4 -10    8.12    1.43
   1  -4 -10    9.84    1.30
  -1  -4   9    4.31    0.91
   1   4  -9    3.18    1.10
   1   4  -9    4.57    1.14
   1  -4  -9    4.57    1.32
   1  -4  -9    3.90    1.28
  -1  -4   9    2.68    1.16
   1   4  -9    3.69    1.00
   1   4  -9    3.88    1.23
  -1   4   9    6.41    1.35
   1  -4  -9    5.23    1.05
  -1   4   9    3.96    0.78
   1   4  -8   26.93    1.87
   1  -4  -8   33.32    2.18
   1   4  -8   29.49    1.84
   1   4  -8   27.30    2.07
   1  -4  -8   23.86    2.20
  -1  -4   8   29.05    1.91
  -1   4   8   33.77    2.17
  -1   4   8   29.88    1.51
   1  -4  -8   29.30    1.73
   1   4  -8   31.51    1.71
  -1  -4   8   27.66    1.68
   1  -4  -7   77.21    2.87
   1   4  -7   86.15    3.28
   1   4  -7   83.33    2.84
  -1  -4   7   82.91    2.88
   1  -4  -7   77.44    3.30
   1  -4  -7   82.88    3.43
   1   4  -7   83.77    3.18
  -1  -4   7   81.74    3.17
  -1   4   7   82.53    2.76
  -1   4   7   82.39    3.27
   1   4  -7   83.46    3.09
  -1  -4   6   57.40    2.43
   1  -4  -6   61.69    2.53
  -1   4   6   61.18    2.11
   1   4  -6   59.50    2.58
   1  -4  -6   59.98    2.25
   1   4  -6   58.26    2.44
   1   4  -6   62.95    2.17
  -1   4   6   63.03    2.54
   1   4  -6   57.50    2.14
   1   4  -6   53.23    2.26
  -1  -4   6   58.43    2.22
   1  -4  -5    1.63    0.69
   1   4  -5    2.32    0.57
  -1  -4   5    1.07    0.58
   1   4  -5    1.31    0.72
   1   4  -5    0.78    0.54
   1   4  -5    1.13    0.65
   1  -4  -5    1.62    0.55
  -1   4   5    2.38    0.68
  -1   4   5    1.55    0.42
  -1  -4   5    1.17    0.63
   1   4  -5    1.01    0.56
   1   4  -4   11.93    0.92
   1   4  -4   12.31    0.76
  -1   4   4   11.50    0.96
   1   4  -4   11.52    1.01
  -1  -4   4   10.91    0.95
  -1  -4   4   11.78    0.91
   1  -4  -4   12.14    0.83
   1   4  -4   12.86    0.86
  -1   4   4   11.28    0.74
   1   4  -4   12.05    0.77
  -1  -4   4   12.76    1.02
   1  -4  -4   12.23    0.78
  -1   4   4   13.37    0.93
   1   4  -4   11.41    0.89
  -1  -4   4   10.59    0.86
   1  -4  -4   13.56    1.08
   1   4  -3   20.58    1.12
   1  -4  -3   22.56    1.09
  -1   4   3   20.78    0.95
  -1  -4   3   21.68    1.05
  -1   4   3   21.70    0.87
   1   4  -3   20.64    0.92
   1   4  -3   19.67    0.86
   1  -4  -3   21.64    0.93
   1   4  -3   21.61    1.02
   1  -4  -3   21.39    1.04
  -1  -4   3   19.04    1.09
  -1  -4   3   20.11    0.96
  -1  -4   3   21.47    1.15
   1  -4  -3   19.86    0.88
  -1  -4   3   19.61    0.96
   1   4  -3   21.07    0.95
   1  -4  -3   21.18    0.65
   1   4  -3   21.59    1.07
  -1   4   3   20.64    1.06
  -1   4   3   20.14    1.10
   1   4  -2  108.62    3.20
  -1   4   2  106.33    3.13
   1   4  -2  103.85    2.90
  -1   4   2  108.76    2.99
   1  -4  -2  103.05    2.96
   1   4  -2  101.48    3.01
  -1  -4   2  108.35    3.14
   1  -4  -2  101.53    3.16
   1   4  -2  110.85    2.96
  -1  -4   2  101.25    2.98
  -1   4   2  106.01    3.15
   1  -4  -2  106.63    2.98
  -1  -4   2  110.07    2.98
  -1   4   2  106.41    2.96
   1   4  -2  105.59    3.11
  -1  -4   2  103.37    3.15
   1  -4  -2  108.08    3.11
  -1  -4   2  108.13    2.94
  -1  -4   1  211.93    5.68
   1  -4  -1  210.59    5.94
  -1  -4   1  220.63    5.93
  -1   4   1  216.77    5.92
  -1   4   1  221.06    5.68
   1  -4  -1  214.14    5.91
   1   4  -1  211.34    5.71
  -1   4   1  210.93    5.92
   1   4  -1  220.58    5.94
   1   4  -1  214.42    5.67
  -1  -4   1  213.14    5.68
   1  -4  -1  205.33    5.67
  -1   4   1  218.42    5.68
  -1  -4   1  214.46    5.92
   1  -4  -1  223.30    5.69
   1   4  -1  213.70    5.92
   1  -4   0    0.74    0.18
   1   4   0    0.78    0.17
   1  -4   0    0.74    0.18
   1   4   0    0.61    0.19
  -1   4   0    0.52    0.14
  -1   4   0    0.45    0.16
  -1  -4   0    0.89    0.16
  -1   4   0    0.55    0.21
   1   4   0    0.80    0.16
   1  -4   0    0.56    0.15
  -1  -4   0    0.41    0.18
   1   4   0    0.72    0.17
   1  -4   0    1.00    0.16
  -1   4   0    0.55    0.16
  -1  -4   0    0.47    0.18
  -1  -4   0    0.69    0.18
   1  -4   1    0.99    0.20
   1   4   1    1.09    0.17
  -1  -4  -1    0.92    0.27
  -1  -4  -1    1.10    0.19
   1  -4   1    0.54    0.29
  -1  -4  -1    1.05    0.21
   1   4   1    1.76    0.25
  -1  -4  -1    0.92    0.23
   1  -4   1    0.88    0.28
   1  -4   1    0.77    0.25
  -1   4  -1    1.17    0.27
  -1   4  -1    1.33    0.26
   1   4   1    0.80    0.24
  -1   4  -1    0.84    0.23
   1   4   1    0.85    0.24
   1  -4   1    1.11    0.32
  -1   4  -1    0.73    0.33
   1  -4   2  115.17    3.31
   1  -4   2  115.69    3.11
   1   4   2  109.88    3.30
  -1   4  -2  112.78    3.14
   1  -4   2  113.46    3.65
   1  -4   2  113.11    3.33
  -1  -4  -2  106.52    3.13
  -1   4  -2  111.75    3.16
   1   4   2  112.42    3.10
  -1   4  -2  110.40    3.15
   1   4   2  118.92    3.19
  -1   4  -2  112.62    3.36
   1  -4   2  111.95    3.19
  -1  -4  -2  117.37    3.28
  -1   4  -2  110.16    3.27
   1   4   2  115.44    3.33
   1  -4   2  111.40    3.17
  -1  -4  -2  110.35    3.35
  -1  -4  -2  114.67    3.13
  -1   4  -3    1.37    0.54
   1  -4   3    1.69    0.43
  -1  -4  -3    2.03    0.40
  -1  -4  -3    2.92    0.53
   1  -4   3    1.92    0.34
  -1   4  -3    1.56    0.44
  -1   4  -3    2.43    0.40
   1  -4   3    2.00    0.46
  -1   4  -3    1.64    0.45
   1  -4   3    2.06    0.64
  -1  -4  -3    2.37    0.39
   1   4   3    1.92    0.30
   1   4   3    1.79    0.40
  -1   4  -3    1.13    0.43
   1   4   3    1.72    0.48
   1   4   3    1.93    0.40
   1   4   4    8.48    0.81
  -1   4  -4    8.28    0.71
   1   4   4    8.97    0.63
   1  -4   4    7.79    0.76
  -1   4  -4    7.37    0.72
  -1  -4  -4    9.03    0.67
  -1  -4  -4    8.29    0.67
  -1   4  -4    8.25    0.89
  -1   4  -4    8.33    0.72
   1   4   4    6.83    0.70
   1  -4   4    8.47    0.69
  -1   4  -4    8.36    0.69
  -1   4  -4    8.26    0.68
   1  -4   4    7.58    0.77
  -1  -4  -4    9.95    0.84
  -1   4  -5    1.52    0.54
  -1   4  -5    1.11    0.62
   1  -4   5    1.03    0.73
   1  -4   5    2.53    0.58
  -1   4  -5    1.01    0.55
   1  -4   5    0.73    0.62
  -1   4  -5    1.41    0.83
   1   4   5    0.89    0.70
   1   4   5    1.62    0.41
  -1   4  -5    1.61    0.60
  -1  -4  -5    2.49    0.75
   1  -4   5    2.66    0.39
  -1  -4  -5    1.79    0.56
   1   4   6   11.30    1.20
   1  -4   6   11.98    1.17
  -1   4  -6   10.58    1.27
   1   4   6   10.60    0.82
  -1   4  -6    8.44    0.95
   1  -4   6   10.06    0.90
  -1  -4  -6    9.10    1.15
  -1  -4  -6   10.98    0.96
  -1   4  -6    8.79    0.93
  -1   4  -6   12.24    1.02
   1  -4   6   10.93    0.68
  -1   4  -6   11.88    1.00
   1   4   7    0.36    0.51
  -1   4  -7    0.51    0.83
  -1   4  -7   -0.56    0.77
   1   4   7    0.46    1.02
  -1  -4  -7   -0.31    0.46
   1  -4   7    0.02    0.67
   1  -4   7   -0.25    0.96
  -1  -4  -7    0.67    1.01
  -1   4  -7   -0.26    0.87
  -1  -4  -7   -0.79    0.66
  -1   4  -7    0.12    0.78
  -1   4  -7   -0.43    1.15
   1   4   8  227.39    7.32
  -1  -4  -8  229.98    7.81
  -1   4  -8  232.31    7.72
   1  -4   8  237.72    6.68
  -1   4  -8  230.32    7.13
  -1   4  -8  227.27    6.97
  -1   4  -8  236.60    6.76
  -1  -4  -8  217.30    6.80
   1  -4   8  224.48    7.22
   1   4   8  234.49    6.56
  -1  -4  -8  236.72    7.36
  -1   4  -9    0.31    0.97
  -1  -4  -9   -0.06    1.01
  -1  -4  -9   -0.33    0.83
  -1   4  -9   -0.16    0.89
   1   4   9    1.42    1.07
  -1   4  -9   -0.77    0.87
   1  -4   9    0.20    0.97
   1  -4   9    1.08    0.69
  -1  -4  -9    0.79    1.25
   1   4   9   -0.18    0.54
  -1   4  -9    0.49    1.23
  -1   4 -10    3.92    1.14
  -1   4 -10    2.07    1.12
   1   4  10    4.41    1.36
  -1  -4 -10    3.10    1.33
   1  -4  10    6.71    1.36
  -1  -4 -10    3.94    1.47
  -1   4 -10    4.40    1.46
  -1  -4 -10    2.31    0.99
  -1  -4 -11    1.84    1.12
  -1   4 -11    2.36    1.30
  -1   4 -11    3.79    1.52
   1   4  11    1.93    1.43
   1  -4  11    2.86    1.25
  -1  -4 -11    3.75    1.60
   1  -4  12    5.72    1.59
   1   4  12    4.48    1.60
  -1   4 -12    1.88    1.41
  -1  -4 -12    4.83    1.32
  -1  -4 -12    9.14    1.95
  -1  -5  13   14.54    1.92
  -1   5  12    0.91    1.54
   1  -5 -12   -0.31    1.07
   1  -5 -12    2.98    1.68
  -1  -5  12    2.15    1.43
   1   5 -12    0.43    1.24
   1  -5 -11    9.33    1.67
  -1  -5  11    8.94    1.49
   1  -5 -11    8.20    1.27
  -1   5  11   10.07    1.78
   1   5 -11    7.07    1.44
   1  -5 -10   11.81    1.76
  -1   5  10   12.15    1.08
   1   5 -10   10.27    1.41
  -1  -5  10   11.76    1.57
   1  -5 -10   13.27    1.33
  -1   5  10   10.21    1.64
  -1  -5  10   12.92    1.29
   1  -5 -10    8.34    1.60
   1   5 -10   13.37    1.53
   1  -5  -9    1.88    0.90
   1   5  -9    5.80    1.17
  -1   5   9    4.99    1.31
   1  -5  -9    4.59    1.33
  -1  -5   9    4.66    0.95
   1   5  -9    3.48    1.10
  -1   5   9    4.46    0.76
  -1  -5   9    3.86    1.18
   1  -5  -9    4.36    1.32
   1   5  -9    3.42    0.95
   1  -5  -8   25.70    1.85
  -1   5   8   21.97    1.29
  -1  -5   8   20.40    1.66
   1  -5  -8   21.88    1.78
   1   5  -8   21.22    1.59
  -1  -5   8   19.11    1.50
   1  -5  -8   19.98    1.38
   1   5  -8   18.78    1.40
   1   5  -8   19.36    1.56
  -1   5   8   23.22    1.93
   1   5  -7   33.30    1.65
  -1  -5   7   35.64    2.07
  -1  -5   7   32.30    1.80
   1  -5  -7   34.83    1.68
  -1   5   7   34.76    1.55
   1  -5  -7   33.91    2.04
  -1   5   7   35.15    2.06
   1   5  -7   32.90    1.85
   1   5  -7   34.10    1.83
   1   5  -7   36.10    1.70
   1  -5  -6   63.40    2.30
  -1   5   6   66.13    2.65
   1   5  -6   61.82    2.29
  -1   5   6   65.52    2.22
   1  -5  -6   65.51    2.72
   1   5  -6   57.87    2.51
  -1  -5   6   64.32    2.64
   1   5  -6   64.86    2.50
  -1  -5   6   63.51    2.40
   1   5  -6   67.94    2.28
   1   5  -5   37.43    1.65
   1  -5  -5   36.99    1.56
  -1  -5   5   37.56    1.79
   1   5  -5   42.09    1.52
   1   5  -5   38.06    1.51
   1  -5  -5   39.14    1.89
   1   5  -5   39.11    1.75
  -1  -5   5   37.65    1.61
  -1   5   5   39.56    1.46
  -1   5   5   38.20    1.80
  -1  -5   4  133.88    4.09
   1   5  -4  139.06    4.02
  -1   5   4  130.67    4.33
  -1  -5   4  153.24    4.46
   1  -5  -4  139.43    4.39
   1  -5  -4  148.44    4.12
  -1  -5   4  139.96    4.30
   1   5  -4  144.30    4.17
   1   5  -4  141.39    3.97
  -1   5   4  136.47    4.01
   1   5  -4  152.45    4.12
  -1   5   4  141.92    4.33
   1   5  -4  144.99    4.28
   1  -5  -4  142.75    4.07
   1  -5  -3   26.64    1.03
  -1  -5   3   29.10    1.19
  -1   5   3   26.26    1.19
   1  -5  -3   28.10    1.18
   1   5  -3   25.88    0.99
   1   5  -3   25.31    1.17
  -1   5   3   28.89    1.15
   1   5  -3   25.64    1.14
  -1  -5   3   25.48    1.10
  -1   5   3   27.35    1.21
  -1   5   3   25.53    0.99
  -1  -5   3   27.39    1.05
   1  -5  -3   26.33    1.22
  -1  -5   3   26.11    1.30
   1   5  -3   25.39    1.25
   1  -5  -3   26.43    1.07
   1   5  -3   27.11    1.11
  -1  -5   3   26.23    1.23
  -1   5   2    4.46    0.29
  -1   5   2    3.84    0.43
  -1  -5   2    5.30    0.46
  -1   5   2    4.99    0.41
   1   5  -2    4.62    0.43
   1  -5  -2    4.84    0.40
   1  -5  -2    4.86    0.50
  -1   5   2    4.60    0.39
  -1  -5   2    4.45    0.47
  -1  -5   2    5.32    0.52
   1   5  -2    4.94    0.51
  -1  -5   2    4.62    0.39
  -1   5   2    4.28    0.42
   1  -5  -2    4.77    0.41
   1   5  -2    4.34    0.43
   1  -5  -2    4.82    0.40
   1   5  -2    5.14    0.40
  -1  -5   2    5.22    0.40
   1  -5  -1   19.33    0.74
  -1   5   1   20.07    0.79
   1   5  -1   20.55    0.87
  -1   5   1   20.48    0.74
   1  -5  -1   21.79    0.86
   1   5  -1   21.40    0.82
   1  -5  -1   21.52    0.77
  -1  -5   1   19.88    0.75
  -1  -5   1   19.16    0.84
  -1  -5   1   19.26    0.76
   1  -5  -1   20.55    0.85
  -1   5   1   20.45    0.76
  -1  -5   1   20.45    0.89
   1   5  -1   21.21    0.86
  -1   5   1   20.14    0.82
   1   5  -1   20.23    0.75
   1  -5   0   17.41    0.61
  -1   5   0   16.18    0.66
   1   5   0   16.63    0.63
   1   5   0   15.70    0.69
  -1  -5   0   17.39    0.68
   1  -5   0   16.30    0.65
   1   5   0   16.72    0.70
  -1   5   0   16.83    0.66
  -1  -5   0   16.20    0.65
   1  -5   0   16.49    0.69
  -1  -5   0   16.58    0.69
  -1   5   0   16.21    0.60
   1   5   0   15.95    0.63
   1  -5   0   15.49    0.64
  -1   5   0   16.22    0.68
  -1  -5   0   17.26    0.62
   1  -5   1   15.14    0.59
   1   5   1   15.53    0.62
  -1   5  -1   13.61    0.62
   1  -5   1   13.87    0.68
  -1  -5  -1   15.11    0.71
   1  -5   1   14.79    0.73
   1  -5   1   13.60    0.65
  -1   5  -1   13.53    0.76
  -1  -5  -1   14.08    0.66
  -1  -5  -1   15.42    0.61
   1   5   1   13.76    0.69
   1   5   1   14.74    0.64
   1  -5   1   14.52    0.66
  -1  -5  -1   15.19    0.64
   1   5   1   13.79    0.56
  -1   5  -1   14.23    0.65
  -1   5  -1   13.86    0.70
   1   5   2   34.53    1.25
  -1  -5  -2   35.87    1.16
   1  -5   2   34.60    1.12
   1   5   2   33.72    1.11
  -1  -5  -2   35.17    1.25
  -1   5  -2   35.03    1.21
  -1  -5  -2   34.13    1.17
  -1  -5  -2   35.22    1.30
   1  -5   2   34.20    1.45
  -1   5  -2   33.94    1.20
   1   5   2   33.41    1.25
   1  -5   2   36.46    1.31
   1  -5   2   34.91    1.24
  -1   5  -2   33.94    1.37
  -1   5  -2   34.92    1.19
   1  -5   2   33.75    1.29
   1   5   2   35.19    1.21
   1  -5   2   33.48    1.22
  -1   5  -2   33.74    1.21
  -1   5  -3  113.58    3.17
  -1   5  -3  105.42    3.28
   1   5   3  110.62    3.20
   1   5   3  107.22    3.08
   1  -5   3  113.47    3.71
   1  -5   3  109.40    3.35
   1   5   3  114.49    3.36
  -1   5  -3  108.51    3.15
   1  -5   3  107.21    3.40
  -1   5  -3  108.65    3.20
  -1  -5  -3  108.02    3.41
   1  -5   3  109.61    3.19
   1   5   3  108.81    3.36
  -1  -5  -3  108.45    3.16
  -1  -5  -3  114.88    3.17
   1  -5   3  112.29    3.12
   1   5   4    8.54    0.74
  -1   5  -4    7.42    0.69
  -1  -5  -4    7.98    0.61
  -1  -5  -4    8.16    0.76
  -1   5  -4    9.17    0.73
   1  -5   4    7.37    0.71
  -1   5  -4    7.72    0.66
  -1   5  -4    7.46    0.65
  -1   5  -4    8.44    0.72
   1  -5   4    8.11    0.82
   1   5   4    7.98    0.79
   1  -5   4    7.68    0.68
  -1   5  -4    7.78    0.89
  -1  -5  -4    9.31    0.71
   1   5   4    8.72    0.60
  -1  -5  -5   33.72    1.44
  -1   5  -5   32.33    1.48
  -1   5  -5   34.86    1.76
   1   5   5   33.68    1.69
   1  -5   5   36.72    1.65
  -1   5  -5   35.02    1.58
  -1  -5  -5   34.17    1.75
  -1   5  -5   35.46    1.62
   1  -5   5   34.85    1.51
  -1   5  -5   35.24    1.49
   1   5   5   34.21    1.32
   1   5   6    7.81    0.67
   1  -5   6   10.43    0.75
  -1  -5  -6    8.75    1.07
   1  -5   6    7.99    0.99
   1   5   6    9.43    1.07
  -1   5  -6    8.28    0.99
  -1   5  -6    8.55    1.13
  -1   5  -6    8.34    0.98
  -1   5  -6    9.28    0.96
  -1  -5  -6    9.84    0.92
  -1   5  -6    9.33    0.92
   1  -5   6    8.41    0.89
  -1  -5  -7   73.00    3.10
   1   5   7   77.00    2.48
  -1   5  -7   65.88    3.18
  -1  -5  -7   69.68    2.65
  -1   5  -7   70.90    2.71
  -1   5  -7   72.66    2.85
   1   5   7   74.11    3.14
  -1   5  -7   75.36    2.69
  -1   5  -7   75.58    2.90
   1  -5   7   77.65    2.67
   1  -5   7   69.17    2.89
   1  -5   8   70.25    3.07
  -1   5  -8   74.85    2.92
  -1   5  -8   64.80    2.84
   1   5   8   71.47    2.51
  -1   5  -8   76.56    3.31
   1   5   8   73.99    3.24
  -1   5  -8   73.88    2.81
   1  -5   8   71.36    2.68
  -1   5  -8   75.93    2.81
  -1  -5  -8   67.99    2.74
  -1  -5  -8   79.24    3.27
  -1  -5  -8   73.21    3.40
  -1  -5  -9    0.45    0.80
  -1  -5  -9   -0.87    1.09
  -1   5  -9    0.18    0.95
   1  -5   9   -0.10    0.68
  -1   5  -9   -0.26    0.93
   1   5   9    0.68    0.58
  -1   5  -9    0.79    0.94
   1  -5   9    1.46    0.99
  -1   5  -9    1.19    1.22
   1   5   9    0.23    1.13
  -1  -5  -9   -0.23    1.35
   1   5  10   18.35    1.89
  -1   5 -10   18.93    1.54
  -1  -5 -10   17.87    1.93
  -1  -5 -10   17.45    1.54
   1  -5  10   21.02    1.80
  -1   5 -10   18.34    1.72
  -1  -5 -11   10.57    1.83
  -1   5 -11   11.05    1.52
   1  -5  11    9.19    1.55
  -1  -5 -11   10.19    1.35
   1   5  11    8.60    1.61
   1  -5  12   -0.42    1.34
  -1  -5 -12    1.31    1.18
   1   5  12   -0.84    1.47
  -1   5 -12   -2.77    1.18
  -1  -5 -12    2.03    1.59
  -1   6  12    1.19    1.56
   1  -6 -12    1.22    1.06
   1   6 -12    0.76    1.31
  -1  -6  12   -0.80    1.29
   1   6 -11   13.55    1.69
   1  -6 -11   12.65    1.75
   1  -6 -11    9.52    1.33
  -1  -6  11   11.43    1.57
  -1   6  11   11.94    1.86
  -1   6  10    8.78    1.52
   1  -6 -10   11.74    1.70
  -1   6  10   10.11    1.01
   1  -6 -10    8.70    1.25
   1  -6 -10    9.30    1.59
   1   6 -10   10.15    1.39
  -1  -6  10   11.04    1.51
   1   6 -10    9.67    1.38
   1  -6  -9    4.52    1.45
  -1  -6   9    5.90    1.15
  -1   6   9    3.94    1.23
   1   6  -9    4.90    1.17
  -1   6   9    7.17    0.85
   1  -6  -9    5.62    0.97
   1   6  -9    6.22    1.17
   1   6  -9    5.29    1.00
  -1  -6   9    7.05    1.05
   1  -6  -9    5.28    1.41
   1   6  -8   -0.16    0.87
   1  -6  -8    0.66    0.70
  -1   6   8    0.74    1.05
  -1  -6   8   -0.12    0.95
   1   6  -8    0.49    0.83
   1   6  -8   -0.74    0.70
  -1   6   8    0.55    0.54
  -1  -6   8   -0.40    0.75
   1  -6  -8   -1.29    1.01
   1   6  -8   -0.37    0.69
  -1   6   7   30.12    1.96
   1   6  -7   33.01    1.88
  -1   6   7   31.51    1.48
   1  -6  -7   33.08    1.68
   1   6  -7   32.26    1.68
   1  -6  -7   30.43    1.99
  -1  -6   7   32.55    1.97
  -1  -6   7   32.48    1.79
   1   6  -7   31.15    1.85
   1   6  -7   34.05    1.62
  -1  -6   6   17.85    1.47
   1  -6  -6   16.49    1.09
   1   6  -6   17.49    1.13
  -1   6   6   16.24    0.97
  -1   6   6   18.20    1.41
  -1  -6   6   16.12    1.23
   1  -6  -6   14.15    1.28
   1   6  -6   14.56    1.15
   1   6  -6   15.86    1.12
   1   6  -6   15.94    1.21
  -1   6   5    0.04    0.39
   1  -6  -5   -0.55    0.45
   1   6  -5    0.52    0.62
  -1   6   5    0.16    0.68
   1   6  -5    0.34    0.56
  -1  -6   5    0.41    0.60
   1   6  -5    0.42    0.50
   1   6  -5   -0.10    0.49
  -1  -6   5    0.03    0.53
   1  -6  -5    0.67    0.63
   1   6  -4  223.96    6.06
  -1   6   4  221.88    6.14
   1  -6  -4  231.68    6.63
  -1   6   4  223.12    6.56
   1   6  -4  224.44    6.28
   1   6  -4  222.80    6.14
  -1  -6   4  229.38    6.25
  -1  -6   4  234.21    6.53
   1   6  -4  214.63    6.44
   1  -6  -4  219.55    6.17
   1   6  -3   18.36    0.93
  -1  -6   3   19.44    1.05
  -1   6   3   19.76    0.92
   1  -6  -3   19.44    0.85
   1  -6  -3   18.24    1.02
  -1   6   3   18.50    0.99
  -1  -6   3   19.34    0.98
   1   6  -3   17.39    0.80
   1   6  -3   18.17    0.93
  -1  -6   3   18.62    0.86
  -1  -6   3   17.85    0.96
  -1   6   3   18.27    0.96
  -1  -6   3   19.57    1.12
  -1   6   3   18.78    0.81
  -1  -6   3   18.65    0.90
   1   6  -3   19.28    0.91
   1  -6  -2   12.26    0.61
  -1  -6   2    9.87    0.72
   1  -6  -2   11.05    0.78
   1   6  -2   10.69    0.73
  -1   6   2   12.10    0.68
  -1   6   2   10.84    0.63
  -1  -6   2   12.33    0.72
  -1   6   2   11.76    0.75
   1   6  -2   11.25    0.71
   1  -6  -2   11.67    0.67
   1   6  -2   12.22    0.67
   1  -6  -2   12.13    0.67
  -1  -6   2   11.19    0.70
   1   6  -2   11.07    0.86
  -1  -6   2   11.09    0.65
  -1  -6   2   11.28    0.65
  -1   6   2   11.71    0.58
  -1  -6   1   16.65    0.76
   1   6  -1   16.51    0.77
   1   6  -1   17.06    0.70
  -1   6   1   16.51    0.64
  -1  -6   1   17.12    0.67
   1   6  -1   15.87    0.74
   1  -6  -1   17.00    0.67
  -1   6   1   15.57    0.67
  -1   6   1   15.43    0.72
  -1  -6   1   15.23    0.72
  -1   6   1   15.77    0.73
   1  -6  -1   14.99    0.65
   1  -6  -1   16.60    0.74
  -1  -6   1   16.10    0.71
   1   6  -1   16.32    0.70
   1  -6  -1   16.20    0.73
   1   6   0    0.67    0.24
  -1  -6   0    0.85    0.24
   1   6   0    1.00    0.22
   1   6   0    0.97    0.22
  -1  -6   0    0.68    0.26
   1  -6   0    0.59    0.26
   1  -6   0    0.78    0.19
   1   6   0    0.87    0.28
  -1   6   0    0.80    0.21
  -1   6   0    0.88    0.27
  -1  -6   0    0.78    0.20
   1  -6   0    0.31    0.23
  -1  -6   0    0.63    0.27
   1  -6   0    1.17    0.24
  -1   6   0    1.02    0.24
  -1   6   0    0.94    0.23
  -1   6  -1   14.01    0.76
  -1  -6  -1   13.51    0.67
  -1   6  -1   14.10    0.67
   1  -6   1   14.39    0.74
  -1   6  -1   13.28    0.60
   1   6   1   14.41    0.65
   1  -6   1   14.96    0.50
   1  -6   1   14.73    0.58
   1   6   1   15.16    0.65
  -1  -6  -1   14.15    0.68
  -1  -6  -1   14.48    0.62
  -1  -6  -1   13.80    0.62
   1   6   1   13.14    0.57
   1   6   1   13.20    0.67
  -1   6  -1   14.21    0.62
   1  -6   1   14.06    0.62
   1  -6   1   12.56    0.65
   1   6   2    3.34    0.31
  -1   6  -2    3.23    0.38
  -1   6  -2    3.18    0.37
   1  -6   2    2.81    0.43
  -1  -6  -2    3.16    0.42
   1   6   2    3.28    0.40
  -1  -6  -2    3.48    0.35
   1  -6   2    3.41    0.43
   1  -6   2    3.51    0.33
  -1  -6  -2    2.84    0.37
  -1   6  -2    2.89    0.38
   1  -6   2    3.42    0.45
   1   6   2    3.30    0.36
  -1   6  -2    3.43    0.42
  -1   6  -2    3.25    0.46
   1  -6   2    2.39    0.39
   1   6   2    3.21    0.40
  -1  -6  -2    3.44    0.39
   1  -6   2    2.77    0.52
   1  -6   3   62.73    2.10
   1   6   3   62.20    2.06
  -1  -6  -3   61.60    1.91
  -1   6  -3   62.61    1.91
   1   6   3   56.32    1.80
   1  -6   3   60.75    2.04
  -1  -6  -3   57.28    1.87
   1  -6   3   57.48    1.91
  -1  -6  -3   59.47    2.08
   1   6   3   62.24    1.94
   1  -6   3   60.57    1.84
  -1   6  -3   58.21    1.88
  -1   6  -3   58.66    1.91
  -1   6  -3   55.89    1.96
   1   6   3   57.76    2.05
   1  -6   3   59.34    1.95
  -1   6  -4    5.66    0.64
   1   6   4    6.34    0.64
  -1   6  -4    6.23    0.60
   1  -6   4    6.76    0.67
   1   6   4    5.17    0.46
   1  -6   4    5.72    0.71
  -1  -6  -4    4.96    0.55
  -1  -6  -4    5.22    0.57
  -1  -6  -4    5.60    0.70
   1   6   4    5.52    0.68
  -1   6  -4    4.23    0.57
  -1   6  -4    6.33    0.62
  -1  -6  -5   63.30    2.47
  -1  -6  -5   61.74    2.18
  -1   6  -5   64.09    2.34
   1  -6   5   62.36    2.42
   1  -6   5   65.70    2.27
   1   6   5   64.37    2.07
  -1   6  -5   63.67    2.18
  -1   6  -5   65.55    2.33
   1   6   5   64.40    2.53
  -1   6  -5   62.48    2.24
  -1   6  -6   -0.23    0.67
   1  -6   6    0.48    0.67
  -1  -6  -6   -0.41    0.77
  -1  -6  -6   -0.31    0.58
  -1   6  -6    1.19    0.69
  -1   6  -6    0.57    0.99
  -1   6  -6    0.24    0.73
  -1   6  -6   -0.68    0.70
   1   6   6   -1.68    0.80
   1  -6   6    0.65    0.81
   1   6   6    0.58    0.41
  -1  -6  -7    4.05    0.79
   1   6   7    3.49    0.56
  -1   6  -7    3.08    0.96
  -1   6  -7    3.64    0.91
  -1   6  -7    4.07    0.97
  -1   6  -7    2.78    0.94
   1  -6   7    2.94    0.84
  -1  -6  -7    3.14    1.03
  -1   6  -7    4.89    1.17
   1  -6   7    3.68    0.52
   1   6   7    3.60    1.14
   1  -6   7    3.77    1.07
  -1   6  -8   17.51    1.32
  -1   6  -8   13.07    1.30
   1   6   8   12.98    1.00
   1  -6   8   13.78    1.15
   1  -6   8   12.74    1.36
  -1  -6  -8   12.53    1.14
  -1  -6  -8   15.52    1.47
  -1   6  -8   15.17    1.25
   1   6   8   12.55    1.50
  -1   6  -8   13.56    1.29
  -1   6  -9   11.40    1.34
  -1  -6  -9   13.53    1.83
   1  -6   9   14.37    1.43
  -1  -6  -9   10.36    1.16
   1   6   9   11.62    0.97
  -1  -6  -9   13.21    1.62
  -1   6  -9   19.78    1.55
   1  -6   9   17.52    1.38
   1   6   9   15.63    1.63
  -1   6  -9   13.18    1.38
   1   6  10    2.69    1.31
  -1   6 -10    1.66    1.04
  -1  -6 -10    2.35    1.41
  -1  -6 -10    2.29    1.02
   1  -6  10    2.25    1.17
  -1   6 -10    1.66    1.06
   1  -6  11    6.25    1.45
  -1  -6 -11    7.57    1.26
   1   6  11    7.14    1.56
  -1  -6 -11    9.15    1.77
  -1   6 -11    6.06    1.38
  -1  -6 -12   -0.15    1.09
  -1   6 -12    1.32    1.26
  -1  -6 -12    1.62    1.69
   1  -6  12   -1.28    1.26
   1   6  12   -0.53    1.50
   1   7 -12    0.55    1.34
  -1  -7  12   -0.40    1.27
   1  -7 -12    0.70    1.04
  -1   7  12    3.18    1.65
   1  -7 -11    3.88    1.17
  -1  -7  11    3.27    1.27
   1   7 -11    5.69    1.36
   1  -7 -11    6.25    1.63
  -1   7  11    4.16    1.56
   1  -7 -10   -0.28    1.28
   1  -7 -10    1.64    1.28
   1   7 -10   -0.65    1.03
   1  -7 -10    1.90    0.97
  -1   7  10    1.83    0.72
  -1   7  10    0.35    1.25
   1   7 -10    1.05    1.06
  -1  -7  10    0.25    1.01
   1  -7  -9   10.86    1.58
   1   7  -9    8.20    1.23
  -1   7   9   11.12    0.96
  -1  -7   9    9.90    1.18
   1   7  -9    8.15    1.17
   1  -7  -9    9.78    1.12
  -1  -7   9    7.23    1.23
  -1   7   9   11.32    1.60
   1  -7  -9    9.46    1.56
   1   7  -9   10.63    1.11
   1   7  -8    0.61    0.84
   1   7  -8    1.55    0.74
  -1   7   8    0.58    0.52
   1  -7  -8    0.70    1.11
   1   7  -8    0.16    0.88
  -1  -7   8    0.48    0.87
  -1  -7   8    0.12    0.80
  -1   7   8    1.79    1.11
   1   7  -8    0.48    0.72
   1  -7  -8    0.42    0.68
  -1   7   7    4.13    1.14
  -1  -7   7    1.84    0.89
   1   7  -7    3.29    0.88
   1  -7  -7    3.30    1.15
   1   7  -7    1.90    0.90
   1   7  -7    3.16    0.83
  -1  -7   7    3.11    0.90
   1  -7  -7    2.48    0.72
   1   7  -7    2.90    0.79
  -1   7   7    3.33    0.59
   1   7  -6  144.37    4.08
   1  -7  -6  135.30    4.63
   1   7  -6  144.23    4.20
  -1   7   6  133.61    4.08
   1   7  -6  131.66    4.33
  -1  -7   6  138.00    4.51
   1  -7  -6  136.51    4.18
   1   7  -6  141.67    4.46
  -1  -7   6  135.60    4.30
  -1   7   6  139.53    4.67
   1   7  -5    3.28    0.70
  -1   7   5    2.25    0.72
   1   7  -5    2.71    0.63
  -1  -7   5    3.03    0.76
  -1   7   5    3.56    0.51
   1   7  -5    2.82    0.56
   1  -7  -5    3.31    0.83
   1  -7  -5    3.52    0.56
  -1  -7   5    2.72    0.64
   1   7  -5    3.89    0.66
   1  -7  -4    1.47    0.62
   1   7  -4    0.94    0.53
  -1   7   4    1.85    0.61
   1  -7  -4    1.51    0.42
   1   7  -4    0.75    0.43
   1   7  -4    2.08    0.53
  -1  -7   4    1.72    0.55
  -1   7   4    1.82    0.40
  -1  -7   4    1.72    0.52
  -1  -7   3  117.36    3.56
  -1  -7   3  111.54    3.45
  -1  -7   3  110.66    3.24
   1   7  -3  112.33    3.34
   1  -7  -3  120.63    3.33
  -1   7   3  112.83    3.24
  -1   7   3  118.94    3.49
   1   7  -3  114.93    3.26
   1  -7  -3  114.53    3.55
  -1  -7   3  108.48    3.30
  -1   7   3  112.06    3.49
   1  -7  -3  111.58    3.26
   1   7  -3  112.54    3.42
   1  -7  -2    5.77    0.53
   1  -7  -2    6.69    0.53
  -1   7   2    5.53    0.50
   1  -7  -2    5.31    0.49
   1   7  -2    5.81    0.43
  -1  -7   2    6.11    0.49
   1   7  -2    7.38    0.62
  -1   7   2    6.20    0.48
  -1   7   2    5.49    0.43
  -1  -7   2    5.08    0.49
   1  -7  -2    6.41    0.47
  -1  -7   2    6.82    0.50
  -1  -7   2    6.93    0.54
  -1  -7   2    6.23    0.46
  -1   7   2    5.65    0.44
   1   7  -2    5.95    0.49
   1   7  -2    6.04    0.53
   1  -7  -1   75.36    2.15
  -1   7   1   74.24    2.24
  -1  -7   1   75.69    2.28
  -1   7   1   75.15    2.16
   1  -7  -1   79.91    2.17
  -1  -7   1   73.88    2.14
   1  -7  -1   74.05    2.29
  -1  -7   1   73.85    2.14
  -1   7   1   73.65    2.13
   1   7  -1   71.57    2.27
  -1   7   1   74.86    2.28
   1  -7  -1   72.94    2.28
   1   7  -1   70.09    2.16
  -1  -7   1   71.44    2.24
   1   7  -1   77.34    2.31
   1   7  -1   74.93    2.14
  -1   7   0   23.00    0.93
   1  -7   0   22.06    0.83
  -1   7   0   22.45    0.87
  -1  -7   0   21.31    0.88
   1  -7   0   22.32    0.90
  -1   7   0   23.04    0.83
   1  -7   0   23.43    0.83
   1   7   0   20.40    0.91
  -1  -7   0   22.13    0.90
  -1  -7   0   22.59    0.82
   1  -7   0   20.88    0.88
  -1   7   0   22.07    0.80
  -1  -7   0   23.04    0.81
   1   7   0   23.14    0.88
   1   7   0   22.66    0.81
   1   7   0   23.36    0.83
   1  -7   1   11.65    0.66
  -1  -7  -1   12.53    0.71
   1   7   1   13.33    0.63
   1  -7   1   11.99    0.55
  -1   7  -1   12.73    0.74
   1   7   1   12.09    0.55
  -1  -7  -1   11.37    0.58
  -1   7  -1   12.34    0.59
  -1   7  -1   12.28    0.60
   1   7   1   11.75    0.62
  -1   7  -1   13.21    0.70
   1  -7   1   11.83    0.62
  -1  -7  -1   11.05    0.68
  -1  -7  -1   12.63    0.58
   1  -7   1   11.90    0.72
   1  -7   1   12.34    0.44
   1   7   1   12.49    0.66
  -1   7  -2  586.24   16.33
   1  -7   2  592.71   15.73
  -1  -7  -2  631.96   15.75
   1  -7   2  593.71   16.35
   1   7   2  615.15   16.37
   1   7   2  631.66   15.76
   1   7   2  592.23   16.37
  -1  -7  -2  574.93   15.72
  -1   7  -2  611.69   15.71
   1   7   2  588.69   15.68
  -1  -7  -2  600.78   16.43
   1  -7   2  630.50   15.69
   1  -7   2  592.57   15.68
   1  -7   2  605.43   16.37
  -1   7  -2  594.87   15.75
  -1  -7  -3   30.12    1.16
   1  -7   3   30.76    1.27
  -1  -7  -3   30.73    1.35
   1   7   3   29.58    1.29
   1  -7   3   29.68    1.27
   1   7   3   31.16    1.31
  -1   7  -3   33.91    1.19
  -1   7  -3   30.34    1.19
   1   7   3   30.27    1.08
   1  -7   3   30.08    1.21
  -1   7  -3   30.95    1.26
   1  -7   3   31.41    1.33
  -1  -7  -3   33.41    1.20
  -1   7  -3   29.44    1.24
   1  -7   4   15.07    1.00
   1   7   4   15.40    1.05
   1  -7   4   13.61    1.05
   1   7   4   15.18    0.78
  -1  -7  -4   16.80    1.17
  -1   7  -4   15.00    0.99
  -1   7  -4   15.41    0.90
  -1   7  -4   14.35    0.94
  -1  -7  -4   14.57    0.86
   1  -7   4   18.00    1.23
  -1  -7  -5    0.61    0.46
  -1  -7  -5    0.88    0.67
  -1   7  -5    0.24    0.58
  -1   7  -5    1.48    0.63
  -1   7  -5   -0.57    0.60
   1  -7   5    0.36    0.55
   1   7   5    0.71    0.34
  -1   7  -5    0.28    0.59
   1   7   5    0.80    0.65
   1  -7   5    0.13    0.67
  -1  -7  -6    4.27    1.02
   1  -7   6    3.39    0.78
  -1   7  -6    4.61    0.84
   1   7   6    4.44    1.02
  -1   7  -6    5.25    0.86
  -1   7  -6    3.14    0.76
  -1   7  -6    3.88    0.82
   1  -7   6    3.79    0.91
  -1  -7  -6    2.89    0.65
   1   7   6    4.30    0.56
  -1   7  -7   62.62    2.61
   1  -7   7   63.39    2.51
   1  -7   7   61.98    2.73
  -1  -7  -7   71.49    3.00
   1   7   7   66.04    2.25
  -1  -7  -7   62.23    2.46
   1  -7   7   66.83    2.11
  -1   7  -7   61.53    2.65
  -1   7  -7   63.85    2.52
  -1   7  -7   67.23    2.49
   1   7   7   64.32    2.83
   1   7   8    4.90    0.66
  -1   7  -8    4.47    0.92
  -1   7  -8    8.24    1.07
  -1   7  -8    6.82    1.01
   1   7   8    4.09    1.21
   1  -7   8    5.64    1.12
  -1  -7  -8    4.92    0.87
  -1  -7  -8    5.91    1.28
   1  -7   8    5.32    0.89
  -1   7  -8    3.97    0.99
  -1   7  -9   21.73    1.73
  -1  -7  -9   22.90    1.93
   1  -7   9   20.54    1.75
  -1  -7  -9   20.70    1.62
  -1   7  -9   21.99    1.72
  -1  -7  -9   25.93    2.26
   1  -7   9   23.77    1.59
   1   7   9   23.49    1.31
  -1   7  -9   26.12    1.69
   1   7   9   24.83    2.02
  -1   7  -9   25.71    1.72
  -1   7 -10    6.81    1.30
  -1  -7 -10    9.99    1.23
   1   7  10    8.98    1.50
  -1  -7 -10    8.61    1.72
   1  -7  10    9.72    1.42
  -1  -7 -11   -0.22    1.02
  -1  -7 -11    0.61    1.46
   1  -7  11   -0.40    1.18
   1   7  11   -1.97    1.19
  -1   7 -11   -0.71    1.21
  -1   7 -12   17.25    1.98
  -1  -7 -12   15.36    1.69
   1  -7  12   13.15    1.84
  -1  -7 -12   18.87    2.17
   1   7  12   17.58    2.21
   1  -8 -12    3.05    1.20
   1   8 -12    0.34    1.35
  -1  -8  12    1.99    1.36
  -1   8  12    0.74    1.56
   1   8 -11    2.30    1.30
   1  -8 -11    2.84    1.14
   1  -8 -11    4.05    1.56
  -1   8  11    2.23    1.41
  -1  -8  11    2.19    1.18
   1  -8 -10    2.57    1.32
   1  -8 -10    1.41    1.38
  -1   8  10    0.92    1.33
   1   8 -10    1.19    1.08
   1  -8 -10    0.84    0.88
   1   8 -10    0.89    1.01
  -1  -8  10    1.55    1.14
  -1   8   9    5.59    0.83
  -1  -8   9    6.32    1.08
   1  -8  -9    5.75    0.98
   1   8  -9    7.21    1.18
   1   8  -9    6.92    1.18
  -1  -8   9    5.90    1.22
   1   8  -9    5.85    0.97
  -1   8   9    8.34    1.39
   1  -8  -9    8.15    1.53
   1  -8  -8    0.36    1.08
   1   8  -8    1.13    0.73
  -1  -8   8    0.08    0.83
  -1   8   8    0.84    0.57
  -1  -8   8    0.55    0.81
   1   8  -8   -0.85    0.72
   1   8  -8    0.28    0.84
   1  -8  -8    0.87    0.73
  -1   8   8   -0.86    0.91
   1   8  -8   -0.28    0.86
   1  -8  -7    2.50    1.04
  -1  -8   7    2.10    0.91
   1   8  -7    3.96    0.99
   1  -8  -7    3.67    0.80
   1   8  -7    4.17    0.84
  -1   8   7    4.15    1.12
   1   8  -7    3.32    0.84
   1   8  -7    3.18    0.76
  -1   8   7    2.46    0.60
  -1  -8   7    3.65    0.93
   1   8  -6    0.12    0.72
  -1   8   6    0.54    0.47
  -1  -8   6    2.41    0.82
   1   8  -6    1.66    0.65
   1  -8  -6   -0.03    0.54
  -1   8   6    2.02    0.94
   1   8  -6    2.31    0.73
  -1  -8   6    0.92    0.76
   1  -8  -6    1.44    0.85
   1   8  -6    2.11    0.74
   1   8  -5    6.79    0.67
   1  -8  -5    5.06    0.66
  -1  -8   5    5.64    0.77
   1  -8  -5    4.78    0.89
  -1   8   5    5.37    0.55
  -1  -8   5    5.33    0.78
   1   8  -5    5.07    0.77
  -1   8   5    5.62    0.85
   1   8  -5    6.15    0.72
   1   8  -5    4.93    0.75
   1   8  -4    1.84    0.53
  -1  -8   4    0.92    0.52
  -1   8   4    1.95    0.62
  -1   8   4    2.03    0.38
   1   8  -4    0.89    0.53
   1  -8  -4    1.56    0.58
   1  -8  -4    1.33    0.45
  -1  -8   4    1.65    0.54
  -1  -8   4    1.37    0.53
  -1   8   3  131.91    3.77
  -1  -8   3  130.40    4.02
   1   8  -3  135.09    4.00
  -1  -8   3  133.89    3.87
  -1  -8   3  132.72    3.80
  -1   8   3  137.13    4.07
   1  -8  -3  132.46    3.81
   1   8  -3  132.63    3.90
  -1   8   3  141.47    3.56
   1  -8  -3  134.28    4.12
   1   8  -2   31.24    1.23
  -1  -8   2   30.03    1.26
   1  -8  -2   31.64    1.32
  -1   8   2   30.99    1.11
  -1   8   2   32.79    1.23
  -1  -8   2   30.68    1.25
  -1  -8   2   30.40    1.17
   1  -8  -2   33.87    1.18
   1   8  -2   31.11    1.14
  -1   8   2   32.04    1.26
  -1  -8   2   31.90    1.15
   1  -8  -2   32.97    1.17
   1   8  -2   30.43    1.21
  -1   8   2   33.57    1.20
  -1  -8   2   31.92    1.17
   1  -8  -1   12.26    0.63
   1   8  -1   14.34    0.71
  -1  -8   1   13.48    0.74
  -1   8   1   14.06    0.73
  -1   8   1   14.80    0.70
   1   8  -1   13.77    0.72
  -1  -8   1   13.31    0.65
   1  -8  -1   14.70    0.79
  -1   8   1   14.22    0.65
  -1   8   1   14.52    0.68
  -1  -8   1   15.01    0.82
   1   8  -1   12.33    0.74
   1  -8  -1   13.47    0.76
   1   8  -1   13.70    0.66
  -1  -8   1   13.60    0.66
   1  -8  -1   15.95    0.68
   1   8   0    3.63    0.35
  -1  -8   0    3.16    0.33
   1   8   0    3.66    0.33
   1  -8   0    3.57    0.38
  -1  -8   0    3.59    0.31
  -1   8   0    3.14    0.31
  -1   8   0    3.53    0.36
  -1  -8   0    3.53    0.41
   1  -8   0    3.53    0.32
  -1  -8   0    3.62    0.39
  -1   8   0    2.71    0.31
  -1   8   0    3.31    0.38
   1   8   0    2.96    0.37
   1   8   0    2.99    0.35
   1  -8   0    3.09    0.32
   1  -8   0    3.21    0.40
  -1   8  -1    5.11    0.39
   1   8   1    4.60    0.44
  -1  -8  -1    4.94    0.39
   1  -8   1    5.75    0.46
   1   8   1    5.79    0.49
   1  -8   1    5.39    0.48
  -1   8  -1    5.26    0.40
  -1  -8  -1    5.09    0.44
   1   8   1    6.11    0.47
  -1  -8  -1    5.94    0.45
  -1  -8  -1    5.07    0.44
   1   8   1    5.53    0.44
   1  -8   1    5.56    0.39
   1  -8   1    5.23    0.46
  -1   8  -1    4.89    0.45
  -1  -8  -2  278.67    7.41
   1  -8   2  275.27    7.42
  -1   8  -2  280.51    7.39
  -1   8  -2  274.50    7.44
   1   8   2  270.12    7.36
   1   8   2  279.16    7.72
  -1   8  -2  272.71    7.71
   1   8   2  284.28    7.43
  -1  -8  -2  282.18    7.43
   1  -8   2  284.48    7.37
   1  -8   2  277.57    7.75
   1  -8   2  286.12    7.42
  -1  -8  -2  273.22    7.80
   1  -8   2  264.01    7.70
   1   8   2  272.82    7.75
   1   8   3    1.94    0.40
  -1   8  -3    0.77    0.40
  -1  -8  -3    0.75    0.35
  -1  -8  -3    1.62    0.51
  -1   8  -3    1.73    0.42
   1  -8   3    1.49    0.44
   1  -8   3    1.00    0.47
   1   8   3    2.09    0.50
  -1  -8  -3    1.42    0.37
  -1   8  -3    0.73    0.40
   1  -8   3    1.28    0.47
   1  -8   3    1.42    0.47
   1   8   3    1.61    0.32
   1   8   4  160.74    4.64
  -1   8  -4  166.64    4.94
  -1  -8  -4  165.11    4.75
   1   8   4  167.76    5.09
   1  -8   4  167.85    5.01
  -1   8  -4  166.30    4.85
  -1   8  -4  174.73    4.74
   1  -8   4  166.63    4.82
  -1  -8  -4  174.81    5.15
  -1   8  -5    1.21    0.60
   1   8   5    0.60    0.71
   1  -8   5    0.48    0.68
  -1   8  -5    0.83    0.57
  -1  -8  -5   -0.73    0.67
   1  -8   5   -0.71    0.53
  -1   8  -5   -0.40    0.58
   1   8   5   -0.48    0.32
  -1  -8  -5   -0.33    0.45
   1   8   6    4.99    0.59
   1  -8   6    7.62    0.95
  -1   8  -6    5.08    0.86
  -1   8  -6    5.31    0.88
   1  -8   6    5.73    0.91
   1   8   6    6.34    1.02
  -1   8  -6    5.86    0.86
  -1  -8  -6    5.27    0.72
  -1   8  -6    4.26    0.78
  -1  -8  -6    7.56    1.06
  -1   8  -7   49.43    2.12
   1  -8   7   50.77    2.15
  -1   8  -7   50.67    2.03
   1   8   7   51.94    1.87
  -1   8  -7   48.14    2.21
   1  -8   7   44.79    2.28
   1   8   7   50.91    2.46
  -1  -8  -7   46.42    2.01
  -1   8  -7   47.42    2.29
  -1  -8  -7   51.76    2.49
   1   8   8    5.57    0.69
  -1   8  -8    4.95    0.93
   1  -8   8    4.61    1.00
   1   8   8    5.45    1.27
  -1   8  -8    4.59    1.06
  -1  -8  -8    3.64    0.87
  -1   8  -8    5.00    0.97
  -1  -8  -8    3.55    1.22
   1  -8   8    3.45    0.92
  -1   8  -8    5.07    0.99
  -1   8  -9    0.23    0.89
   1  -8   9    2.11    1.07
  -1   8  -9    0.83    0.96
  -1   8  -9    0.88    0.90
  -1  -8  -9    0.42    0.84
  -1  -8  -9    0.45    1.21
  -1   8  -9    2.47    1.09
   1   8   9    0.92    0.57
   1   8   9    0.92    1.11
   1  -8   9    0.06    0.78
  -1  -8 -10    0.51    0.93
   1   8  10   -0.78    1.13
   1  -8  10   -0.19    1.06
  -1  -8 -10    1.96    1.41
  -1   8 -10   -0.94    0.96
   1   8  11   57.13    3.34
  -1   8 -11   52.96    2.89
   1  -8  11   51.56    2.91
  -1  -8 -11   57.78    3.33
  -1  -8 -11   53.05    2.71
  -1  -8 -12    9.09    1.93
  -1  -8 -12    4.04    1.24
   1   8  12    2.81    1.66
   1  -8  12    3.75    1.47
  -1   9  12    1.98    1.65
   1   9 -12    2.71    1.43
  -1  -9  12    3.82    1.43
   1  -9 -12    3.41    1.22
   1   9 -11   12.78    1.67
  -1   9  11   14.30    2.04
  -1  -9  11   16.11    1.68
   1  -9 -11   16.63    2.04
   1  -9 -11   12.99    1.51
   1   9 -10   -0.98    1.08
  -1  -9  10    1.20    1.12
   1  -9 -10   -0.98    1.31
   1  -9 -10    0.16    1.39
   1  -9 -10   -0.82    0.87
  -1   9  10   -0.58    1.17
   1   9 -10    1.31    0.96
   1  -9  -9    6.64    1.01
  -1   9   9    9.78    0.90
   1   9  -9   10.39    1.32
  -1  -9   9    9.85    1.36
  -1   9   9    7.12    1.39
   1  -9  -9    9.17    1.61
  -1  -9   9   10.56    1.23
   1   9  -9   10.76    1.22
   1   9  -9   11.78    1.32
   1   9  -9   10.50    1.07
   1   9  -8    0.87    0.79
  -1  -9   8    0.17    0.92
   1   9  -8    1.18    0.81
   1   9  -8   -0.51    0.69
   1  -9  -8    0.15    0.68
   1  -9  -8    0.54    1.12
   1   9  -8   -0.51    0.87
  -1  -9   8    0.54    0.82
  -1   9   8    1.49    1.11
  -1   9   8    1.08    0.59
   1   9  -7   -1.14    0.75
   1   9  -7    0.00    0.79
   1  -9  -7    0.64    0.67
  -1   9   7    0.06    0.50
  -1  -9   7    0.01    0.81
  -1  -9   7   -0.19    0.85
   1   9  -7    0.21    0.74
   1   9  -7    0.69    0.64
  -1   9   7    1.08    0.92
   1  -9  -7    0.85    1.03
  -1  -9   6    0.60    0.83
  -1   9   6   -0.23    0.88
   1   9  -6   -0.13    0.66
   1  -9  -6    0.39    0.55
  -1   9   6   -0.01    0.41
  -1  -9   6    1.88    0.84
   1  -9  -6   -1.54    0.76
   1   9  -6    1.07    0.62
   1   9  -6   -0.23    0.68
   1   9  -6   -0.74    0.71
  -1  -9   5   -0.65    0.65
   1  -9  -5    0.29    0.69
  -1   9   5    0.36    0.67
   1   9  -5   -0.70    0.52
   1   9  -5   -0.05    0.55
  -1  -9   5    0.12    0.68
  -1   9   5    0.15    0.40
   1   9  -5    0.90    0.62
   1  -9  -5   -0.12    0.46
   1  -9  -4   -0.36    0.56
   1   9  -4    0.11    0.51
  -1  -9   4    0.45    0.47
   1  -9  -4   -0.53    0.39
  -1  -9   4    0.34    0.56
  -1   9   4    0.51    0.58
   1   9  -4   -0.25    0.46
  -1  -9   4   -0.11    0.49
  -1   9   4   -0.13    0.33
   1   9  -3   19.11    0.99
  -1   9   3   18.69    0.67
   1   9  -3   18.61    0.99
   1  -9  -3   17.46    1.06
  -1   9   3   17.20    1.01
  -1  -9   3   17.88    0.94
  -1   9   3   17.60    0.82
  -1  -9   3   17.04    1.03
   1  -9  -3   17.28    0.91
  -1  -9   3   19.27    0.96
  -1  -9   2   -0.31    0.31
   1   9  -2    0.23    0.33
  -1   9   2    0.01    0.34
   1  -9  -2    0.09    0.34
   1   9  -2    0.07    0.35
  -1  -9   2   -0.18    0.33
  -1  -9   2   -0.51    0.34
   1  -9  -2   -0.12    0.29
  -1   9   2    0.05    0.24
   1  -9  -1   16.77    0.76
  -1   9   1   16.96    0.78
   1   9  -1   17.93    0.81
   1   9  -1   16.55    0.84
  -1  -9   1   16.63    0.84
  -1  -9   1   16.68    0.76
  -1  -9   1   18.02    0.75
  -1   9   1   16.86    0.73
   1   9  -1   18.45    0.80
   1  -9  -1   18.66    0.87
  -1   9   1   16.81    0.87
   1  -9  -1   15.94    0.83
   1  -9  -1   17.81    0.79
   1   9   0   15.17    0.74
   1  -9   0   12.81    0.68
  -1  -9   0   14.00    0.69
   1  -9   0   13.41    0.75
   1  -9   0   14.41    0.75
  -1   9   0   13.58    0.65
  -1   9   0   14.01    0.78
   1   9   0   14.49    0.75
  -1  -9   0   13.75    0.65
   1   9   0   13.99    0.67
   1   9   0   13.39    0.66
   1  -9   0   13.40    0.67
  -1   9   0   15.18    0.73
  -1  -9   0   13.47    0.74
   1  -9   1    3.41    0.35
   1   9   1    2.85    0.35
  -1  -9  -1    3.46    0.44
  -1   9  -1    3.64    0.39
   1   9   1    3.46    0.40
  -1   9  -1    3.66    0.36
   1   9   1    3.34    0.34
  -1  -9  -1    3.13    0.39
   1  -9   1    3.56    0.46
   1  -9   1    2.71    0.40
  -1  -9  -1    3.52    0.35
   1  -9   1    3.14    0.36
  -1   9  -1    3.07    0.41
   1   9   1    2.66    0.41
  -1  -9  -2  114.77    3.66
   1  -9   2  119.71    3.59
   1  -9   2  124.61    3.64
  -1   9  -2  117.37    3.46
   1   9   2  117.89    3.63
   1   9   2  116.39    3.39
  -1  -9  -2  122.28    3.45
  -1  -9  -2  126.83    3.47
  -1   9  -2  123.29    3.61
   1  -9   2  119.11    3.47
   1  -9   2  119.87    3.45
  -1   9  -2  125.33    3.44
   1   9   2  124.40    3.61
   1   9   3    0.51    0.29
  -1   9  -3    0.24    0.40
  -1  -9  -3    0.80    0.50
   1  -9   3    0.39    0.44
   1  -9   3    0.37    0.45
   1   9   3    0.23    0.46
   1  -9   3    0.37    0.46
  -1  -9  -3    0.39    0.37
   1  -9   3    0.58    0.45
  -1   9  -3    0.65    0.41
  -1  -9  -4   32.15    1.30
  -1   9  -4   30.54    1.30
  -1  -9  -4   32.60    1.62
   1   9   4   30.49    1.49
   1  -9   4   27.65    1.39
   1  -9   4   30.25    1.43
   1  -9   4   32.41    1.47
  -1   9  -4   30.74    1.36
   1   9   4   33.52    1.20
  -1   9  -4   29.35    1.37
  -1  -9  -5    0.64    0.77
  -1   9  -5    0.54    0.56
  -1  -9  -5    1.31    0.55
   1   9   5    1.09    0.38
  -1   9  -5    0.86    0.65
   1  -9   5    1.22    0.71
   1   9   5    1.05    0.70
  -1   9  -5    1.72    0.62
   1  -9   5    0.48    0.61
   1   9   6   -0.43    0.79
  -1  -9  -6    1.63    0.93
  -1   9  -6   -1.10    0.77
  -1  -9  -6    0.79    0.57
  -1   9  -6    0.29    0.65
   1  -9   6    0.27    0.76
  -1   9  -6   -0.41    0.64
  -1   9  -6   -0.19    0.76
   1   9   6   -0.18    0.41
   1  -9   6    0.03    0.80
  -1   9  -7    0.91    0.76
   1  -9   7    0.32    0.86
   1   9   7   -0.02    0.93
  -1  -9  -7    0.40    0.92
  -1   9  -7    0.58    0.80
  -1   9  -7   -0.29    0.76
  -1  -9  -7    0.04    0.60
   1   9   7    0.75    0.50
  -1   9  -7    0.53    0.77
   1  -9   7   -1.53    0.72
   1   9   8    0.04    0.95
  -1   9  -8    0.10    0.82
  -1   9  -8    1.27    0.95
  -1   9  -8   -0.57    0.77
  -1  -9  -8    0.89    0.75
   1  -9   8   -0.99    0.86
  -1  -9  -8   -2.36    1.00
   1   9   8    0.26    0.51
   1  -9   8   -0.30    0.74
  -1   9  -8   -0.72    0.79
  -1   9  -9    1.88    0.92
  -1   9  -9   -0.24    0.88
   1  -9   9   -1.04    0.94
  -1   9  -9    0.08    0.89
   1   9   9   -0.73    0.52
  -1   9  -9    0.25    0.94
  -1  -9  -9   -1.90    1.17
   1   9   9    0.43    1.13
  -1  -9  -9   -0.43    0.74
  -1   9 -10    9.74    1.49
  -1  -9 -10   10.07    1.72
  -1  -9 -10    8.81    1.24
   1  -9  10    8.68    1.29
   1   9  10    7.65    1.61
   1  -9  11    2.52    1.29
  -1   9 -11    4.01    1.46
   1   9  11    2.60    1.54
  -1  -9 -11    3.15    1.09
  -1  -9 -11    4.24    1.75
   1   9  12    0.05    1.52
   1  -9  12    0.22    1.25
  -1 -10  12    1.41    1.35
  -1  10  12    2.21    1.68
   1 -10 -12    8.07    1.41
  -1  10  11    2.68    1.59
   1 -10 -11    5.40    1.13
   1  10 -11    6.51    1.44
  -1 -10  11    5.69    1.41
   1 -10 -11    6.18    1.72
   1 -10 -10    0.26    0.86
   1 -10 -10    4.60    1.52
  -1  10  10   -0.03    1.35
   1  10 -10   -0.69    1.00
   1 -10 -10   -0.43    1.24
  -1 -10  10    0.57    1.02
   1 -10  -9   -0.04    1.28
   1  10  -9    2.49    0.96
   1 -10  -9    1.31    0.82
  -1 -10   9    3.56    1.02
   1  10  -9    0.36    1.03
  -1 -10   9    1.50    1.04
   1  10  -9    2.73    0.88
  -1  10   9    2.43    0.69
  -1  10   9    1.98    1.32
   1  10  -8   19.30    1.57
  -1  10   8   18.57    1.75
   1 -10  -8   19.80    1.71
   1  10  -8   18.64    1.44
   1  10  -8   22.86    1.49
   1  10  -8   19.75    1.28
  -1  10   8   16.76    1.18
  -1 -10   8   14.40    1.34
   1 -10  -8   18.03    1.37
  -1 -10   8   17.48    1.49
   1  10  -7    0.18    0.72
  -1  10   7    0.89    0.52
   1  10  -7    0.64    0.71
  -1 -10   7   -0.06    0.75
   1  10  -7    1.31    0.63
   1 -10  -7   -0.50    0.87
  -1  10   7    1.54    0.93
   1 -10  -7    0.16    0.63
   1  10  -7   -0.33    0.74
  -1 -10   7   -0.98    0.70
  -1 -10   6   14.43    1.25
   1 -10  -6   15.72    1.14
  -1  10   6   15.76    1.35
   1  10  -6   15.39    1.15
  -1  10   6   13.90    0.99
   1  10  -6   15.57    1.08
   1 -10  -6   17.72    1.46
   1  10  -6   14.64    1.20
  -1 -10   6   13.55    1.21
   1  10  -6   13.24    1.17
   1 -10  -5    1.30    0.52
  -1 -10   5    1.12    0.74
   1  10  -5    0.85    0.66
  -1  10   5    0.08    0.75
  -1  10   5    1.29    0.43
   1  10  -5    1.61    0.62
   1 -10  -5    0.73    0.72
  -1 -10   5   -0.16    0.62
  -1  10   4   -0.18    0.54
  -1  10   4   -0.08    0.35
  -1 -10   4    0.22    0.57
  -1 -10   4    0.21    0.58
   1  10  -4   -0.57    0.47
   1 -10  -4   -0.76    0.39
   1 -10  -4    0.27    0.55
  -1 -10   4    1.06    0.58
   1  10  -4    0.20    0.51
   1 -10  -3   19.10    1.13
   1  10  -3   20.44    1.05
  -1 -10   3   19.64    1.04
  -1 -10   3   20.11    1.02
  -1  10   3   19.08    0.91
   1 -10  -3   19.12    0.97
  -1  10   3   19.95    1.10
  -1 -10   3   19.57    1.03
   1  10  -3   19.28    1.08
  -1  10   3   20.38    0.74
  -1 -10   2    0.06    0.36
  -1 -10   2   -0.55    0.35
   1  10  -2    0.17    0.35
  -1  10   2    0.10    0.27
  -1  10   2    0.82    0.41
  -1 -10   2    0.25    0.36
   1  10  -2    0.16    0.41
   1 -10  -2   -0.16    0.35
   1 -10  -2   -0.36    0.30
  -1 -10   1   19.46    0.96
  -1  10   1   21.53    0.86
  -1 -10   1   21.07    0.91
   1 -10  -1   20.87    0.90
   1  10  -1   21.40    0.94
   1 -10  -1   21.31    0.98
   1  10  -1   20.88    0.98
  -1  10   1   19.92    1.00
   1  10   0    8.10    0.60
  -1  10   0    8.86    0.56
  -1  10   0    8.48    0.69
  -1 -10   0    9.29    0.67
  -1  10   0   10.31    0.62
   1 -10   0    9.07    0.62
   1  10   0    8.77    0.66
  -1 -10   0    8.70    0.58
  -1  10   0    9.80    0.37
   1 -10   0    9.37    0.58
  -1  10  -1    0.93    0.30
   1  10   1    1.36    0.38
  -1 -10  -1    0.86    0.31
   1 -10   1    1.51    0.38
  -1  10  -1    0.69    0.36
   1  10   1    1.26    0.29
  -1 -10  -1    1.13    0.38
   1 -10   1    0.75    0.34
  -1  10  -1    1.25    0.31
   1 -10   1    1.24    0.36
   1  10   2  165.64    4.89
  -1  10  -2  175.30    4.87
  -1  10  -2  164.92    4.68
  -1 -10  -2  162.10    4.92
  -1 -10  -2  165.00    4.63
   1 -10   2  171.74    4.49
   1 -10   2  165.67    4.84
   1 -10   2  163.73    4.63
   1 -10   2  167.95    4.69
   1  10   2  161.72    4.58
  -1  10  -3    8.78    0.69
  -1 -10  -3    7.84    0.61
   1  10   3    8.63    0.73
   1 -10   3    8.58    0.70
   1  10   3    8.67    0.62
   1 -10   3    8.08    0.67
  -1 -10  -3    9.18    0.78
  -1  10  -3    9.16    0.75
   1 -10   3    9.59    0.74
   1  10   4   17.72    1.22
  -1  10  -4   14.54    1.07
   1 -10   4   15.25    1.12
  -1  10  -4   15.52    1.02
   1 -10   4   14.82    1.03
   1  10   4   14.92    0.83
  -1 -10  -4   16.69    1.24
   1 -10   4   15.23    1.12
  -1 -10  -4   14.80    0.95
  -1  10  -5    0.19    0.65
  -1 -10  -5    0.17    0.76
   1  10   5    0.26    0.39
   1 -10   5   -0.38    0.69
  -1  10  -5   -0.31    0.54
   1  10   5    0.61    0.77
  -1  10  -5    0.76    0.60
   1 -10   5    0.03    0.61
  -1 -10  -5    0.15    0.53
   1  10   6   12.64    1.32
   1 -10   6   12.90    1.15
  -1 -10  -6   11.04    1.23
  -1  10  -6   10.29    1.04
  -1 -10  -6   10.63    0.95
  -1  10  -6   12.64    1.13
  -1  10  -6   10.95    0.96
   1 -10   6   12.44    1.17
  -1  10  -6   12.10    1.17
   1  10   6   10.66    0.86
  -1  10  -7   18.21    1.27
   1  10   7   15.03    0.99
  -1 -10  -7   13.31    1.09
   1 -10   7   14.10    1.20
  -1  10  -7   14.21    1.19
   1 -10   7   14.55    1.22
   1  10   7   14.34    1.39
  -1 -10  -7   11.01    1.42
  -1  10  -7   14.38    1.24
  -1  10  -7   13.37    1.21
   1 -10   8   17.98    1.38
  -1  10  -8   18.53    1.45
  -1  10  -8   18.67    1.49
  -1  10  -8   19.85    1.57
  -1 -10  -8   14.52    1.58
  -1 -10  -8   17.64    1.31
   1  10   8   17.81    1.13
  -1  10  -8   18.72    1.38
   1 -10   8   16.64    1.46
   1  10   8   18.49    1.65
  -1 -10  -9   -0.14    0.75
  -1  10  -9    0.51    0.91
   1 -10   9    0.96    1.00
  -1  10  -9    0.11    0.86
  -1 -10  -9   -0.64    1.25
   1  10   9    2.01    1.24
  -1  10  -9    1.47    0.93
  -1  10  -9    0.30    1.04
  -1  10 -10    1.24    1.13
   1  10  10   -0.75    1.30
   1 -10  10   -0.03    1.07
  -1 -10 -10   -0.09    0.88
  -1  10 -10   -0.35    1.02
  -1 -10 -11    2.03    1.59
  -1  10 -11    0.43    1.29
  -1 -10 -11    1.12    1.00
   1 -10  11    0.84    1.21
   1  10  11    1.07    1.58
   1  10  12   -0.56    1.46
   1 -10  12    1.70    1.31
  -1  11  12   28.34    2.70
  -1 -11  12   26.85    2.19
  -1 -11  11    0.40    1.21
   1  11 -11   -0.97    1.11
  -1  11  11   -2.70    1.24
   1 -11 -11    0.73    0.96
   1 -11 -10    1.34    1.48
   1 -11 -10    3.20    1.04
  -1  11  10    2.59    1.46
  -1 -11  10    2.41    1.16
   1  11 -10    2.95    1.23
  -1  11   9    1.15    0.66
  -1 -11   9    0.67    1.00
  -1  11   9    0.75    1.13
   1  11  -9    0.61    1.05
   1  11  -9    0.31    0.86
   1  11  -9    0.08    0.92
   1 -11  -9   -1.83    1.22
   1 -11  -9    0.95    0.81
  -1 -11   9   -1.29    0.89
  -1 -11   8    0.23    0.87
   1  11  -8    1.37    0.87
  -1  11   8    0.14    0.55
  -1  11   8    1.11    1.06
   1  11  -8    0.60    0.84
   1 -11  -8   -0.28    1.14
  -1 -11   8    0.98    0.92
   1  11  -8    0.93    0.74
   1  11  -8    1.44    1.00
   1 -11  -8    0.34    0.68
  -1 -11   7    4.22    0.89
   1  11  -7    2.30    0.85
   1  11  -7    4.06    0.98
   1 -11  -7    2.97    0.71
  -1  11   7    3.36    0.64
  -1  11   7    2.68    1.00
  -1 -11   7    4.09    0.95
   1 -11  -7    3.46    1.02
   1  11  -7    3.27    0.84
  -1  11   6    2.89    0.94
   1  11  -6    3.26    0.86
  -1  11   6    3.47    0.61
   1  11  -6    4.26    0.87
  -1 -11   6    2.94    0.93
  -1 -11   6    3.11    0.83
   1 -11  -6    2.31    0.70
   1 -11  -6    3.28    0.95
   1  11  -6    1.70    0.87
  -1 -11   5   -0.48    0.65
   1 -11  -5   -0.16    0.69
  -1  11   5    0.59    0.44
  -1 -11   5   -0.50    0.61
  -1  11   5   -0.10    0.75
   1 -11  -5    0.20    0.48
   1  11  -5    0.32    0.70
   1  11  -5    0.22    0.61
  -1 -11   4    2.19    0.66
   1  11  -4    2.73    0.64
  -1  11   4    1.93    0.42
  -1 -11   4    2.77    0.66
  -1  11   4    3.46    0.68
   1 -11  -4    1.49    0.48
   1  11  -4    2.31    0.59
   1 -11  -4    2.41    0.68
  -1 -11   4    1.30    0.66
   1  11  -3    4.02    0.58
   1 -11  -3    3.61    0.68
  -1 -11   3    3.45    0.55
  -1  11   3    4.44    0.46
  -1 -11   3    4.19    0.60
   1  11  -3    6.25    0.64
  -1 -11   3    4.32    0.62
   1 -11  -3    4.75    0.51
  -1  11   3    4.67    0.63
  -1  11   2    0.25    0.28
  -1 -11   2   -0.19    0.37
   1  11  -2   -0.31    0.36
  -1  11   2    0.28    0.43
  -1 -11   2    0.39    0.40
   1  11  -2    0.83    0.42
   1 -11  -2    0.05    0.34
   1 -11  -2    0.29    0.43
  -1 -11   1    0.01    0.34
  -1  11   1    0.06    0.36
   1 -11  -1    0.19    0.30
  -1  11   1    0.32    0.27
  -1 -11   1    0.01    0.34
   1 -11  -1    0.12    0.33
   1  11  -1   -0.09    0.31
   1  11  -1    0.88    0.39
  -1 -11   0    1.83    0.40
  -1 -11   0    1.57    0.37
   1 -11   0    1.90    0.37
   1 -11   0    1.26    0.34
  -1  11   0    1.01    0.40
   1  11   0    1.06    0.32
  -1  11   0    1.42    0.33
   1  11   0    1.34    0.44
  -1  11  -1    4.83    0.52
  -1 -11  -1    3.84    0.52
   1 -11   1    4.76    0.48
  -1 -11  -1    3.31    0.43
  -1  11  -1    4.12    0.44
   1  11   1    4.55    0.52
   1 -11   1    3.78    0.49
   1  11   1    4.33    0.41
   1 -11   2  233.50    6.51
  -1  11  -2  228.09    6.51
   1  11   2  232.58    6.20
   1 -11   2  226.67    6.23
   1  11   2  223.55    6.55
   1 -11   2  237.35    6.11
  -1 -11  -2  221.96    6.60
   1 -11   2  229.29    6.29
  -1  11  -2  224.11    6.27
  -1 -11  -2  221.57    6.23
   1 -11   3    6.49    0.73
  -1  11  -3    7.33    0.66
  -1 -11  -3    5.84    0.70
  -1  11  -3    5.65    0.63
  -1 -11  -3    6.16    0.61
   1 -11   3    5.99    0.62
   1  11   3    6.60    0.69
   1  11   3    6.42    0.50
   1 -11   3    5.80    0.66
   1 -11   4    0.16    0.62
  -1 -11  -4    0.76    0.50
   1  11   4    0.01    0.56
  -1 -11  -4   -0.25    0.61
   1 -11   4    0.33    0.61
  -1  11  -4   -0.12    0.50
   1  11   4    0.56    0.35
   1 -11   4   -0.12    0.57
  -1  11  -4    0.67    0.56
   1 -11   5    0.84    0.64
   1  11   5   -0.16    0.75
  -1 -11  -5   -0.66    0.67
  -1 -11  -5    0.19    0.50
   1  11   5    0.28    0.38
  -1  11  -5    0.63    0.65
  -1  11  -5    1.10    0.67
   1 -11   5    0.52    0.73
  -1  11  -6    5.50    0.89
   1  11   6    4.86    1.07
   1 -11   6    5.84    0.90
  -1  11  -6    4.94    0.96
  -1 -11  -6    5.61    0.76
  -1  11  -6    5.45    0.92
  -1  11  -6    6.14    0.85
   1 -11   6    4.29    0.86
   1  11   6    6.24    0.66
  -1 -11  -6    6.48    1.14
   1  11   7    1.74    0.50
  -1  11  -7    2.02    0.88
  -1 -11  -7    1.66    0.68
  -1  11  -7    1.87    0.90
  -1 -11  -7    1.69    1.02
   1 -11   7    0.57    0.82
  -1  11  -7    0.81    0.75
   1  11   7    1.44    0.93
   1 -11   7    1.79    0.84
  -1  11  -7    2.21    0.81
  -1  11  -8   14.62    1.31
  -1 -11  -8   13.25    1.17
   1  11   8   17.93    1.74
  -1  11  -8   17.37    1.38
   1 -11   8   15.31    1.33
  -1  11  -8   15.05    1.49
   1 -11   8   16.69    1.43
   1  11   8   16.86    1.05
  -1  11  -8   17.75    1.36
  -1 -11  -8   14.83    1.60
   1 -11   9   16.22    1.54
  -1  11  -9   16.69    1.47
  -1  11  -9   15.17    1.53
  -1 -11  -9   13.91    1.82
  -1  11  -9   16.34    1.42
  -1  11  -9   16.92    1.33
   1  11   9   19.92    1.92
  -1 -11  -9   15.30    1.36
   1  11  10   37.99    2.80
   1 -11  10   42.84    2.48
  -1 -11 -10   39.87    2.23
  -1  11 -10   41.83    2.26
  -1  11 -10   40.77    2.49
  -1 -11 -11    2.08    1.12
  -1  11 -11    2.58    1.44
   1 -11  11    3.70    1.24
   1  11  11    3.82    1.68
  -1 -11 -11    6.05    1.88
   1  11  12    1.85    1.57
   1 -11  12    1.73    1.31
  -1 -12  12   -0.49    1.25
  -1  12  12    0.30    1.61
  -1 -12  11    1.97    1.27
   1  12 -11    0.68    1.25
  -1  12  11   -0.64    1.51
   1 -12 -11    0.29    0.94
  -1 -12  10   -1.07    1.03
   1 -12 -10    0.61    0.88
   1  12 -10   -0.83    1.05
  -1  12  10   -0.88    1.32
  -1 -12   9    1.41    0.94
  -1  12   9    1.35    1.26
   1  12  -9    0.79    1.09
   1  12  -9   -0.22    0.87
  -1  12   9   -0.11    0.62
  -1 -12   9   -0.75    0.90
   1  12  -9    0.52    0.92
   1 -12  -9    1.48    0.82
   1 -12  -9   -2.27    1.24
   1  12  -8    3.91    1.00
   1  12  -8    5.28    0.99
  -1 -12   8    3.26    0.97
  -1  12   8    3.40    0.67
  -1 -12   8    4.86    1.10
  -1  12   8    3.16    1.25
   1  12  -8    5.28    1.12
   1 -12  -8    3.29    1.30
   1 -12  -8    3.34    0.84
   1  12  -7    1.68    0.82
   1 -12  -7    2.19    1.07
  -1  12   7    2.29    0.57
   1  12  -7    2.05    0.86
  -1 -12   7    1.70    0.86
  -1  12   7    0.41    1.01
   1  12  -7    3.24    0.83
  -1 -12   7    2.84    0.90
   1 -12  -7    2.17    0.74
  -1  12   6   -0.23    0.46
  -1 -12   6    0.85    0.86
   1  12  -6    0.02    0.73
   1 -12  -6    1.06    0.94
   1 -12  -6    0.83    0.58
   1  12  -6   -0.48    0.70
  -1  12   6   -0.06    0.85
   1  12  -6   -0.28    0.76
  -1 -12   6    0.43    0.79
  -1  12   5    0.17    0.73
  -1  12   5   -0.40    0.43
  -1 -12   5   -0.05    0.75
  -1 -12   5   -0.92    0.66
   1  12  -5   -0.30    0.71
   1 -12  -5   -0.22    0.48
  -1 -12   5    0.34    0.68
   1 -12  -5    0.42    0.80
   1  12  -5    0.27    0.63
  -1  12   4    6.70    0.85
  -1 -12   4    7.81    0.84
  -1  12   4    7.35    0.43
  -1 -12   4    6.85    0.80
   1  12  -4    7.54    0.82
   1 -12  -4    5.81    0.65
   1  12  -4    7.13    0.78
  -1 -12   4    5.93    0.73
  -1  12   4    7.13    0.61
   1 -12  -4    7.25    0.94
   1  12  -3    1.02    0.56
  -1 -12   3    2.02    0.55
  -1  12   3    0.89    0.36
   1 -12  -3    1.30    0.46
  -1 -12   3    1.73    0.50
  -1 -12   3    2.20    0.59
   1 -12  -3    1.68    0.62
  -1  12   3    1.32    0.54
   1  12  -3    1.42    0.52
  -1  12   2   20.55    1.10
   1 -12  -2   20.46    1.13
   1  12  -2   20.48    1.04
  -1  12   2   22.59    0.98
  -1 -12   2   20.43    1.09
  -1 -12   2   19.26    0.98
   1 -12  -2   19.82    1.00
   1  12  -2   21.67    1.13
   1  12  -1    9.31    0.76
   1  12  -1    9.11    0.68
   1 -12  -1    8.82    0.73
  -1 -12   1    9.33    0.67
  -1  12   1    7.92    0.67
   1 -12  -1    7.90    0.64
  -1 -12   1    9.56    0.76
  -1  12   1    9.17    0.63
  -1  12   0   17.83    0.96
  -1 -12   0   17.66    0.87
   1  12   0   19.29    1.03
  -1 -12   0   17.56    0.96
   1 -12   0   19.04    0.95
   1 -12   0   15.60    0.84
  -1  12   0   18.11    0.88
   1  12   0   18.35    0.86
  -1  12  -1    0.78    0.46
  -1 -12  -1    0.94    0.39
  -1  12  -1    0.88    0.36
   1  12   1    1.32    0.36
   1 -12   1    0.95    0.40
  -1 -12  -1    0.99    0.44
   1  12   1    0.97    0.43
   1 -12   1    0.53    0.40
  -1 -12  -2    1.86    0.50
  -1 -12  -2    1.39    0.40
  -1  12  -2    1.86    0.45
   1 -12   2    1.48    0.48
   1 -12   2    1.49    0.43
   1  12   2    0.86    0.50
   1  12   2    0.67    0.33
  -1  12  -2    1.52    0.47
   1 -12   2    1.05    0.50
  -1 -12  -3    5.05    0.60
   1  12   3    4.21    0.46
   1 -12   3    4.29    0.68
   1 -12   3    3.76    0.58
   1  12   3    3.89    0.68
   1 -12   3    4.45    0.66
  -1 -12  -3    4.88    0.69
  -1  12  -3    4.40    0.63
  -1  12  -3    4.76    0.62
  -1 -12  -4   -0.18    0.44
  -1  12  -4    0.40    0.57
   1 -12   4   -0.83    0.69
  -1 -12  -4   -0.40    0.57
   1 -12   4    0.44    0.53
  -1  12  -4    0.05    0.52
   1 -12   4    0.43    0.65
   1  12   4   -0.67    0.63
   1  12   4    0.16    0.38
  -1 -12  -5    0.01    0.80
  -1 -12  -5   -0.11    0.53
   1 -12   5   -0.64    0.67
   1  12   5    0.16    0.41
  -1  12  -5    0.16    0.63
   1  12   5   -1.16    0.73
   1 -12   5   -0.12    0.76
  -1  12  -5   -0.33    0.65
   1 -12   6    2.01    0.83
  -1  12  -6    1.24    0.76
  -1 -12  -6    1.62    0.63
  -1 -12  -6    2.62    0.98
  -1  12  -6    1.20    0.75
   1  12   6    1.08    0.82
   1  12   6    1.40    0.47
   1 -12   6    1.68    0.81
   1  12   7    1.13    1.01
  -1  12  -7    1.02    0.89
   1  12   7    1.11    0.53
  -1 -12  -7   -0.14    1.00
   1 -12   7    0.83    0.83
  -1 -12  -7    1.34    0.67
   1 -12   7    1.37    0.85
  -1  12  -7    1.17    0.79
  -1  12  -7    1.09    0.82
  -1 -12  -8    0.09    1.18
   1 -12   8    0.33    0.86
  -1  12  -8    0.14    0.90
  -1 -12  -8   -0.77    0.75
   1  12   8   -0.18    0.50
   1 -12   8   -0.80    0.83
  -1  12  -8    0.58    0.76
   1  12   8    0.68    1.05
  -1  12  -8   -0.55    0.79
  -1  12  -8    0.59    0.92
  -1 -12  -9   10.44    1.21
  -1  12  -9    8.78    1.36
   1  12   9    8.73    1.62
  -1  12  -9    9.33    1.25
  -1 -12  -9   10.03    1.70
   1 -12   9   11.35    1.37
   1 -12  10   10.16    1.49
  -1 -12 -10    9.52    1.25
  -1  12 -10    7.58    1.45
   1  12  10    8.65    1.78
  -1  12 -10   12.67    1.48
   1  12  11   -0.32    1.53
  -1 -12 -11   -0.30    0.99
  -1  12 -11    1.31    1.33
  -1 -12 -11    2.92    1.70
   1 -12  11   -0.50    1.17
   1  13 -11   13.22    1.87
  -1 -13  11   17.81    1.78
  -1  13  11   14.17    2.18
   1 -13 -11   14.87    1.47
   1  13 -10    1.89    1.29
   1 -13 -10    1.93    1.02
  -1  13  10    2.87    1.54
  -1 -13  10    0.12    1.09
  -1 -13   9    1.97    1.03
  -1  13   9   -0.18    1.23
   1  13  -9    0.80    1.10
  -1  13   9    2.31    0.73
   1  13  -9    1.59    0.98
   1 -13  -9    1.90    0.92
   1 -13  -9    1.33    1.38
   1  13  -9    0.66    0.88
  -1 -13   8    8.54    1.26
   1 -13  -8    9.31    1.04
   1  13  -8    7.20    1.14
   1 -13  -8   11.06    1.61
  -1 -13   8   10.69    1.28
  -1  13   8    9.84    0.92
   1  13  -8    9.86    1.14
  -1  13   8    8.93    1.52
   1  13  -8    8.08    1.32
  -1 -13   7   12.68    1.18
   1 -13  -7   11.43    1.03
   1  13  -7   14.22    1.19
  -1 -13   7   13.15    1.28
  -1  13   7   14.58    1.08
  -1  13   7   14.30    1.52
   1  13  -7   13.75    1.36
   1 -13  -7   11.82    1.43
   1  13  -7   13.78    1.18
   1  13  -6    2.97    0.88
  -1  13   6    1.48    0.51
  -1 -13   6    2.16    0.80
  -1  13   6    1.61    0.94
   1 -13  -6    1.45    0.89
   1 -13  -6    1.91    0.63
  -1 -13   6    1.51    0.79
   1  13  -6    1.78    0.79
  -1 -13   5   -0.14    0.75
  -1 -13   5   -0.06    0.72
   1  13  -5   -0.50    0.63
   1 -13  -5    0.33    0.54
   1 -13  -5   -0.07    0.75
  -1  13   5    0.33    0.76
  -1  13   5   -0.01    0.43
   1  13  -5    0.61    0.70
  -1 -13   5   -1.05    0.67
  -1 -13   4   -0.37    0.59
   1  13  -4   -0.52    0.57
  -1 -13   4    0.70    0.56
   1  13  -4    0.32    0.61
  -1  13   4    0.70    0.25
  -1  13   4    0.76    0.44
   1 -13  -4    1.12    0.72
  -1 -13   4   -0.13    0.65
   1 -13  -4    0.76    0.52
  -1  13   4    0.86    0.71
   1 -13  -3    7.08    0.67
   1 -13  -3    5.65    0.82
  -1 -13   3    6.31    0.73
  -1  13   3    5.82    0.56
  -1 -13   3    6.68    0.72
  -1  13   3    6.93    0.77
   1  13  -3    6.22    0.74
   1  13  -3    5.75    0.76
  -1 -13   3    6.13    0.75
   1  13  -2    5.25    0.62
  -1 -13   2    4.63    0.63
  -1  13   2    4.35    0.49
   1  13  -2    4.95    0.64
  -1 -13   2    4.69    0.57
   1 -13  -2    5.24    0.67
   1 -13  -2    5.22    0.59
  -1  13   2    5.15    0.65
   1  13  -1   35.87    1.37
   1 -13  -1   34.99    1.46
   1  13  -1   33.32    1.49
   1 -13  -1   35.58    1.35
  -1 -13   1   32.47    1.34
  -1  13   1   32.60    1.28
  -1  13   1   35.28    1.49
  -1 -13   1   32.96    1.39
   1 -13   0   29.95    1.16
   1  13   0   25.66    1.30
  -1 -13   0   27.65    1.19
  -1  13   0   27.04    1.29
  -1  13   0   27.60    1.14
   1 -13   0   27.42    1.24
  -1 -13   0   27.67    1.27
   1  13   0   28.30    1.18
   1 -13   1    2.30    0.46
  -1 -13  -1    3.22    0.52
  -1  13  -1    2.33    0.46
  -1 -13  -1    3.12    0.46
   1 -13   1    2.67    0.50
   1  13   1    1.99    0.55
  -1  13  -1    4.23    0.61
   1  13   1    4.24    0.49
   1 -13   2   69.96    2.33
  -1  13  -2   74.31    2.50
   1  13   2   76.73    2.56
  -1 -13  -2   67.78    2.30
   1 -13   2   73.27    2.44
   1  13   2   70.10    2.26
  -1  13  -2   73.36    2.38
  -1 -13  -2   72.16    2.55
   1 -13   2   71.50    2.46
  -1 -13  -3    3.11    0.68
   1 -13   3    2.37    0.61
  -1 -13  -3    3.12    0.53
  -1  13  -3    2.91    0.65
   1 -13   3    3.65    0.34
   1  13   3    2.72    0.69
   1  13   3    2.41    0.47
   1 -13   3    3.20    0.61
   1 -13   3    2.44    0.72
  -1  13  -3    3.05    0.62
   1  13   4    4.47    0.79
  -1 -13  -4    3.56    0.65
   1 -13   4    4.71    0.84
   1 -13   4    5.07    0.76
  -1 -13  -4    5.60    0.91
  -1  13  -4    4.76    0.71
   1 -13   4    4.38    0.74
   1  13   4    4.95    0.57
  -1  13  -4    5.49    0.78
   1  13   5    0.19    0.80
   1 -13   5    0.03    0.69
   1 -13   5    0.70    0.86
  -1 -13  -5    0.09    0.75
   1  13   5   -0.21    0.38
  -1  13  -5   -0.78    0.69
   1 -13   5    1.19    0.72
  -1 -13  -5   -0.20    0.52
  -1  13  -5    0.11    0.64
   1  13   6    9.45    1.17
  -1 -13  -6    9.92    0.94
  -1  13  -6    8.03    1.00
  -1  13  -6   10.33    1.12
   1 -13   6    9.46    1.04
   1  13   6   11.68    0.89
  -1 -13  -6   10.59    1.29
   1 -13   6    9.48    1.06
   1 -13   7    1.31    0.89
   1  13   7    0.84    1.04
  -1 -13  -7    3.11    0.74
  -1  13  -7    1.86    0.89
  -1  13  -7    2.86    0.88
   1  13   7    2.95    0.61
  -1  13  -7    2.23    0.96
   1 -13   7    1.96    0.88
  -1 -13  -7    0.95    1.10
   1  13   8    2.34    1.16
  -1 -13  -8    2.65    0.91
   1  13   8    4.55    0.69
  -1  13  -8    4.02    1.06
   1 -13   8    3.84    1.02
   1 -13   8    2.82    0.99
  -1  13  -8    3.10    1.13
  -1 -13  -8   -0.15    1.16
  -1  13  -8    1.77    0.91
   1 -13   9   28.78    1.99
   1  13   9   29.14    2.40
  -1 -13  -9   29.52    2.32
  -1  13  -9   30.55    1.96
  -1  13  -9   26.17    2.12
  -1 -13  -9   30.96    1.85
   1  13  10    2.72    1.57
  -1 -13 -10    1.66    1.02
   1 -13  10    2.94    1.19
  -1  13 -10    4.30    1.22
  -1  13 -10    2.32    1.34
   1 -13  11    3.41    1.30
   1  13  11    0.88    1.58
  -1  13 -11    3.28    1.37
  -1 -13 -11    1.40    1.11
  -1  14  11    6.50    1.75
   1 -14 -11    7.75    1.23
   1  14 -11    5.15    1.57
  -1 -14  11    6.36    1.32
   1 -14 -10   -0.05    0.94
  -1  14  10    0.48    1.42
  -1 -14  10    1.98    1.13
   1  14 -10    1.79    1.25
   1  14  -9   -0.94    0.97
   1 -14  -9   -0.88    0.75
  -1  14   9   -0.96    0.59
   1  14  -9    0.40    0.90
  -1  14   9   -0.73    1.16
   1  14  -9    1.42    0.97
  -1 -14   9   -0.76    0.92
   1 -14  -9   -0.32    1.34
   1  14  -8   26.45    1.89
   1  14  -8   23.92    1.67
  -1  14   8   27.85    2.23
   1  14  -8   27.58    1.70
  -1 -14   8   26.12    1.73
   1 -14  -8   21.39    2.04
   1 -14  -8   27.27    1.58
  -1  14   8   29.00    1.50
  -1 -14   8   27.43    1.93
   1  14  -7   11.64    1.20
  -1  14   7   12.01    1.49
   1 -14  -7   10.67    1.40
  -1 -14   7   10.04    1.11
   1  14  -7   11.51    1.14
   1  14  -7   10.04    1.23
   1 -14  -7    9.47    0.99
  -1 -14   7    9.33    1.21
  -1  14   7   12.56    0.97
  -1  14   6   16.05    1.05
   1  14  -6   13.44    1.21
  -1 -14   6   12.10    1.09
   1 -14  -6   14.95    1.10
   1  14  -6   14.97    1.21
  -1 -14   6   13.14    1.16
  -1  14   6   15.17    1.44
   1 -14  -6   13.38    1.42
   1  14  -5    1.67    0.80
  -1 -14   5    0.32    0.77
   1  14  -5    0.44    0.67
  -1  14   5    0.90    0.85
  -1 -14   5    2.11    0.79
  -1 -14   5    0.79    0.72
   1 -14  -5    0.37    0.56
   1 -14  -5    1.69    0.93
  -1  14   5    0.77    0.50
  -1 -14   4    7.20    0.81
  -1 -14   4    6.73    0.85
  -1  14   4    7.58    0.53
  -1 -14   4    8.33    0.93
   1 -14  -4    6.91    0.72
   1 -14  -4    6.82    1.00
   1  14  -4    6.37    0.88
  -1  14   4    6.17    0.63
  -1  14   4    6.25    0.90
   1  14  -4    7.81    0.90
  -1 -14   3   54.82    2.02
  -1 -14   3   51.66    2.06
  -1 -14   3   48.77    1.95
   1 -14  -3   54.16    1.93
  -1  14   3   54.72    2.15
  -1  14   3   53.54    1.86
   1 -14  -3   56.54    2.25
   1  14  -3   53.91    2.12
   1  14  -3   55.50    2.07
   1  14  -2    2.58    0.58
  -1  14   2    2.06    0.58
  -1  14   2    1.97    0.44
  -1 -14   2    3.23    0.60
  -1 -14   2    1.53    0.50
   1  14  -2    2.79    0.66
   1 -14  -2    1.69    0.57
   1 -14  -2    2.41    0.54
   1  14  -1    4.81    0.64
  -1 -14   1    5.32    0.58
  -1 -14   1    5.86    0.64
  -1  14   1    5.12    0.66
   1 -14  -1    3.83    0.52
   1 -14  -1    4.52    0.64
   1  14  -1    5.64    0.64
  -1  14   1    5.51    0.57
  -1 -14   0    9.09    0.76
   1  14   0    9.33    0.77
  -1 -14   0    9.21    0.75
   1 -14   0    9.49    0.79
   1 -14   0    9.79    0.74
  -1  14   0    9.48    0.72
  -1  14   0    9.58    0.82
   1  14   0   10.40    0.80
  -1  14  -1   12.60    0.93
  -1 -14  -1   10.98    0.79
   1  14   1   12.22    0.82
   1  14   1   11.13    0.88
  -1  14  -1   10.89    0.86
  -1 -14  -1   12.50    0.97
   1 -14   1   10.90    0.83
   1 -14   1   11.11    0.79
   1 -14   2    8.12    0.80
   1 -14   2    7.01    0.72
  -1 -14  -2    6.25    0.73
  -1  14  -2    6.97    0.78
  -1  14  -2    5.81    0.71
   1  14   2    6.45    0.57
   1 -14   2    6.65    0.67
   1  14   2    6.63    0.75
  -1 -14  -2    6.01    0.66
  -1  14  -3   10.02    0.86
  -1 -14  -3   10.66    0.97
   1  14   3   11.48    0.95
   1 -14   3   10.65    0.86
   1 -14   3   11.17    0.90
   1 -14   3   12.01    0.53
   1  14   3   10.06    0.76
   1 -14   3   10.43    0.98
  -1  14  -3   10.61    0.92
  -1 -14  -3   11.71    0.85
  -1  14  -4    3.43    0.76
   1 -14   4    4.06    0.84
   1  14   4    4.46    0.81
   1 -14   4    4.97    0.72
  -1 -14  -4    3.86    0.82
   1  14   4    3.96    0.57
   1 -14   4    4.31    0.83
   1  14   4    3.76    0.32
  -1 -14  -4    3.41    0.62
  -1  14  -4    3.11    0.81
   1 -14   5    1.31    0.79
   1 -14   5    1.34    0.82
  -1 -14  -5    0.35    0.85
  -1  14  -5    0.02    0.70
   1  14   5    0.93    0.45
   1 -14   5    0.66    0.70
   1  14   5    1.01    0.77
  -1  14  -5    0.18    0.69
  -1 -14  -5    1.66    0.64
  -1 -14  -6   44.69    1.93
  -1 -14  -6   46.82    2.48
   1 -14   6   45.96    2.12
  -1  14  -6   47.71    2.17
  -1  14  -6   48.35    2.13
   1 -14   6   45.34    2.12
   1  14   6   48.57    1.83
   1  14   6   46.77    2.40
   1 -14   7   21.19    1.63
   1  14   7   19.37    1.73
  -1  14  -7   19.33    1.53
  -1 -14  -7   19.22    1.39
   1  14   7   21.27    1.22
  -1  14  -7   22.46    1.72
   1 -14   7   20.83    1.47
  -1 -14  -7   21.95    1.84
  -1  14  -7   21.48    1.61
   1  14   8   -0.28    1.04
  -1  14  -8    2.74    1.05
  -1 -14  -8    0.66    1.21
  -1  14  -8    1.78    0.93
   1 -14   8    2.47    0.96
  -1 -14  -8    1.14    0.83
   1  14   8    1.41    0.61
  -1  14  -8    0.89    0.90
   1  14   9    3.79    1.42
   1 -14   9    5.83    1.16
  -1 -14  -9    3.72    0.95
  -1  14  -9    3.57    1.22
  -1  14  -9    4.90    1.10
  -1 -14 -10   -0.43    0.92
   1  14  10    0.09    1.42
  -1  14 -10   -2.70    1.02
  -1  14 -10    0.73    1.04
   1 -14  10    1.75    1.10
   1 -14  11    3.94    1.28
  -1 -14 -11    3.43    1.18
   1  14  11    3.18    1.68
  -1  15  11   12.71    2.14
   1 -15 -11   14.89    1.48
  -1 -15  11   12.04    1.61
   1 -15 -10    1.26    0.97
  -1  15  10   -1.51    1.41
  -1 -15  10    0.22    1.06
   1  15 -10   -0.48    1.15
   1 -15  -9   -1.78    1.30
   1  15  -9    0.23    1.06
   1 -15  -9    0.83    0.87
  -1 -15   9    1.95    1.01
  -1  15   9   -0.16    1.31
   1  15  -8   -1.51    0.96
  -1 -15   8    1.46    0.92
   1 -15  -8   -1.40    1.09
   1  15  -8    0.77    0.87
   1  15  -8    1.09    0.96
  -1 -15   8   -0.85    0.95
  -1  15   8   -0.25    1.17
  -1  15   8   -0.01    0.59
   1 -15  -8   -0.67    0.77
   1 -15  -7    1.47    0.73
   1  15  -7    2.52    0.96
   1  15  -7    1.75    0.90
  -1  15   7    1.32    0.62
  -1 -15   7    0.93    0.84
   1 -15  -7    2.62    1.19
  -1 -15   7    0.90    0.92
  -1  15   7    2.25    1.05
   1  15  -7    2.54    1.01
  -1  15   6   36.62    2.17
   1  15  -6   36.53    1.95
  -1  15   6   36.28    1.63
  -1 -15   6   37.92    1.91
  -1 -15   6   41.14    2.02
   1 -15  -6   36.85    2.17
   1  15  -6   40.52    1.96
   1 -15  -6   34.39    1.69
   1  15  -5    6.19    0.92
  -1 -15   5    4.83    0.93
   1 -15  -5    5.49    0.99
   1  15  -5    5.59    0.90
   1 -15  -5    4.53    0.70
  -1  15   5    4.11    0.60
  -1  15   5    4.12    1.00
  -1 -15   5    5.01    0.79
  -1 -15   5    5.51    0.87
  -1 -15   4   -0.09    0.56
   1 -15  -4   -0.26    0.56
  -1  15   4   -0.26    0.44
  -1 -15   4   -0.15    0.66
  -1 -15   4   -0.58    0.73
   1 -15  -4   -0.55    0.75
   1  15  -4   -0.68    0.63
  -1  15   4    0.48    0.78
   1  15  -4   -0.94    0.67
   1  15  -3    1.68    0.68
  -1 -15   3    1.86    0.65
   1 -15  -3    1.54    0.72
  -1  15   3    1.99    0.49
   1 -15  -3    0.87    0.56
   1  15  -3    1.94    0.66
  -1  15   3    1.18    0.71
  -1 -15   3    0.93    0.66
  -1 -15   3    0.50    0.63
   1  15  -2    3.41    0.66
  -1 -15   2    3.31    0.63
  -1  15   2    3.89    0.68
  -1  15   2    3.32    0.52
   1 -15  -2    3.27    0.55
   1  15  -2    3.29    0.63
  -1 -15   2    3.05    0.58
   1 -15  -2    2.77    0.65
  -1  15   1   36.18    1.66
   1  15  -1   37.48    1.62
   1 -15  -1   36.59    1.66
  -1 -15   1   38.18    1.53
  -1  15   1   36.20    1.43
  -1 -15   1   37.81    1.60
   1 -15  -1   35.06    1.47
   1  15  -1   37.12    1.56
  -1  15   0   37.18    1.49
   1  15   0   37.97    1.50
   1 -15   0   37.81    1.58
  -1  15   0   36.59    1.64
   1 -15   0   35.98    1.45
  -1 -15   0   35.20    1.50
  -1 -15   0   36.01    1.59
   1  15   0   37.00    1.60
  -1 -15  -1   -0.31    0.46
   1 -15   1   -0.08    0.47
   1 -15   1   -0.40    0.48
   1  15   1   -0.62    0.53
   1  15   1   -0.37    0.37
  -1  15  -1    0.02    0.43
  -1  15  -1   -0.46    0.49
  -1 -15  -1   -0.66    0.42
   1 -15   2   52.44    2.06
  -1 -15  -2   54.09    2.13
   1  15   2   53.23    1.86
   1 -15   2   54.72    2.00
   1  15   2   52.26    2.08
  -1  15  -2   51.39    1.96
  -1 -15  -2   51.43    1.89
   1 -15   2   51.28    1.89
  -1  15  -2   51.06    2.08
  -1  15  -3   31.80    1.54
   1  15   3   31.91    1.61
  -1 -15  -3   32.78    1.69
  -1 -15  -3   31.51    1.41
   1 -15   3   29.24    1.53
   1 -15   3   30.55    1.54
   1 -15   3   32.95    1.65
   1  15   3   32.42    1.36
  -1  15  -3   32.49    1.53
   1 -15   4    0.26    0.80
   1 -15   4    0.80    0.59
   1 -15   4    0.74    0.68
  -1  15  -4    1.83    0.73
  -1 -15  -4    0.34    0.72
  -1 -15  -4    1.18    0.55
   1  15   4    0.72    0.77
   1  15   4    0.42    0.46
  -1  15  -4    0.79    0.74
   1 -15   4    1.76    0.37
  -1 -15  -5    7.45    1.06
  -1 -15  -5    5.87    0.76
   1  15   5    6.23    0.66
  -1  15  -5    7.86    0.95
   1 -15   5    6.26    0.84
   1  15   5    7.81    1.09
  -1  15  -5    7.20    0.93
   1 -15   5    6.47    0.94
   1 -15   5    6.61    0.99
  -1  15  -6   28.71    1.61
  -1 -15  -6   33.51    2.04
   1  15   6   25.35    1.84
  -1 -15  -6   31.55    1.56
   1 -15   6   28.74    1.67
   1 -15   6   31.18    1.72
   1  15   6   29.54    1.41
  -1  15  -6   30.37    1.75
   1  15   7    1.94    1.13
   1  15   7    0.08    0.56
  -1  15  -7    1.37    0.98
  -1 -15  -7    0.87    0.72
  -1  15  -7    1.18    0.87
   1 -15   7    1.31    0.93
   1 -15   7    2.03    0.91
  -1 -15  -7    1.02    1.13
  -1  15  -7    1.64    0.99
  -1 -15  -8    0.76    1.26
  -1  15  -8    1.83    1.04
   1  15   8    2.11    0.65
   1 -15   8    3.34    1.03
  -1  15  -8    3.15    1.02
  -1  15  -8    2.53    1.06
  -1 -15  -8    3.37    0.87
   1  15   8    0.18    1.18
   1  15   9    0.68    1.31
  -1 -15  -9    2.02    0.94
  -1  15  -9    2.21    1.09
   1 -15   9    0.91    0.92
  -1  15  -9    0.01    1.14
   1  15  10    0.30    1.45
  -1 -15 -10    0.68    0.93
  -1  15 -10   -1.25    1.12
   1 -15  10    0.93    1.08
   1 -15  11   10.76    1.47
   1  15  11   10.29    2.06
  -1 -16  11   19.57    1.84
  -1  16  11   17.77    2.38
  -1 -16  10    0.72    0.99
   1 -16 -10    1.31    0.94
  -1  16  10   -1.92    1.37
   1  16 -10   -0.96    1.15
  -1 -16   9    1.28    1.03
  -1  16   9   -1.69    1.26
   1  16  -9    0.19    1.11
   1 -16  -9   -2.17    1.35
   1 -16  -9   -0.95    0.85
   1  16  -8    0.61    1.04
   1  16  -8    0.22    0.92
   1  16  -8   -1.01    0.86
   1 -16  -8   -0.14    1.27
   1 -16  -8    0.09    0.75
  -1  16   8    0.83    1.13
  -1 -16   8   -0.01    0.87
  -1  16   8    1.03    0.62
  -1 -16   8    0.52    1.00
  -1 -16   7    1.14    0.98
   1  16  -7    2.04    0.97
   1 -16  -7    0.42    1.07
   1  16  -7    0.68    0.89
  -1 -16   7    0.50    0.84
  -1  16   7    1.71    1.08
   1  16  -7    0.33    0.79
  -1  16   7    0.08    0.59
   1 -16  -7    0.25    0.77
  -1  16   6    0.68    0.89
   1 -16  -6    0.47    1.01
  -1 -16   6    0.68    0.88
  -1 -16   6    0.56    0.70
   1  16  -6    0.91    0.76
   1  16  -6    1.50    0.94
  -1  16   6    0.36    0.56
   1 -16  -6    0.54    0.69
  -1 -16   5    1.05    0.72
  -1 -16   5    0.55    0.65
   1 -16  -5    1.50    0.91
   1 -16  -5    0.15    0.56
  -1 -16   5    1.50    0.78
  -1  16   5    0.66    0.52
   1  16  -5    0.34    0.75
  -1  16   5    0.95    0.86
   1  16  -5    1.38    0.79
  -1  16   4    7.17    0.96
   1 -16  -4    7.69    1.03
   1  16  -4    5.88    0.88
  -1 -16   4    6.92    0.82
  -1 -16   4    8.43    0.96
  -1 -16   4    6.58    0.94
  -1  16   4    7.74    0.74
   1  16  -4    7.20    0.94
   1 -16  -4    6.47    0.77
   1 -16  -3    2.81    0.75
  -1 -16   3    2.34    0.64
  -1  16   3    1.96    0.56
   1  16  -3    1.89    0.69
   1  16  -3    2.30    0.75
  -1  16   3    3.22    0.76
  -1 -16   3    1.70    0.65
  -1 -16   3    2.41    0.72
   1 -16  -3    2.49    0.66
  -1  16   2   57.57    2.25
   1 -16  -2   54.12    2.01
  -1  16   2   58.98    2.00
   1 -16  -2   58.95    2.31
   1  16  -2   55.39    2.25
   1  16  -2   55.77    2.13
  -1 -16   2   56.10    2.15
  -1 -16   2   57.12    2.09
   1 -16  -1    1.27    0.59
   1  16  -1    0.17    0.62
  -1  16   1    0.57    0.43
   1 -16  -1    0.05    0.46
  -1  16   1    0.37    0.62
  -1 -16   1    1.53    0.56
   1  16  -1    1.00    0.57
  -1 -16   1    0.36    0.54
  -1 -16   0    6.45    0.75
  -1 -16   0    5.13    0.63
  -1  16   0    6.53    0.81
   1 -16   0    6.44    0.65
   1  16   0    4.45    0.72
   1  16   0    6.00    0.69
   1 -16   0    5.77    0.69
  -1  16   0    5.19    0.63
  -1  16  -1    0.71    0.64
   1 -16   1    1.99    0.58
  -1  16  -1    1.18    0.56
   1 -16   1    1.43    0.58
   1  16   1    0.73    0.64
  -1 -16  -1    1.07    0.54
   1  16   1    0.83    0.47
  -1 -16  -1    0.58    0.49
  -1 -16  -2    6.51    0.85
   1  16   2    5.44    0.79
   1 -16   2    5.96    0.76
  -1  16  -2    6.20    0.80
  -1 -16  -2    5.52    0.67
  -1  16  -2    7.32    0.88
   1  16   2    5.80    0.63
   1 -16   2    6.59    0.85
   1 -16   2    6.06    0.73
   1 -16   3    1.55    0.72
  -1 -16  -3    0.69    0.59
  -1  16  -3    0.67    0.63
   1  16   3    1.65    0.53
   1 -16   3    0.58    0.57
   1 -16   3    0.71    0.76
  -1 -16  -3    1.15    0.70
  -1  16  -3    1.39    0.72
   1  16   3    1.52    0.76
   1 -16   4   29.08    1.63
   1  16   4   24.35    1.56
  -1 -16  -4   27.36    1.77
   1 -16   4   25.72    1.53
   1 -16   4   26.20    1.48
  -1  16  -4   25.33    1.45
   1  16   4   25.63    1.29
   1 -16   4   28.12    0.94
  -1  16  -4   28.43    1.59
  -1 -16  -4   24.91    1.39
   1  16   5    4.48    0.66
   1 -16   5    4.36    0.81
  -1  16  -5    3.46    0.85
   1 -16   5    4.12    0.51
   1 -16   5    3.94    0.89
  -1  16  -5    3.84    0.86
  -1 -16  -5    2.66    0.94
  -1 -16  -5    3.82    0.76
   1 -16   5    4.08    0.98
   1  16   5    4.41    0.94
  -1  16  -6    5.53    0.96
  -1 -16  -6    4.21    0.80
  -1  16  -6    2.85    0.96
   1 -16   6    4.00    0.84
  -1 -16  -6    3.27    1.14
   1 -16   6    5.02    1.02
   1  16   6    4.20    0.65
   1  16   6    3.28    1.03
   1 -16   7   38.06    2.05
  -1 -16  -7   39.05    2.52
  -1  16  -7   42.07    2.10
   1  16   7   37.79    1.70
  -1  16  -7   38.00    2.23
   1 -16   7   38.12    2.10
   1  16   7   35.02    2.28
  -1  16  -7   37.83    2.04
  -1 -16  -7   35.84    1.84
   1  16   8   14.87    1.77
  -1  16  -8   12.61    1.49
  -1  16  -8   15.83    1.47
  -1 -16  -8   13.13    1.28
   1 -16   8   14.85    1.42
  -1 -16  -8   14.20    1.71
  -1  16  -9    1.72    1.28
  -1  16  -9    2.50    1.10
   1  16   9   -1.19    1.15
  -1 -16  -9    1.69    0.89
   1 -16   9    4.89    1.13
  -1  16 -10    0.99    1.26
  -1 -16 -10    1.43    0.94
   1 -16  10    0.68    1.07
   1  16  10    1.38    1.46
   1  16  11   11.18    2.13
   1 -16  11   15.67    1.72
  -1  17  11   48.04    3.49
   1  17 -10    0.82    1.25
   1 -17 -10    0.71    0.95
  -1 -17  10   -0.39    1.06
  -1  17  10   -0.96    1.47
  -1  17   9   -2.21    1.29
  -1 -17   9    1.90    1.07
   1  17  -9   -0.11    1.22
   1 -17  -9    0.31    0.88
   1  17  -8    1.76    1.07
  -1 -17   8   -0.37    0.87
  -1  17   8    0.12    0.66
   1 -17  -8   -0.33    0.82
   1 -17  -8    0.22    1.32
   1  17  -8    1.89    1.00
  -1  17   8   -0.05    1.13
   1  17  -7   29.54    1.85
  -1  17   7   25.06    2.01
  -1 -17   7   27.93    1.93
   1  17  -7   29.40    2.03
   1  17  -7   26.92    1.69
  -1  17   7   25.01    1.46
  -1 -17   7   28.30    1.80
   1 -17  -7   26.94    1.58
   1 -17  -7   24.17    2.08
   1  17  -6    2.10    0.90
  -1 -17   6    2.07    0.97
  -1 -17   6    0.44    0.92
  -1  17   6    1.45    0.59
   1 -17  -6    0.88    0.67
  -1  17   6   -0.43    0.98
   1  17  -6    1.58    0.89
  -1 -17   6    1.69    0.77
   1 -17  -6   -0.07    1.03
   1  17  -5   41.79    2.08
   1 -17  -5   39.99    2.29
  -1 -17   5   39.04    1.99
  -1  17   5   41.38    1.72
  -1 -17   5   42.18    1.99
  -1  17   5   40.15    2.12
  -1 -17   5   41.54    1.90
   1 -17  -5   38.35    1.76
   1  17  -5   38.27    1.98
  -1  17   4    1.54    0.77
  -1 -17   4    0.67    0.69
  -1 -17   4    0.65    0.61
   1 -17  -4    0.57    0.56
  -1  17   4    0.44    0.52
   1 -17  -4    1.14    0.80
  -1 -17   4    1.09    0.70
   1  17  -4    1.56    0.77
   1  17  -4    2.22    0.75
   1  17  -3   27.92    1.52
  -1 -17   3   29.12    1.51
  -1  17   3   27.92    1.28
   1 -17  -3   25.29    1.33
   1  17  -3   26.05    1.53
  -1 -17   3   26.82    1.53
  -1  17   3   26.06    1.64
  -1 -17   3   28.02    1.51
   1 -17  -3   27.34    1.64
   1  17  -2    1.35    0.73
  -1  17   2    0.79    0.49
   1  17  -2    0.87    0.66
  -1 -17   2    1.34    0.57
  -1 -17   2    1.43    0.61
   1 -17  -2    1.06    0.66
   1 -17  -2    1.81    0.62
  -1  17   2    1.53    0.68
   1 -17  -1    0.66    0.52
   1  17  -1   -0.06    0.53
  -1 -17   1    0.98    0.61
  -1 -17   1    0.74    0.56
   1  17  -1    0.68    0.62
  -1  17   1    1.54    0.70
   1 -17  -1    0.53    0.62
  -1  17   1    0.23    0.52
  -1  17   0   34.52    1.53
   1 -17   0   35.36    1.63
  -1  17   0   35.89    1.66
   1  17   0   34.53    1.65
   1 -17   0   33.62    1.52
  -1 -17   0   37.18    1.69
   1  17   0   36.62    1.57
  -1 -17   0   32.69    1.48
  -1  17  -1   14.98    1.05
  -1  17  -1   16.99    1.25
   1  17   1   15.88    1.00
   1  17   1   17.66    1.27
   1 -17   1   14.96    1.14
  -1 -17  -1   15.47    1.09
  -1 -17  -1   15.35    1.14
   1 -17   1   14.57    1.09
  -1 -17  -2    2.36    0.71
  -1  17  -2    1.93    0.70
  -1 -17  -2    2.34    0.60
   1  17   2    1.55    0.55
   1  17   2    3.48    0.81
   1 -17   2    2.66    0.70
  -1  17  -2    1.46    0.67
   1 -17   2    2.76    0.77
   1 -17   2    1.40    0.63
   1 -17   3    7.02    0.83
   1  17   3    4.87    0.67
   1 -17   3    4.03    0.80
   1 -17   3    5.41    0.92
  -1 -17  -3    4.99    0.95
  -1  17  -3    5.80    0.89
  -1 -17  -3    5.31    0.77
  -1  17  -3    6.43    0.84
   1  17   3    5.28    0.86
   1 -17   4    2.83    0.71
   1  17   4    2.06    0.87
  -1  17  -4    3.24    0.83
  -1 -17  -4    3.48    0.67
  -1  17  -4    2.08    0.74
   1 -17   4    2.47    0.78
   1  17   4    3.30    0.58
  -1 -17  -4    2.49    0.91
   1 -17   4    4.16    0.89
  -1  17  -5   52.54    2.29
   1 -17   5   53.42    2.26
  -1 -17  -5   50.80    2.08
   1  17   5   52.03    2.52
   1 -17   5   50.66    2.21
  -1 -17  -5   49.91    2.59
   1  17   5   52.93    1.96
  -1  17  -5   51.05    2.28
  -1  17  -6    3.35    0.86
  -1  17  -6    1.68    0.98
  -1 -17  -6    1.68    1.12
   1  17   6    1.83    1.08
   1 -17   6    2.89    0.97
   1  17   6    2.99    0.67
   1 -17   6    2.96    0.81
  -1 -17  -6    3.67    0.85
  -1 -17  -7  234.00    7.72
  -1  17  -7  232.24    7.15
  -1 -17  -7  225.54    6.87
   1  17   7  235.10    7.64
   1 -17   7  229.61    7.02
   1 -17   7  233.56    7.18
   1  17   7  239.15    6.67
  -1  17  -7  218.22    7.14
  -1 -17  -8    7.80    1.61
  -1 -17  -8    8.91    1.10
   1 -17   8    8.06    1.23
  -1  17  -8    8.82    1.46
   1  17   8   10.24    1.64
  -1  17  -8    8.77    1.29
  -1 -17  -9    7.94    1.15
  -1  17  -9    8.21    1.50
   1 -17   9    8.89    1.31
   1  17   9    7.22    1.58
  -1  17 -10   -0.12    1.30
  -1 -17 -10    0.29    0.92
   1 -17  10   -0.17    1.04
   1  17  10    1.54    1.39
  -1 -18  10    2.31    1.14
   1 -18 -10    2.34    1.03
  -1  18  10    1.24    1.59
   1  18 -10    1.57    1.44
   1 -18  -9    0.63    0.91
  -1  18   9    0.79    1.44
  -1 -18   9    3.67    1.14
   1  18  -9    1.25    1.24
   1  18  -8    2.44    0.99
  -1  18   8    3.03    1.38
   1 -18  -8    1.95    1.45
   1  18  -8    3.42    1.27
  -1  18   8    1.49    0.74
   1 -18  -8    2.83    0.95
  -1 -18   8    3.79    1.04
  -1 -18   7   17.42    1.50
   1 -18  -7   19.99    1.50
  -1  18   7   18.31    1.84
   1 -18  -7   17.04    1.85
   1  18  -7   19.01    1.54
   1  18  -7   18.32    1.61
  -1  18   7   18.25    1.31
   1  18  -7   19.62    1.65
  -1 -18   7   17.32    1.46
   1  18  -6   43.93    2.16
  -1  18   6   40.26    1.80
  -1  18   6   37.52    2.28
  -1 -18   6   41.66    2.11
  -1 -18   6   41.05    2.02
   1  18  -6   39.25    2.16
   1 -18  -6   38.52    2.49
   1 -18  -6   42.73    1.98
   1  18  -5   -0.37    0.82
  -1  18   5    0.35    0.54
  -1 -18   5    0.04    0.77
  -1 -18   5    0.23    0.68
   1 -18  -5    0.04    0.67
   1 -18  -5    0.69    0.97
   1  18  -5    0.20    0.75
  -1  18   5    0.04    0.85
   1  18  -4    1.56    0.81
  -1 -18   4    2.15    0.81
   1 -18  -4    1.88    0.62
  -1 -18   4    2.29    0.75
  -1  18   4    0.63    0.84
   1 -18  -4    1.06    0.83
  -1 -18   4    1.11    0.76
  -1  18   4    1.88    0.61
   1  18  -4    3.04    0.85
  -1  18   3   29.10    1.35
   1 -18  -3   29.28    1.74
  -1 -18   3   30.66    1.50
   1  18  -3   27.59    1.59
   1  18  -3   28.58    1.57
  -1 -18   3   28.08    1.54
   1 -18  -3   28.97    1.41
  -1  18   3   25.04    1.59
  -1 -18   3   27.51    1.57
   1 -18  -2  127.10    4.13
  -1 -18   2  132.79    4.19
  -1  18   2  143.21    4.55
  -1 -18   2  139.19    4.42
  -1  18   2  141.47    4.17
   1  18  -2  141.94    4.47
   1  18  -2  140.93    4.31
   1 -18  -2  137.51    4.60
   1 -18  -1   44.78    1.86
  -1 -18   1   45.61    1.90
  -1  18   1   47.83    1.87
   1 -18  -1   48.13    2.13
  -1 -18   1   48.23    2.02
   1  18  -1   48.08    1.91
  -1  18   1   48.26    2.09
   1  18  -1   46.48    2.01
  -1 -18   0   15.78    1.21
   1  18   0   15.07    1.10
   1  18   0   15.83    1.26
  -1  18   0   14.27    1.16
   1 -18   0   14.34    1.12
  -1  18   0   15.40    1.04
   1 -18   0   15.52    1.11
  -1 -18   0   15.46    1.12
  -1  18  -1    0.14    0.62
   1 -18   1    0.37    0.55
  -1 -18  -1    0.24    0.52
  -1 -18  -1   -0.18    0.62
   1  18   1    0.62    0.55
   1 -18   1    0.00    0.60
  -1  18  -1    0.53    0.56
   1  18   1    0.37    0.64
   1 -18   2    0.75    0.56
  -1  18  -2    0.67    0.64
   1  18   2    0.31    0.53
   1  18   2   -0.79    0.61
   1 -18   2    1.04    0.58
  -1  18  -2    0.31    0.64
  -1 -18  -2    0.16    0.54
  -1 -18  -2    0.06    0.69
   1  18   3   40.91    1.64
   1 -18   3   38.77    1.75
  -1  18  -3   41.37    1.90
  -1 -18  -3   39.02    1.72
   1 -18   3   42.56    1.88
  -1 -18  -3   37.40    2.01
  -1  18  -3   40.29    1.94
   1  18   3   40.53    1.96
  -1  18  -4    0.30    0.70
  -1 -18  -4   -0.04    0.84
   1  18   4    0.92    0.51
   1  18   4    0.74    0.84
   1 -18   4    0.42    0.69
  -1  18  -4    0.77    0.74
  -1 -18  -4    0.60    0.60
   1 -18   4    0.18    0.73
   1 -18   5    6.60    0.91
   1 -18   5    8.05    1.10
  -1 -18  -5    6.12    1.14
   1  18   5    6.58    0.78
   1  18   5    8.98    1.27
  -1  18  -5    7.35    1.10
  -1  18  -5    6.21    1.01
  -1 -18  -5    6.13    0.90
  -1  18  -6   11.15    1.32
   1 -18   6    9.15    1.06
  -1  18  -6    8.52    1.16
  -1 -18  -6    7.38    0.96
   1 -18   6    9.80    1.25
   1  18   6    8.41    1.28
   1  18   6    8.55    0.86
  -1 -18  -6    8.09    1.33
   1  18   7    1.23    1.19
  -1 -18  -7    1.81    0.82
   1 -18   7    3.33    1.00
  -1  18  -7    2.99    1.01
  -1 -18  -7    0.42    1.25
   1  18   7    3.68    0.74
  -1  18  -7    2.76    1.09
  -1  18  -8   41.23    2.26
   1  18   8   38.74    2.73
  -1 -18  -8   37.58    2.09
   1 -18   8   42.59    2.27
  -1  18  -8   39.33    2.41
   1  18   9    7.35    1.73
   1 -18   9    9.21    1.35
  -1  18  -9    6.65    1.56
  -1 -18  -9   10.06    1.28
   1 -18  10    2.63    1.19
   1  18  10    2.25    1.60
  -1 -19  10    3.03    1.20
  -1  19  10    1.95    1.65
   1  19  -9    9.76    1.72
  -1 -19   9   15.04    1.52
  -1  19   9    6.82    1.67
   1 -19  -9   10.72    1.26
  -1  19   8    7.71    1.64
   1  19  -8    9.91    1.57
   1 -19  -8    8.34    1.67
   1 -19  -8   10.54    1.24
  -1 -19   8    7.75    1.24
   1 -19  -7   11.84    1.72
   1  19  -7   11.62    1.34
  -1  19   7   14.18    1.12
  -1  19   7   10.26    1.51
   1  19  -7   12.77    1.47
   1 -19  -7   12.79    1.23
  -1 -19   7   10.07    1.19
  -1 -19   7   13.21    1.46
   1  19  -6    6.23    1.11
  -1 -19   6    3.97    1.11
  -1  19   6    5.42    1.20
   1 -19  -6    3.29    1.23
  -1 -19   6    5.07    0.99
   1  19  -6    2.95    1.02
  -1  19   6    4.67    0.81
   1 -19  -6    5.78    0.96
   1  19  -5   30.08    1.84
   1  19  -5   30.61    1.84
  -1  19   5   28.87    1.53
  -1  19   5   29.88    1.94
   1 -19  -5   30.73    2.13
  -1 -19   5   31.75    1.80
   1 -19  -5   31.77    1.69
  -1 -19   5   33.70    1.81
  -1  19   4    3.97    0.68
   1  19  -4    4.96    0.97
   1  19  -4    5.01    0.91
  -1  19   4    3.80    0.95
   1 -19  -4    3.97    0.76
  -1 -19   4    4.58    0.87
   1 -19  -4    4.21    1.07
  -1 -19   4    5.56    0.84
   1 -19  -3    1.64    0.62
   1  19  -3    2.04    0.78
   1  19  -3    1.54    0.72
  -1 -19   3    2.62    0.71
  -1  19   3    1.94    0.58
  -1 -19   3    2.43    0.74
  -1  19   3    1.83    0.79
   1 -19  -3    0.72    0.77
   1 -19  -2    0.91    0.59
  -1 -19   2    1.53    0.62
   1 -19  -2    1.58    0.74
  -1  19   2    1.88    0.76
  -1  19   2    0.81    0.54
   1  19  -2    1.33    0.76
   1  19  -2    0.90    0.63
  -1 -19   2    0.17    0.57
  -1 -19   1   58.13    2.31
   1  19  -1   57.04    2.25
  -1  19   1   57.36    2.18
   1 -19  -1   60.45    2.43
   1 -19  -1   56.41    2.18
   1  19  -1   58.70    2.37
  -1 -19   1   58.08    2.17
  -1  19   1   58.00    2.38
  -1 -19   0   18.64    1.37
   1  19   0   18.28    1.25
  -1 -19   0   19.35    1.19
  -1  19   0   22.36    1.28
   1 -19   0   20.75    1.19
   1 -19   0   19.38    1.30
  -1  19   0   20.78    1.35
   1  19   0   17.45    1.41
  -1  19  -1  100.38    3.36
   1  19   1   94.10    3.40
  -1 -19  -1   91.82    3.10
  -1 -19  -1   99.81    3.47
   1 -19   1   93.23    3.30
   1 -19   1   94.01    3.10
   1  19   1   94.41    3.10
  -1  19  -1   95.75    3.17
  -1  19  -2   11.59    1.10
   1 -19   2   11.89    1.02
   1  19   2    9.06    0.83
  -1 -19  -2    7.64    0.84
   1  19   2   10.96    1.07
   1 -19   2   11.54    0.98
  -1 -19  -2   10.70    1.09
  -1  19  -2   10.55    1.01
  -1 -19  -3   30.60    1.88
   1 -19   3   35.50    1.67
  -1  19  -3   34.22    1.73
  -1 -19  -3   35.93    1.67
  -1  19  -3   34.84    1.78
   1 -19   3   33.39    1.73
   1  19   3   33.40    1.82
   1  19   3   33.78    1.55
   1  19   4    0.23    0.52
  -1  19  -4    1.13    0.77
  -1 -19  -4    1.44    0.65
  -1  19  -4    0.74    0.81
   1 -19   4    0.58    0.73
   1  19   4   -0.31    0.77
   1 -19   4   -0.59    0.67
  -1 -19  -4    0.66    0.85
   1  19   5    3.68    1.13
  -1  19  -5    6.26    1.06
  -1 -19  -5    5.98    1.17
   1  19   5    7.33    0.82
  -1  19  -5    4.07    0.98
   1 -19   5    6.05    1.06
  -1 -19  -5    6.41    0.94
   1 -19   5    8.16    1.05
  -1 -19  -6    8.38    1.00
  -1 -19  -6    6.29    1.39
   1 -19   6    6.92    1.07
  -1  19  -6    5.93    1.12
   1  19   6    7.34    0.84
   1 -19   6    6.14    1.16
   1  19   6    6.28    1.31
  -1  19  -6    8.10    1.20
   1  19   7   18.95    1.88
  -1 -19  -7   19.10    1.45
   1 -19   7   21.72    1.66
  -1 -19  -7   22.44    2.04
  -1  19  -7   20.50    1.71
   1  19   8    1.47    1.35
  -1 -19  -8    2.27    0.97
   1 -19   8    2.43    0.95
  -1  19  -8    1.54    1.18
  -1 -19  -9    2.04    1.02
   1  19   9    2.78    1.55
  -1  19  -9    3.32    1.43
   1 -19   9    5.29    1.13
   1 -19  10    0.04    0.97
   1  19  10   -1.50    1.46
  -1  20  10    5.20    1.86
  -1  20   9   -1.62    1.41
   1  20  -9   -1.46    1.27
  -1 -20   9   -0.17    1.00
   1 -20  -9    2.03    0.94
   1  20  -8    0.45    1.27
   1 -20  -8    0.51    0.92
  -1 -20   8   -0.16    0.94
  -1  20   8   -0.99    1.31
   1 -20  -8   -0.48    1.43
   1  20  -7    7.57    1.39
  -1  20   7    5.76    1.36
   1 -20  -7    7.31    1.10
  -1 -20   7    7.43    1.15
   1  20  -7    6.26    1.21
   1 -20  -7    4.44    1.48
  -1  20   7    5.79    0.89
  -1 -20   6   50.95    2.30
  -1 -20   6   42.63    2.37
  -1  20   6   46.44    2.06
   1  20  -6   46.44    2.52
  -1  20   6   49.05    2.65
   1 -20  -6   50.23    2.24
   1 -20  -6   47.61    2.82
   1  20  -6   49.58    2.43
  -1  20   5   -0.40    0.96
  -1 -20   5    0.54    0.88
   1 -20  -5    0.99    1.06
   1  20  -5    0.61    0.88
   1 -20  -5    1.19    0.77
  -1 -20   5    0.25    0.71
   1  20  -5   -0.06    0.81
  -1  20   5    0.94    0.65
  -1  20   4    2.41    0.65
  -1 -20   4    3.85    0.80
   1  20  -4    3.75    0.89
  -1 -20   4    3.26    0.91
   1  20  -4    3.17    0.95
   1 -20  -4    2.86    0.99
   1 -20  -4    2.57    0.77
  -1  20   4    2.81    1.02
   1 -20  -3   69.40    2.97
  -1  20   3   69.83    2.51
  -1 -20   3   69.84    2.72
   1  20  -3   70.06    2.76
   1  20  -3   69.69    2.77
  -1  20   3   69.02    2.91
  -1 -20   3   73.31    2.67
   1 -20  -3   66.34    2.56
   1 -20  -2   28.43    1.50
  -1  20   2   28.86    1.68
  -1 -20   2   26.06    1.45
   1  20  -2   28.94    1.56
  -1 -20   2   25.58    1.51
   1 -20  -2   27.50    1.79
   1  20  -2   27.64    1.68
  -1  20   2   27.34    1.45
  -1 -20   1  142.05    4.64
  -1 -20   1  142.40    4.39
  -1  20   1  144.04    4.39
  -1  20   1  137.18    4.69
   1 -20  -1  143.87    4.38
   1 -20  -1  146.70    4.77
   1  20  -1  149.37    4.71
   1  20  -1  137.18    4.44
   1 -20   0    1.28    0.61
   1 -20   0    0.08    0.63
  -1  20   0    0.21    0.57
   1  20   0    0.00    0.63
  -1 -20   0    0.76    0.70
  -1 -20   0    0.68    0.67
   1  20   0   -0.31    0.76
  -1  20   0    0.35    0.69
  -1  20  -1    1.67    0.80
  -1 -20  -1   -0.45    0.62
   1  20   1    1.00    0.72
   1 -20   1    0.96    0.68
  -1 -20  -1    1.20    0.61
  -1  20  -1    0.14    0.65
   1  20   1    0.64    0.57
   1 -20   1   -0.63    0.62
   1 -20   2   27.80    1.55
   1 -20   2   28.45    1.54
  -1 -20  -2   27.61    1.80
  -1  20  -2   29.47    1.58
  -1 -20  -2   29.93    1.48
   1  20   2   28.64    1.43
  -1  20  -2   30.63    1.73
   1  20   2   28.95    1.76
  -1 -20  -3   12.80    1.01
   1 -20   3   12.12    1.09
   1  20   3   11.09    0.95
  -1  20  -3   11.37    1.15
  -1  20  -3   10.84    1.15
  -1 -20  -3    9.79    1.20
   1 -20   3   11.92    1.05
   1  20   3   11.68    1.24
  -1 -20  -4    0.59    0.72
   1  20   4   -1.85    0.74
  -1  20  -4    0.88    0.84
   1  20   4    0.18    0.59
   1 -20   4    0.48    0.68
   1 -20   4    0.34    0.83
  -1 -20  -4    0.72    0.95
  -1  20  -4   -0.56    0.82
   1 -20   5    0.67    0.73
   1 -20   5   -1.13    0.84
   1  20   5    0.04    0.90
  -1 -20  -5   -0.13    0.99
  -1  20  -5   -1.08    0.80
  -1 -20  -5    1.13    0.78
  -1  20  -5    0.10    0.87
   1  20   5    0.75    0.63
  -1 -20  -6    6.81    1.43
   1  20   6    6.99    0.87
   1  20   6    6.42    1.26
  -1  20  -6    6.06    1.21
  -1  20  -6    7.70    1.17
  -1 -20  -6    7.47    0.99
   1 -20   6    6.46    1.07
  -1 -20  -7    2.55    1.38
  -1  20  -7    3.60    1.24
   1  20   7    4.49    1.28
  -1 -20  -7    2.87    0.88
   1 -20   7    2.45    0.97
   1  20   8   -1.19    1.17
  -1  20  -8    1.53    1.21
  -1 -20  -8    0.80    0.94
   1 -20   8    1.81    1.02
   1 -20   9    3.24    1.14
   1  20   9   -0.48    1.40
  -1 -20  -9    1.03    0.97
  -1  20  -9   -0.27    1.33
  -1 -21   9    2.22    1.11
   1  21  -9   -0.56    1.33
   1 -21  -9    0.03    0.88
  -1  21   9   -2.68    1.39
  -1 -21   8    9.23    1.25
  -1  21   8    8.22    1.73
   1 -21  -8    7.54    1.21
   1  21  -8    4.26    1.47
   1 -21  -7   -1.31    1.27
  -1 -21   7    0.75    0.84
  -1  21   7    0.76    0.69
   1 -21  -7    0.80    0.89
  -1  21   7    0.33    1.15
   1  21  -7    2.13    1.22
   1  21  -7   -0.38    0.91
  -1 -21   6    0.18    0.93
  -1 -21   6    1.62    0.94
  -1  21   6    0.73    0.65
   1  21  -6    1.50    0.95
   1 -21  -6   -0.04    1.09
   1  21  -6    1.00    1.08
  -1  21   6   -0.45    1.09
   1 -21  -6    2.45    0.89
  -1 -21   5   51.43    2.35
   1 -21  -5   49.91    2.18
  -1  21   5   50.13    2.07
   1 -21  -5   50.05    2.69
  -1  21   5   48.25    2.57
   1  21  -5   51.59    2.40
   1  21  -5   48.18    2.48
  -1 -21   5   51.50    2.33
  -1  21   4   13.93    1.44
   1  21  -4   12.65    1.24
   1 -21  -4   12.27    1.08
   1 -21  -4   11.30    1.38
  -1  21   4   11.69    1.00
   1  21  -4   13.57    1.28
  -1 -21   4   13.79    1.28
  -1 -21   4   13.31    1.16
   1 -21  -3    7.59    0.95
   1 -21  -3    7.19    1.18
   1  21  -3    6.51    1.08
  -1 -21   3    6.60    0.93
   1  21  -3    5.06    0.95
  -1  21   3    6.56    0.86
  -1  21   3    6.89    1.13
  -1 -21   3    6.95    0.92
  -1 -21   2    2.44    0.74
   1  21  -2    1.50    0.81
   1 -21  -2    1.50    0.72
  -1 -21   2    2.88    0.83
   1 -21  -2    3.56    0.97
   1  21  -2    3.47    0.86
  -1  21   2    2.46    0.67
  -1  21   2    1.99    0.91
  -1  21   1    8.00    0.92
   1 -21  -1    6.82    0.89
   1 -21  -1    8.03    1.11
  -1 -21   1    9.90    1.05
  -1 -21   1    9.22    0.98
   1  21  -1    7.99    1.09
  -1  21   1    8.84    1.12
   1  21  -1    7.77    0.94
   1  21   0    1.62    0.68
  -1 -21   0    2.06    0.70
  -1 -21   0    1.27    0.78
  -1  21   0    1.26    0.78
   1 -21   0    0.66    0.69
   1 -21   0    1.95    0.73
  -1  21   0    1.68    0.66
   1  21   0    2.18    0.90
   1 -21   1    1.72    0.66
  -1  21  -1    2.07    0.80
  -1 -21  -1    2.59    0.74
  -1 -21  -1    1.97    0.86
   1 -21   1    1.32    0.70
   1  21   1    2.35    0.89
   1  21   1    2.29    0.72
  -1  21  -1    1.11    0.74
  -1 -21  -2   29.05    1.87
   1 -21   2   31.05    1.66
  -1  21  -2   28.78    1.68
   1  21   2   31.22    1.50
  -1  21  -2   29.63    1.75
   1  21   2   28.48    1.81
   1 -21   2   28.66    1.52
  -1 -21  -2   25.87    1.54
  -1  21  -3   15.25    1.34
   1 -21   3   17.89    1.42
   1  21   3   15.35    1.20
  -1 -21  -3   17.44    1.23
   1  21   3   15.58    1.42
  -1 -21  -3   17.91    1.54
  -1  21  -3   17.19    1.38
   1 -21   3   14.67    1.24
   1  21   4   22.48    1.73
  -1  21  -4   23.92    1.64
  -1 -21  -4   23.44    1.46
   1  21   4   24.61    1.43
   1 -21   4   26.85    1.59
  -1 -21  -4   25.04    1.96
  -1  21  -4   25.68    1.70
   1 -21   4   25.89    1.68
  -1  21  -5   23.35    1.61
  -1 -21  -5   21.99    1.54
  -1  21  -5   20.76    1.65
   1 -21   5   22.14    1.53
   1  21   5   21.81    1.80
   1 -21   5   22.88    1.70
   1  21   5   21.48    1.37
  -1 -21  -5   23.19    1.90
  -1 -21  -6   -0.95    1.09
  -1  21  -6   -0.68    0.91
  -1  21  -6    0.16    0.86
   1 -21   6   -0.22    0.82
   1  21   6    0.41    0.66
  -1 -21  -6    0.75    0.77
   1  21   6    0.40    1.02
  -1  21  -7    1.98    1.17
   1  21   7    2.47    1.31
  -1 -21  -7    4.17    0.97
   1 -21   7    4.69    1.09
  -1  21  -8    5.32    1.47
   1  21   8    5.55    1.58
  -1 -21  -8    4.00    1.11
   1 -21   8    5.94    1.13
   1 -21   9    1.71    0.98
   1  21   9   -2.31    1.34
  -1  22   9   -2.83    1.44
  -1 -22   9    3.08    1.08
   1  22  -8    6.20    1.57
  -1  22   8    9.30    1.81
   1 -22  -8    9.34    1.27
  -1 -22   8   11.04    1.40
   1  22  -7    1.78    1.25
  -1  22   7   -0.68    1.25
   1 -22  -7   -0.57    1.35
  -1 -22   7    1.55    0.99
   1 -22  -7    0.26    0.84
  -1 -22   6   15.21    1.42
   1 -22  -6   11.15    1.74
  -1  22   6   14.66    1.74
   1  22  -6   15.77    1.56
  -1  22   6   15.27    1.20
   1 -22  -6   14.43    1.26
   1  22  -6   13.94    1.41
   1 -22  -5    1.11    0.81
   1  22  -5    0.30    0.90
  -1 -22   5   -0.72    0.89
   1  22  -5    0.29    0.88
  -1 -22   5    1.50    0.87
  -1  22   5   -0.12    1.03
  -1  22   5    0.89    0.65
   1 -22  -5    0.87    1.10
  -1  22   4    0.57    0.63
   1  22  -4    0.61    0.86
  -1 -22   4    1.36    0.83
  -1 -22   4    0.93    0.74
   1  22  -4    0.30    0.90
   1 -22  -4   -0.62    0.70
  -1  22   4   -0.41    0.98
   1 -22  -4   -0.30    0.90
   1 -22  -3   33.39    1.76
  -1 -22   3   35.82    1.91
  -1  22   3   35.68    1.68
  -1 -22   3   39.77    1.94
   1  22  -3   29.50    1.83
   1  22  -3   32.77    1.89
  -1  22   3   33.21    1.99
   1 -22  -3   36.26    2.23
  -1 -22   2   48.58    2.13
   1 -22  -2   45.68    2.07
  -1 -22   2   49.83    2.26
   1  22  -2   49.91    2.25
   1 -22  -2   48.29    2.48
  -1  22   2   45.25    2.35
   1  22  -2   50.08    2.27
  -1  22   2   43.87    2.03
   1 -22  -1    8.12    0.99
   1  22  -1    9.28    1.10
  -1  22   1    8.02    1.21
   1  22  -1   10.40    1.10
  -1 -22   1    9.19    1.03
  -1 -22   1    9.21    1.10
   1 -22  -1    7.18    1.10
  -1  22   1    7.31    0.98
   1 -22   0    1.73    0.82
   1 -22   0    0.55    0.70
   1  22   0    1.68    0.90
  -1 -22   0    0.36    0.71
   1  22   0    0.26    0.68
  -1 -22   0    0.70    0.72
  -1  22   0    0.06    0.74
  -1  22   0   -0.26    0.69
  -1 -22  -1   14.80    1.16
  -1  22  -1   15.63    1.35
   1  22   1   17.58    1.43
   1  22   1   15.25    1.18
  -1 -22  -1   13.90    1.29
   1 -22   1   14.76    1.24
   1 -22   1   17.18    1.30
  -1  22  -1   15.48    1.25
   1  22   2   38.39    1.75
  -1 -22  -2   38.29    1.79
  -1 -22  -2   35.39    2.14
   1 -22   2   37.96    1.90
   1 -22   2   35.45    1.82
  -1  22  -2   35.23    1.86
   1  22   2   38.25    2.13
  -1  22  -2   39.33    2.05
  -1 -22  -3   15.23    1.47
   1  22   3   14.84    1.17
   1 -22   3   16.42    1.32
  -1  22  -3   17.07    1.41
  -1 -22  -3   16.71    1.26
  -1  22  -3   14.84    1.36
   1 -22   3   16.78    1.34
   1  22   3   14.92    1.46
   1 -22   4    8.62    1.11
  -1 -22  -4    8.84    1.36
   1 -22   4    8.13    1.15
   1  22   4    7.94    1.22
  -1  22  -4    9.27    1.24
  -1 -22  -4    9.11    1.06
  -1  22  -4    9.10    1.26
   1  22   4    9.03    0.92
   1 -22   5    0.11    0.80
  -1 -22  -5    0.49    0.74
   1  22   5    0.09    1.03
   1  22   5    0.41    0.63
  -1  22  -5   -0.54    0.92
  -1  22  -5   -0.06    0.92
  -1 -22  -5   -0.57    1.07
   1  22   6   -0.26    1.15
  -1  22  -6   -1.15    0.96
  -1 -22  -6    1.02    1.23
   1 -22   6    0.86    0.91
  -1 -22  -6    1.31    0.87
   1 -22   7   31.08    2.04
  -1 -22  -7   29.41    1.82
  -1  22  -7   29.38    2.29
   1  22   7   28.54    2.40
  -1  22  -8    0.90    1.24
   1 -22   8    2.35    1.05
   1  22   8    0.90    1.35
  -1 -22  -8    0.65    0.96
   1  22   9    2.44    1.66
   1  23  -8   11.43    1.72
  -1  23   8   12.16    1.93
  -1 -23   8   14.93    1.61
   1 -23  -8   15.05    1.43
   1 -23  -7    9.85    1.26
  -1  23   7   10.02    1.70
  -1 -23   7    9.70    1.35
   1 -23  -7    7.14    1.64
   1  23  -7    7.61    1.49
  -1 -23   6    0.21    0.83
   1 -23  -6    0.43    0.86
   1 -23  -6    1.28    1.25
   1  23  -6    1.68    1.10
  -1  23   6    0.55    0.74
   1  23  -6   -0.74    0.99
  -1  23   6    0.22    1.19
   1  23  -5   11.17    1.38
   1 -23  -5   10.44    1.12
  -1 -23   5   12.43    1.37
   1  23  -5    9.89    1.32
  -1  23   5   10.11    1.01
  -1 -23   5   13.07    1.30
  -1  23   5    7.44    1.43
   1 -23  -5   11.28    1.62
  -1  23   4   24.03    1.84
   1 -23  -4   23.77    1.59
   1  23  -4   23.36    1.81
   1  23  -4   21.11    1.70
  -1 -23   4   24.63    1.69
  -1 -23   4   26.40    1.80
  -1  23   4   25.21    1.52
   1 -23  -4   22.91    1.92
  -1 -23   3    3.49    0.96
  -1  23   3    1.45    0.95
   1  23  -3    2.58    0.99
  -1 -23   3    2.89    0.83
   1 -23  -3    2.62    0.77
  -1  23   3    2.79    0.80
   1  23  -3    2.99    0.94
   1 -23  -3    2.40    1.07
  -1  23   2    0.66    0.93
  -1 -23   2    1.00    0.80
  -1 -23   2    1.94    0.85
   1  23  -2    1.25    0.81
   1 -23  -2    0.81    0.70
   1  23  -2    2.37    0.90
  -1  23   2    0.58    0.72
   1 -23  -2    1.62    0.99
   1 -23  -1   20.01    1.59
   1  23  -1   18.55    1.51
   1  23  -1   19.38    1.49
  -1 -23   1   17.15    1.31
  -1  23   1   19.78    1.53
  -1  23   1   16.93    1.37
   1 -23  -1   18.39    1.30
  -1 -23   1   17.20    1.42
   1 -23   0   12.68    1.09
  -1  23   0   10.32    1.07
  -1 -23   0   10.78    1.04
   1 -23   0   13.81    1.32
  -1 -23   0   13.23    1.25
  -1  23   0   11.52    1.28
   1  23   0   11.92    1.16
   1  23   0   13.17    1.27
   1  23   1   10.97    1.04
  -1  23  -1   10.03    1.15
  -1 -23  -1   10.63    1.29
   1  23   1   10.13    1.27
   1 -23   1   10.80    1.20
  -1 -23  -1   11.00    1.08
  -1  23  -1   10.48    1.17
   1 -23   1   11.17    1.10
   1 -23   2   75.15    2.84
   1 -23   2   70.14    2.95
   1  23   2   74.93    2.76
  -1 -23  -2   76.33    2.84
  -1 -23  -2   80.00    3.31
  -1  23  -2   72.22    2.94
   1  23   2   73.66    3.09
  -1  23  -2   76.76    3.08
   1 -23   3    1.02    0.76
   1  23   3    1.39    0.75
  -1 -23  -3    1.31    0.73
   1  23   3    0.31    0.91
  -1  23  -3    1.20    0.86
  -1  23  -3    0.97    0.87
   1 -23   3    2.37    0.90
  -1 -23  -3    1.22    1.02
  -1  23  -4    4.72    1.15
  -1 -23  -4    6.06    1.31
   1 -23   4    5.19    1.09
   1  23   4    6.44    1.26
  -1 -23  -4    5.85    0.97
   1  23   4    5.41    0.88
  -1  23  -4    6.64    1.19
   1 -23   4    4.06    0.98
  -1  23  -5    2.76    1.13
  -1  23  -5    3.57    1.12
   1  23   5    2.38    0.77
  -1 -23  -5    2.17    0.89
  -1 -23  -5    2.36    1.27
   1 -23   5    3.23    0.95
   1  23   5    3.94    1.26
  -1 -23  -6   21.78    2.13
   1 -23   6   25.60    1.72
  -1 -23  -6   20.65    1.67
  -1  23  -6   19.54    1.77
   1  23   6   24.92    2.08
  -1 -23  -7    8.54    1.24
  -1  23  -7    7.49    1.54
   1  23   7    4.63    1.43
   1 -23   7    8.73    1.30
   1  23   8    1.21    1.46
  -1 -23  -8    0.72    0.94
   1 -23   8    1.75    1.08
  -1 -24   8   14.33    1.63
  -1  24   8   14.18    2.07
  -1 -24   7    0.25    0.96
   1  24  -7   -1.17    1.08
  -1  24   7    0.41    1.37
   1 -24  -7   -0.50    0.91
   1  24  -6    2.78    1.29
  -1  24   6    3.59    1.39
   1 -24  -6    1.79    1.46
   1 -24  -6    1.75    0.95
  -1 -24   6    1.44    0.91
  -1  24   5    2.99    1.25
  -1 -24   5    3.49    1.06
  -1 -24   5    3.31    0.95
   1  24  -5    0.69    1.10
   1 -24  -5    1.17    1.30
  -1  24   5    2.29    0.84
   1 -24  -5    1.64    0.89
   1  24  -5    1.24    1.11
  -1  24   4    3.14    0.89
  -1  24   4    0.12    1.08
   1  24  -4    1.90    1.07
   1  24  -4    1.62    1.05
   1 -24  -4    2.11    1.24
   1 -24  -4    0.22    0.83
  -1 -24   4    2.09    0.93
  -1 -24   4    2.06    1.02
   1 -24  -3   24.20    1.93
  -1 -24   3   22.72    1.70
  -1  24   3   22.50    1.47
   1 -24  -3   22.83    1.49
  -1  24   3   22.20    1.88
   1  24  -3   23.92    1.71
  -1 -24   3   22.78    1.72
   1  24  -3   22.80    1.80
  -1 -24   2   30.23    1.74
   1 -24  -2   32.97    2.18
  -1  24   2   32.25    1.71
  -1 -24   2   32.65    1.95
   1  24  -2   32.16    1.93
  -1  24   2   33.01    2.01
   1 -24  -2   32.99    1.78
   1  24  -2   32.26    1.92
  -1 -24   1   13.68    1.18
  -1  24   1   14.43    1.24
   1  24  -1   14.64    1.42
   1 -24  -1   11.97    1.42
  -1  24   1   10.88    1.40
  -1 -24   1   13.42    1.35
   1  24  -1   13.98    1.31
   1 -24  -1   14.18    1.17
   1  24   0    0.49    0.87
  -1  24   0   -0.17    0.89
   1 -24   0    1.06    0.78
   1  24   0   -0.28    0.75
  -1 -24   0   -0.06    0.75
  -1  24   0    0.49    0.78
   1 -24   0   -0.30    0.86
  -1 -24   0   -0.02    0.79
   1  24   1    2.43    0.86
  -1  24  -1    4.94    1.08
   1  24   1    2.82    1.05
  -1 -24  -1    3.04    0.87
   1 -24   1    2.77    0.86
  -1 -24  -1    3.44    0.97
   1 -24   1    3.95    0.92
  -1  24  -1    5.28    1.01
   1 -24   2    7.49    1.03
   1 -24   2    6.71    1.02
  -1  24  -2    5.58    1.13
  -1  24  -2    5.47    0.98
  -1 -24  -2    7.01    1.23
  -1 -24  -2    4.69    0.88
   1  24   2    5.01    0.92
   1  24   2    5.64    1.08
  -1  24  -3   33.27    2.01
   1  24   3   28.97    1.98
   1 -24   3   30.18    1.84
  -1 -24  -3   33.62    1.75
   1  24   3   31.16    1.74
  -1  24  -3   31.23    1.91
  -1 -24  -3   30.35    2.21
   1 -24   3   29.75    1.89
  -1 -24  -4    0.07    1.09
   1  24   4    0.28    0.72
   1 -24   4    0.61    0.79
   1  24   4   -0.68    1.03
  -1  24  -4   -1.98    0.83
  -1  24  -4    0.32    0.90
  -1 -24  -4    0.95    0.83
  -1 -24  -5    7.01    1.51
  -1  24  -5    6.07    1.32
   1 -24   5    4.72    1.01
   1  24   5    5.33    1.37
  -1 -24  -5    4.94    1.00
   1 -24   6    7.35    1.14
   1  24   6    9.63    1.64
  -1 -24  -6    7.05    1.09
  -1  24  -6    8.91    1.53
   1  24   7   13.36    1.92
  -1  24  -7   14.01    1.82
   1 -24   7   15.15    1.51
  -1 -24  -7   14.02    1.38
   1  24   8    6.35    1.76
   1 -24   8    8.79    1.37
  -1  25   8   23.63    2.36
   1  25  -7    6.21    1.52
   1 -25  -7    6.17    1.17
  -1  25   7    3.66    1.54
  -1 -25   7    7.25    1.29
   1 -25  -6    1.57    0.95
   1 -25  -6    0.74    1.42
   1  25  -6   -1.05    1.11
  -1 -25   6    0.00    0.89
  -1  25   6   -0.90    1.25
  -1  25   5   35.57    2.44
   1 -25  -5   37.33    2.08
   1  25  -5   42.80    2.43
   1 -25  -5   36.69    2.68
  -1 -25   5   35.66    2.18
   1  25  -5   38.49    2.43
  -1  25   5   38.15    2.00
  -1 -25   4    8.05    1.20
   1  25  -4    8.76    1.36
  -1  25   4    6.09    0.98
  -1  25   4    8.28    1.43
  -1 -25   4    9.13    1.32
   1 -25  -4    6.11    1.40
   1  25  -4    6.46    1.32
   1 -25  -4    8.20    1.12
   1 -25  -3    6.85    1.31
   1  25  -3    7.72    1.19
  -1  25   3    6.68    1.34
   1 -25  -3    7.55    1.09
   1  25  -3    7.38    1.26
  -1 -25   3    7.11    1.19
  -1  25   3    7.79    1.06
  -1 -25   3    6.84    1.16
   1 -25  -2    4.04    0.86
  -1 -25   2    5.15    1.02
   1 -25  -2    5.71    1.19
  -1  25   2    4.02    0.89
   1  25  -2    4.07    1.06
  -1  25   2    2.78    1.12
   1  25  -2    2.33    0.96
  -1 -25   2    4.15    1.05
   1  25  -1    4.05    1.11
   1 -25  -1    4.42    1.09
   1 -25  -1    3.69    0.84
  -1 -25   1    4.01    0.89
  -1 -25   1    2.22    0.90
  -1  25   1    3.22    0.91
   1  25  -1    2.04    0.94
  -1  25   1    2.60    1.00
   1  25   0    6.95    1.03
   1 -25   0    6.36    1.20
  -1 -25   0    6.55    1.18
  -1  25   0    7.52    1.24
   1 -25   0    7.44    0.96
  -1  25   0    6.11    0.99
   1  25   0    7.95    1.27
  -1 -25   0    7.74    1.01
  -1  25  -1    3.93    0.93
   1  25   1    3.71    1.04
  -1 -25  -1    4.29    1.06
   1 -25   1    1.13    0.91
   1  25   1    3.08    0.86
  -1  25  -1    3.38    1.01
   1 -25   1    2.33    0.88
  -1 -25  -1    3.79    0.92
  -1 -25  -2    0.74    0.80
   1  25   2    1.58    1.06
  -1 -25  -2    0.74    0.93
   1  25   2    1.41    0.75
   1 -25   2   -0.43    0.76
  -1  25  -2    0.16    0.87
   1 -25   2    0.44    0.85
  -1  25  -2    1.16    1.01
  -1  25  -3   -1.03    0.92
  -1 -25  -3    2.33    0.89
   1  25   3    1.42    0.76
  -1 -25  -3    0.03    0.97
  -1  25  -3    1.29    1.03
   1 -25   3    0.81    0.95
   1 -25   3    1.11    0.90
   1  25   3    1.29    1.02
   1  25   4   15.42    1.70
  -1  25  -4   14.37    1.52
  -1  25  -4   12.76    1.51
  -1 -25  -4   15.07    1.78
   1 -25   4   16.00    1.46
  -1 -25  -4   16.75    1.38
   1  25   4   14.62    1.28
   1  25   5    1.21    1.15
  -1 -25  -5    0.93    0.84
  -1 -25  -5   -0.58    1.20
   1 -25   5   -0.89    0.84
  -1  25  -5   -1.06    0.99
   1  25   6    1.44    1.33
   1 -25   6    2.01    1.00
  -1  25  -6    0.73    1.16
  -1 -25  -6    1.23    0.95
   1  25   7   47.72    3.14
   1 -25   7   48.89    2.56
  -1 -26   7    0.35    0.99
  -1  26   7    1.18    1.43
  -1  26   6   37.74    2.75
   1  26  -6   32.40    2.52
   1 -26  -6   36.20    2.04
  -1 -26   6   39.28    2.32
  -1 -26   5    0.04    0.95
   1 -26  -5    1.35    0.93
   1  26  -5    0.11    1.07
   1 -26  -5    0.03    1.27
  -1  26   5   -0.55    1.24
  -1 -26   4    2.58    1.02
   1  26  -4    0.41    1.08
  -1  26   4   -0.75    1.11
   1 -26  -4    2.33    0.96
  -1  26   4    1.54    0.88
   1 -26  -4    1.58    1.28
   1  26  -4   -0.35    0.97
   1 -26  -3   43.62    2.80
  -1  26   3   49.52    2.75
   1 -26  -3   49.63    2.35
  -1 -26   3   49.78    2.46
  -1  26   3   47.36    2.23
   1  26  -3   46.62    2.48
  -1 -26   3   50.59    2.49
   1  26  -3   46.20    2.54
   1 -26  -2   27.84    1.68
   1  26  -2   30.92    2.00
   1 -26  -2   28.77    2.19
  -1 -26   2   25.98    1.80
   1  26  -2   29.22    1.96
  -1 -26   2   27.28    1.94
  -1  26   2   25.18    2.05
  -1  26   2   27.28    1.70
   1  26  -1    5.30    1.09
   1  26  -1    4.93    1.21
  -1 -26   1    6.65    1.18
  -1 -26   1    6.42    1.07
  -1  26   1    4.87    1.14
   1 -26  -1    5.76    1.25
   1 -26  -1    6.70    1.06
  -1  26   1    4.69    0.97
   1  26   0    0.07    0.86
   1  26   0   -0.11    0.99
  -1 -26   0   -0.30    0.82
   1 -26   0    0.03    0.82
  -1 -26   0   -0.62    0.91
   1 -26   0    0.56    0.95
  -1  26   0   -0.31    0.85
  -1  26   0    0.21    1.02
   1  26   1    0.83    0.81
   1 -26   1    0.18    0.86
  -1  26  -1    0.08    1.01
  -1 -26  -1    2.44    0.90
  -1 -26  -1   -0.93    0.93
  -1  26  -1   -0.94    0.84
   1 -26   1    1.29    0.88
   1  26   1   -0.27    0.92
   1  26   2   42.75    2.45
  -1 -26  -2   48.65    2.75
  -1 -26  -2   45.55    2.18
  -1  26  -2   43.75    2.34
   1 -26   2   48.48    2.33
   1  26   2   47.54    2.22
  -1  26  -2   47.36    2.54
   1 -26   2   49.24    2.44
   1 -26   3    0.56    0.96
  -1 -26  -3    1.33    0.89
  -1  26  -3    0.10    0.96
  -1 -26  -3    0.78    1.09
   1  26   3    0.04    1.01
   1  26   3    2.36    0.88
  -1  26  -3    2.73    1.11
  -1 -26  -4    8.82    1.18
  -1  26  -4    9.15    1.47
   1 -26   4    8.83    1.20
   1  26   4    9.65    1.45
  -1 -26  -4    7.30    1.45
  -1  26  -5   -0.01    1.05
   1 -26   5    0.63    0.98
  -1 -26  -5    2.91    0.94
   1  26   5    0.29    1.22
  -1 -26  -6    2.00    0.98
   1  26   6    2.53    1.44
   1 -26   6    2.11    1.05
  -1  26  -6    0.42    1.26
   1  26   7   -0.61    1.37
  -1  27   6   -2.10    1.27
  -1 -27   6    0.67    1.01
   1 -27  -6    0.50    0.88
   1 -27  -5   -0.76    1.29
   1 -27  -5    2.25    0.98
  -1  27   5   -0.26    1.15
   1  27  -5   -0.10    1.06
  -1 -27   5    2.89    1.09
   1  27  -4    2.22    1.20
   1 -27  -4    3.50    1.02
  -1  27   4    0.48    0.90
   1  27  -4    0.24    1.04
  -1  27   4    0.51    1.25
  -1 -27   4   -0.54    0.94
   1 -27  -4   -0.09    1.23
  -1  27   3   27.41    1.79
   1  27  -3   23.88    2.02
   1  27  -3   23.83    1.92
   1 -27  -3   22.61    1.62
  -1 -27   3   25.38    1.84
   1 -27  -3   25.83    2.17
  -1  27   3   23.43    2.02
   1 -27  -2    0.60    1.07
  -1 -27   2    0.48    0.93
  -1 -27   2   -0.14    0.92
  -1  27   2    1.37    1.05
   1  27  -2    0.25    1.08
   1 -27  -2    1.21    0.91
  -1  27   2   -0.05    0.83
   1  27  -2    0.03    0.99
   1 -27  -1    1.09    1.08
  -1  27   1    2.20    0.91
  -1  27   1    1.47    1.11
   1  27  -1    0.49    0.99
   1 -27  -1    1.52    0.92
  -1 -27   1    2.72    0.99
  -1 -27   1    0.31    0.93
   1  27  -1    1.43    1.02
   1 -27   0    0.58    0.99
  -1  27   0    0.92    0.95
   1  27   0    0.06    1.08
  -1  27   0    0.16    1.05
  -1 -27   0    1.84    0.89
  -1 -27   0    0.01    0.97
   1  27   0    1.37    0.97
   1 -27   0    0.29    0.88
  -1 -27  -1    2.07    1.13
  -1  27  -1    3.41    1.06
   1  27   1    3.70    1.19
  -1  27  -1    3.75    1.11
   1 -27   1    1.47    0.95
   1 -27   1    2.72    1.09
  -1 -27  -1    1.69    0.94
   1  27   1    2.34    0.99
  -1  27  -2    2.09    1.06
  -1 -27  -2    2.48    1.21
  -1  27  -2    1.26    1.03
   1  27   2    1.33    0.86
   1 -27   2    2.27    1.05
  -1 -27  -2    2.02    0.86
   1  27   2    0.89    1.15
  -1 -27  -3    2.81    1.25
   1 -27   3    3.28    1.08
   1  27   3    4.32    1.23
  -1  27  -3    3.89    1.23
  -1 -27  -3    3.16    0.95
  -1 -27  -4    5.48    1.08
   1 -27   4    4.09    1.15
   1  27   4    4.21    1.30
  -1  27  -4    4.90    1.31
  -1 -27  -4    4.57    1.46
   1 -27   5    0.90    0.94
  -1 -27  -5    1.67    0.96
  -1  27  -5    1.12    1.13
   1  27   5    1.09    1.21
   1 -27   6    3.61    1.17
   1  27   6    1.58    1.46
  -1  28   6    4.46    1.62
  -1 -28   5    2.51    1.08
   1 -28  -5    2.64    1.00
   1  28  -5    1.29    1.19
  -1  28   5    1.27    1.35
  -1  28   4    3.56    1.37
  -1 -28   4    5.45    1.14
   1 -28  -4    6.76    1.08
   1 -28  -4    2.97    1.45
   1  28  -4    3.72    1.28
  -1 -28   3   12.76    1.49
  -1  28   3   13.87    1.40
   1  28  -3   15.83    1.72
   1  28  -3   17.41    1.71
   1 -28  -3   14.75    1.41
  -1  28   3   13.91    1.74
   1 -28  -3   15.42    1.80
  -1  28   2    3.41    1.26
  -1  28   2    4.05    1.07
   1  28  -2    2.17    1.21
  -1 -28   2    3.72    1.06
   1 -28  -2    3.34    1.24
   1 -28  -2    5.62    1.09
  -1 -28   2    4.24    1.10
   1  28  -2    4.25    1.19
   1  28  -1    2.61    1.11
   1  28  -1    5.84    1.34
  -1 -28   1    4.26    1.12
  -1 -28   1    4.45    1.23
   1 -28  -1    6.27    1.36
  -1  28   1    5.79    1.15
  -1  28   1    4.22    1.29
   1 -28  -1    4.98    1.09
  -1  28   0   -0.29    1.06
   1  28   0   -0.62    0.84
  -1 -28   0   -1.42    0.92
  -1 -28   0    0.01    0.89
   1 -28   0   -0.60    0.95
   1  28   0    0.31    1.07
  -1  28   0   -0.32    0.85
  -1 -28  -1   -0.48    1.01
   1  28   1    0.23    1.11
  -1  28  -1   -0.03    1.08
  -1  28  -1    0.71    1.00
   1 -28   1   -0.57    0.88
   1  28   1    0.41    0.95
  -1 -28  -1   -0.26    0.88
  -1 -28  -2    1.44    1.16
   1  28   2    2.25    1.14
   1 -28   2    0.88    1.03
  -1  28  -2    0.00    1.08
  -1 -28  -2    1.91    0.96
  -1  28  -2    1.35    1.09
   1  28   2    1.65    0.93
  -1 -28  -3    0.39    0.91
   1  28   3   -2.47    1.03
  -1 -28  -3    1.00    1.23
   1 -28   3    0.45    0.91
  -1  28  -3    2.41    1.14
  -1  28  -4   -0.99    1.06
   1  28   4    4.95    1.34
  -1 -28  -4    4.56    1.10
   1 -28   4    1.57    1.06
   1  28   5    0.52    1.36
   1 -28   5    2.60    1.14
  -1  29   5   -0.94    1.32
   1 -29  -4    1.01    1.39
   1  29  -4    1.93    1.26
   1 -29  -4    2.16    1.00
  -1 -29   4    1.75    1.05
  -1  29   4   -1.21    1.16
  -1  29   3    1.20    1.26
  -1 -29   3    0.10    0.99
   1  29  -3   -1.56    1.07
   1 -29  -3    0.09    0.81
   1 -29  -3    0.14    1.24
   1  29  -2    0.09    1.15
  -1  29   2    0.00    1.14
   1 -29  -2   -1.13    1.07
   1  29  -2    0.17    1.08
  -1  29   2    1.00    1.00
  -1 -29   2    1.25    0.98
  -1  29   1    2.33    1.21
   1 -29  -1    0.38    1.11
  -1  29   1    2.71    1.08
   1  29  -1    2.93    1.16
   1  29  -1    2.58    1.14
  -1 -29   1    1.15    1.07
  -1  29   0   -1.03    0.99
  -1 -29   0    0.50    0.96
  -1 -29   0   -0.09    0.94
   1 -29   0    1.23    1.11
  -1  29   0    0.51    1.01
   1  29   0    1.19    1.03
   1  29   0   -0.09    1.00
   1 -29   1    0.57    1.06
  -1  29  -1    2.40    1.11
   1  29   1    2.05    1.22
  -1 -29  -1    0.80    0.92
  -1  29  -1    0.50    1.08
   1  29   1    2.58    1.01
  -1 -29  -1    2.29    1.22
  -1  29  -2    8.33    1.41
   1  29   2    6.88    1.47
   1 -29   2    7.26    1.34
  -1 -29  -2    8.25    1.21
  -1 -29  -2    9.42    1.61
   1 -29   3    2.74    1.07
  -1  29  -3    3.67    1.21
   1  29   3    4.16    1.39
  -1 -29  -3    2.73    0.97
   1 -29   4    0.47    0.99
   1  29   4   -0.20    1.15
  -1  30   4    1.47    1.37
   1 -30  -3   -0.56    1.20
  -1 -30   3    1.08    1.06
   1  30  -3    2.11    1.14
  -1  30   3    0.22    1.22
  -1  30   2    0.38    1.17
   1  30  -2   -0.03    1.07
   1 -30  -2   -0.02    1.17
  -1 -30   2    1.60    1.08
   1  30  -1    1.44    1.21
  -1 -30   1    1.39    1.12
   1 -30  -1    1.74    1.17
  -1  30   1    0.42    1.19
  -1  30   1    1.98    1.09
   1  30  -1    0.62    1.00
   1  30   0   -0.15    1.12
   1 -30   0    0.96    1.14
  -1  30   0    0.28    0.91
  -1 -30   0    0.17    1.06
   1 -30   1    1.10    1.03
  -1  30  -1   -1.69    0.95
  -1 -30  -1   -0.67    1.00
   1  30   1    0.96    1.20
   1 -30   2    3.27    1.16
   1  30   2    1.47    1.23
  -1  30  -2   -0.11    1.04
  -1 -30  -2    1.19    0.93
   1  30   3   -0.03    1.17
   1 -30   3    3.51    1.09
  -1  31   3   -1.14    1.12
   1 -31  -2   -0.53    1.11
  -1 -31   2    1.07    1.10
   1 -31  -1    0.82    1.22
  -1 -31   1    1.98    1.18
   1 -31   0    3.16    1.29
   1  31   0    0.29    1.19
  -1 -31   0   -0.59    1.08
  -1 -31  -1    0.47    1.13
   1 -31   1    0.14    1.07
   1  31   1    0.83    1.24
   1  31   2    0.18    1.15
  -2   0  13   -1.39    1.52
   2   0 -12    5.87    1.69
   2   0 -12    7.03    1.48
  -2   0  12    7.95    1.76
   2   0 -11    0.70    1.31
   2   0 -11    1.36    1.20
  -2   0  11    1.40    1.37
   2   0 -11   -0.54    0.93
  -2   0  10    0.32    1.26
   2   0 -10   -1.88    1.24
   2   0 -10   -0.75    0.99
   2   0  -9   -0.87    1.10
   2   0  -9   -0.75    1.09
  -2   0   9    1.92    1.18
  -2   0   9   -0.36    0.72
   2   0  -9   -1.63    0.78
   2   0  -8  103.12    4.05
  -2   0   8   99.98    3.91
  -2   0   8  105.26    3.51
   2   0  -8  104.78    3.71
   2   0  -8  108.61    4.02
   2   0  -7    0.89    0.99
  -2   0   7    0.90    1.00
   2   0  -7   -0.15    0.70
   2   0  -7   -1.56    0.96
  -2   0   7    0.39    0.65
  -2   0   6  161.55    4.66
  -2   0   6  152.47    5.03
   2   0  -6  160.79    5.28
   2   0  -6  155.54    4.74
   2   0  -6  159.21    5.08
   2   0  -5   -0.28    0.65
   2   0  -5   -0.32    0.48
  -2   0   5   -0.54    0.47
  -2   0   5   -0.38    0.65
   2   0  -5   -0.71    0.65
   2   0  -4 2506.96   74.17
  -2   0   4 2524.69   65.64
  -2   0   4 2537.98   66.18
  -2   0   4 2520.54   68.25
  -2   0   4 2547.65   68.22
   2   0  -4 2478.31   68.24
   2   0  -4 2701.57   65.66
   2   0  -4 2458.63   65.68
  -2   0   4 2620.06   65.70
   2   0  -3   -0.13    0.43
  -2   0   3   -0.92    0.41
   2   0  -3   -0.40    0.35
  -2   0   3   -0.33    0.34
   2   0  -3    0.06    0.46
  -2   0   3   -0.70    0.33
  -2   0   3   -0.44    0.44
   2   0  -3   -0.22    0.49
  -2   0   3   -0.77    0.34
   2   0  -3   -0.78    0.51
   2   0  -2   33.51    1.28
   2   0  -2   35.78    1.30
  -2   0   2   35.83    1.19
   2   0  -2   35.75    1.19
   2   0  -2   33.74    1.05
  -2   0   2   36.13    1.31
   2   0  -2   35.14    1.30
   2   0  -2   31.93    1.15
  -2   0   2   33.66    1.29
  -2   0   2   35.32    1.19
  -2   0   2   33.00    1.30
  -2   0   1    0.00    0.18
  -2   0   1    0.18    0.12
  -2   0   1   -0.01    0.12
  -2   0   1    0.03    0.14
   2   0  -1   -0.33    0.13
   2   0  -1    0.00    0.15
   2   0  -1    0.00    0.16
   2   0  -1    0.18    0.12
  -2   0   1   -0.16    0.14
  -2   0   1   -0.22    0.18
   2   0  -1    0.12    0.14
  -2   0   0    0.06    0.13
   2   0   0    0.01    0.09
  -2   0   0    0.02    0.09
   2   0   0    0.05    0.07
  -2   0   0    0.00    0.08
   2   0   0   -0.07    0.06
   2   0   1    0.06    0.09
  -2   0  -1   -0.04    0.18
   2   0   1   -0.02    0.01
   2   0   1    0.03    0.17
   2   0   1    0.02    0.20
   2   0   1    0.04    0.09
  -2   0  -1    0.67    0.18
  -2   0  -1   -0.08    0.18
  -2   0  -1    0.06    0.12
  -2   0  -1    0.24    0.18
  -2   0  -2   72.85    2.15
  -2   0  -2   71.46    2.22
  -2   0  -2   70.23    2.28
  -2   0  -2   76.34    2.13
   2   0   2   73.15    2.30
   2   0   2   73.61    2.08
   2   0   2   75.37    2.10
  -2   0  -2   74.72    2.15
   2   0   2   76.80    2.25
  -2   0  -2   74.32    2.28
   2   0   2   76.20    2.30
  -2   0  -3   -0.12    0.39
   2   0   3    0.06    0.37
   2   0   3   -0.02    0.42
   2   0   3    0.03    0.44
  -2   0  -3   -0.06    0.29
  -2   0  -3    0.19    0.43
  -2   0  -3    0.05    0.36
   2   0   3   -0.49    0.28
  -2   0  -3   -0.20    0.45
   2   0   3   -0.16    0.26
  -2   0  -3   -0.32    0.31
  -2   0  -4  757.29   18.95
  -2   0  -4  724.51   18.98
  -2   0  -4  720.33   18.97
  -2   0  -4  706.64   21.49
   2   0   4  728.66   19.76
   2   0   4  718.45   18.85
  -2   0  -4  709.51   19.72
   2   0   4  696.39   19.74
   2   0   4  747.39   18.88
   2   0   5   -0.45    0.35
  -2   0  -5    0.64    0.63
   2   0   5   -0.33    0.60
  -2   0  -5   -0.40    0.72
   2   0   5    0.70    0.61
  -2   0  -5   -0.08    0.53
  -2   0  -5    0.77    0.57
  -2   0  -5   -0.95    0.54
   2   0   6  196.98    5.58
   2   0   6  198.57    6.13
  -2   0  -6  199.29    6.60
  -2   0  -6  201.12    5.83
  -2   0  -6  197.20    6.08
  -2   0  -7    0.02    1.19
  -2   0  -7   -0.22    0.75
   2   0   7   -0.43    0.95
  -2   0  -7    1.05    0.96
  -2   0  -8    5.81    0.96
   2   0   8    6.83    0.76
  -2   0  -8    4.46    1.41
   2   0   8    4.84    1.18
  -2   0  -8    5.60    1.16
  -2   0  -9   -1.86    1.22
   2   0   9   -0.19    0.56
  -2   0  -9   -0.46    0.80
   2   0   9    0.49    1.11
  -2   0 -10    7.71    1.62
  -2   0 -10    7.45    1.29
   2   0  10    7.30    1.45
  -2   0 -11   -3.57    1.36
  -2   0 -11    0.20    1.12
   2   0  11   -0.55    1.14
   2   0  12    5.19    1.67
  -2   0 -12    3.39    1.39
  -2   0 -12    7.35    1.86
  -2   0 -13    0.26    1.82
  -2  -1  13    2.00    1.64
  -2   1  13    2.71    1.74
   2   1 -12    2.65    1.25
   2  -1 -12    2.80    1.60
  -2  -1  12    3.71    1.47
  -2   1  12    1.33    1.51
   2  -1 -12    1.20    1.15
   2   1 -11   -2.09    1.33
   2  -1 -11    0.25    0.99
   2   1 -11    0.42    1.25
   2  -1 -11   -1.04    1.34
   2   1 -11    0.03    1.09
  -2   1  11   -1.43    1.27
  -2  -1  11   -0.74    1.27
   2  -1 -10   77.69    3.29
   2  -1 -10   76.40    3.57
  -2   1  10   74.66    3.58
   2   1 -10   79.79    3.54
   2  -1 -10   78.53    3.60
  -2  -1  10   81.28    3.04
  -2  -1  10   77.59    3.60
  -2   1  10   78.92    2.98
   2   1 -10   71.73    3.44
   2   1 -10   81.27    3.31
  -2  -1   9   57.16    2.91
  -2   1   9   60.84    2.87
  -2   1   9   56.79    2.32
   2  -1  -9   58.29    2.87
   2  -1  -9   55.93    2.53
   2   1  -9   53.48    2.79
   2   1  -9   58.90    2.67
   2  -1  -9   60.29    2.93
  -2  -1   9   59.59    2.43
   2   1  -8    5.20    1.33
  -2   1   8    3.39    1.22
   2  -1  -8    6.65    1.22
   2  -1  -8    2.38    1.39
   2   1  -8    6.82    1.20
  -2  -1   8    4.44    1.25
   2   1  -8    4.08    0.98
  -2   1   8    4.08    0.80
   2  -1  -8    3.95    0.95
  -2  -1   8    5.08    0.91
  -2  -1   7    2.45    0.75
   2  -1  -7    2.33    0.83
  -2  -1   7    0.39    0.98
  -2   1   7    2.41    0.66
   2   1  -7    1.81    1.03
  -2   1   7    2.36    0.96
   2  -1  -7    1.27    0.92
   2  -1  -7    1.90    1.13
   2   1  -7    1.88    0.93
   2   1  -7    0.33    0.78
  -2  -1   6    4.37    1.00
  -2  -1   6    6.05    0.80
  -2   1   6    5.20    0.70
   2   1  -6    4.03    0.90
   2   1  -6    6.10    0.81
   2  -1  -6    5.69    0.83
   2  -1  -6    6.76    0.99
   2   1  -6    5.71    0.99
   2  -1  -6    6.14    1.00
  -2   1   6    5.07    1.01
   2  -1  -5    0.14    0.51
  -2   1   5    0.58    0.69
  -2  -1   5   -0.29    0.50
   2  -1  -5   -0.29    0.60
  -2  -1   5    0.99    0.62
   2   1  -5    0.52    0.68
  -2   1   5    0.20    0.47
   2   1  -5    0.22    0.49
   2  -1  -5    0.13    0.64
   2   1  -5    0.06    0.67
  -2   1   4    7.55    0.61
  -2  -1   4    8.79    0.63
   2  -1  -4    6.66    0.79
   2  -1  -4    7.72    0.67
  -2   1   4    7.20    0.76
  -2  -1   4    7.71    0.68
  -2   1   4    8.51    0.62
   2   1  -4    7.71    0.77
   2  -1  -4    6.93    0.76
   2  -1  -4    7.54    0.63
  -2  -1   4    6.46    0.63
  -2   1   4    7.90    0.75
   2   1  -4    8.54    0.69
  -2  -1   4    7.19    0.81
   2   1  -4    8.54    0.78
   2   1  -4    6.89    0.69
  -2   1   4    8.56    0.66
  -2  -1   4    6.30    0.83
   2   1  -3  237.63    7.28
  -2  -1   3  237.29    6.83
  -2   1   3  228.86    6.83
   2  -1  -3  243.99    6.52
  -2  -1   3  237.18    7.33
   2   1  -3  236.50    6.53
   2   1  -3  228.31    6.82
   2  -1  -3  247.98    6.87
  -2  -1   3  246.71    6.45
  -2  -1   3  233.37    6.51
  -2  -1   3  250.93    6.54
  -2   1   3  246.32    6.84
   2  -1  -3  243.81    6.83
   2   1  -3  240.84    6.51
   2   1  -3  248.85    6.86
  -2  -1   3  250.06    6.88
   2  -1  -3  234.82    6.51
   2  -1  -3  238.16    7.30
  -2   1   3  240.63    6.50
  -2   1   3  248.81    6.54
   2   1  -2    1.02    0.38
   2  -1  -2    1.69    0.37
  -2   1   2    2.39    0.46
  -2  -1   2    0.70    0.41
   2  -1  -2    2.22    0.45
  -2  -1   2    1.29    0.49
   2   1  -2    1.86    0.38
  -2   1   2    1.60    0.38
  -2  -1   2    1.19    0.30
   2   1  -2    1.64    0.43
   2   1  -2    1.85    0.45
   2   1  -2    1.70    0.41
   2  -1  -2    1.22    0.44
  -2   1   2    1.38    0.43
  -2  -1   2    1.37    0.47
   2  -1  -2    1.36    0.31
  -2   1   2    0.90    0.35
  -2  -1   2    1.72    0.36
  -2  -1   2    1.20    0.41
  -2   1   1  464.82   12.15
  -2   1   1  459.59   12.62
   2   1  -1  457.05   12.62
  -2  -1   1  460.84   12.59
   2  -1  -1  466.87   12.12
  -2  -1   1  441.55   12.11
   2  -1  -1  461.19   12.13
   2  -1  -1  469.89   12.59
   2   1  -1  479.31   12.61
  -2  -1   1  484.01   12.14
  -2   1   1  465.65   12.59
   2   1  -1  455.18   12.08
  -2  -1   1  472.04   12.62
   2   1  -1  451.22   12.15
  -2   1   1  463.47   12.10
   2  -1  -1  457.77   12.62
   2   1   0    0.38    0.17
   2  -1   0    0.37    0.12
  -2  -1   0    0.17    0.13
  -2   1   0    0.27    0.18
  -2  -1   0    0.36    0.16
  -2  -1   0    0.39    0.17
  -2  -1   0    0.52    0.11
  -2   1   0    0.35    0.12
  -2   1   0    0.26    0.18
  -2  -1   0    0.15    0.13
   2   1   0    0.30    0.15
  -2   1   0    0.48    0.13
  -2   1   0    0.19    0.17
   2   1   0    0.24    0.14
  -2   1   0    0.36    0.17
  -2  -1   0    0.16    0.13
   2   1   1  342.62    8.99
  -2   1  -1  355.71    9.09
  -2   1  -1  330.91    9.07
  -2   1  -1  332.83   10.21
   2   1   1  343.95    9.40
   2  -1   1  341.03    9.14
  -2  -1  -1  344.90    9.03
   2  -1   1  351.09    9.19
  -2  -1  -1  336.96    9.09
  -2   1  -1  345.67    9.40
  -2  -1  -1  347.25    8.92
   2  -1   1  343.04    9.42
  -2  -1  -1  339.26    9.41
  -2  -1  -1  349.49    9.36
   2   1   1  353.05    9.12
  -2   1  -1  336.04    9.38
  -2   1  -2    5.02    0.56
   2   1   2    5.76    0.37
   2   1   2    5.24    0.54
  -2  -1  -2    4.97    0.48
  -2  -1  -2    5.58    0.45
  -2   1  -2    5.64    0.43
   2   1   2    6.26    0.53
   2  -1   2    5.74    0.46
   2  -1   2    4.75    0.44
  -2  -1  -2    4.64    0.38
  -2  -1  -2    4.91    0.49
   2   1   2    6.57    0.51
   2   1   2    5.42    0.40
   2  -1   2    6.42    0.51
   2  -1   2    5.74    0.54
  -2   1  -2    5.61    0.52
  -2   1  -2    6.27    0.47
  -2   1  -2    6.28    0.55
   2  -1   2    6.01    0.53
  -2  -1  -2    6.41    0.56
  -2   1  -2    3.12    0.74
   2  -1   3   31.45    1.14
  -2  -1  -3   32.15    1.09
   2   1   3   31.93    1.07
  -2  -1  -3   33.94    1.35
  -2   1  -3   28.53    1.47
   2   1   3   31.29    1.32
   2   1   3   33.42    1.26
  -2   1  -3   30.58    1.30
   2   1   3   31.93    1.34
  -2   1  -3   32.31    1.35
  -2  -1  -3   32.00    1.14
  -2   1  -3   32.08    1.27
   2  -1   3   29.23    1.31
   2  -1   3   32.93    1.11
   2  -1   3   32.71    1.31
   2   1   3   30.32    1.15
  -2   1  -3   31.31    1.18
  -2  -1  -3   31.13    1.20
  -2  -1  -3   30.10    1.26
  -2   1  -3   30.38    1.16
  -2  -1  -3   32.99    1.31
   2  -1   3   31.53    1.07
  -2  -1  -4   70.71    2.46
  -2  -1  -4   73.65    2.26
  -2  -1  -4   71.22    2.07
   2   1   4   71.31    2.46
  -2   1  -4   68.34    2.42
  -2  -1  -4   66.49    2.25
  -2   1  -4   67.69    2.65
   2   1   4   70.07    2.22
   2   1   4   67.42    2.13
   2  -1   4   74.50    2.51
  -2  -1  -4   71.44    2.34
  -2   1  -4   70.03    2.29
   2  -1   4   69.35    2.18
   2  -1   4   72.39    2.17
  -2   1  -4   72.85    2.32
  -2   1  -4   73.17    2.28
   2  -1   4   71.41    2.46
   2   1   4   68.34    2.47
  -2  -1  -5   43.73    2.17
   2  -1   5   43.43    1.57
  -2   1  -5   42.41    1.77
   2  -1   5   43.94    1.92
   2   1   5   46.97    1.96
  -2   1  -5   41.99    2.15
  -2  -1  -5   43.58    1.75
  -2  -1  -5   46.67    1.42
   2   1   5   40.62    1.52
   2  -1   5   43.00    1.96
  -2  -1  -5   41.34    1.90
   2   1   5   42.81    1.95
  -2  -1  -5   48.69    1.82
  -2   1  -5   41.83    1.71
  -2   1  -5   46.64    1.82
  -2   1  -5   42.45    1.82
   2  -1   6    6.17    0.69
   2  -1   6    5.79    1.01
  -2  -1  -6    5.92    0.84
   2   1   6    5.90    1.04
  -2   1  -6    6.89    0.91
   2   1   6    6.62    0.63
  -2   1  -6    6.76    1.01
  -2   1  -6    6.41    0.88
  -2  -1  -6    7.52    1.26
  -2  -1  -6    6.01    0.99
  -2   1  -6    6.23    1.11
   2   1   7   -0.32    0.48
  -2   1  -7   -0.03    1.08
  -2  -1  -7   -0.98    1.19
  -2  -1  -7    0.55    0.96
   2  -1   7    0.40    0.53
  -2  -1  -7    0.19    0.76
   2   1   7    1.99    1.02
  -2   1  -7    0.56    0.73
   2  -1   7    0.49    0.88
  -2   1  -8    3.71    1.06
  -2   1  -8    4.10    0.91
   2   1   8    4.22    1.05
  -2  -1  -8    2.39    1.33
   2   1   8    3.59    0.67
  -2  -1  -8    3.70    0.94
  -2   1  -8    2.24    1.32
  -2  -1  -8    3.80    1.15
   2  -1   8    4.27    1.03
  -2   1  -9    5.91    1.08
  -2  -1  -9    6.87    1.32
  -2   1  -9    7.91    1.57
  -2  -1  -9    7.61    1.11
   2  -1   9    7.43    1.35
  -2  -1  -9    6.81    1.51
   2   1   9    7.17    0.82
   2   1   9    6.96    1.34
   2  -1   9    7.31    0.84
  -2   1  -9    6.28    1.26
  -2   1 -10    1.00    1.05
  -2  -1 -10    3.95    1.05
   2  -1  10    0.85    1.18
  -2  -1 -10    1.02    1.44
   2   1  10    2.44    1.28
  -2   1 -10   -1.26    1.32
   2  -1  11    0.06    1.25
  -2   1 -11    0.29    1.48
  -2  -1 -11   -0.84    1.06
  -2  -1 -11   -1.79    1.48
   2   1  11    0.82    1.31
  -2   1 -11   -0.66    0.98
   2   1  12   17.91    2.07
  -2  -1 -12   12.26    1.62
  -2   1 -12   13.88    1.76
   2  -1  12   13.09    1.91
  -2   1 -12   10.31    2.03
  -2  -1 -12   16.73    2.21
  -2  -1 -13   25.96    2.60
  -2   1 -13   26.43    2.55
  -2   2  13    4.90    1.72
  -2  -2  13    4.06    1.58
  -2  -2  12   -1.79    1.33
   2   2 -12   -2.52    1.01
  -2   2  12   -0.04    1.45
   2  -2 -12   -2.17    1.44
   2  -2 -12   -0.80    1.07
  -2   2  11    0.57    1.36
   2  -2 -11    1.03    1.31
   2  -2 -11   -0.14    0.96
  -2  -2  11   -0.45    1.19
   2   2 -11    1.15    1.09
   2   2 -11    2.07    1.30
   2  -2 -11   -0.91    1.25
   2   2 -11   -0.17    1.19
   2   2 -10  102.16    4.21
  -2   2  10  101.76    3.61
   2   2 -10  102.14    3.95
   2  -2 -10  101.66    3.86
  -2  -2  10  101.55    4.18
   2  -2 -10  100.07    4.29
  -2  -2  10  111.94    3.75
   2  -2 -10  104.90    4.30
   2   2 -10  106.30    4.25
  -2   2  10  108.64    4.36
   2  -2  -9   25.53    1.72
  -2   2   9   30.11    2.20
  -2  -2   9   29.13    2.14
  -2  -2   9   28.81    1.71
   2   2  -9   28.29    2.08
   2  -2  -9   28.84    2.25
   2   2  -9   28.75    1.85
  -2   2   9   29.72    1.63
   2  -2  -9   28.64    2.17
   2   2  -9   25.71    2.05
   2   2  -8    2.53    0.98
  -2   2   8    1.25    0.73
   2   2  -8    3.11    1.16
   2   2  -8    4.27    1.15
   2  -2  -8   -2.64    1.15
  -2   2   8    3.58    1.17
  -2  -2   8    1.72    1.03
  -2  -2   8    2.59    0.84
   2  -2  -8    3.63    1.18
   2  -2  -8    1.53    0.79
  -2   2   7    0.01    0.55
   2  -2  -7   -0.05    0.98
  -2  -2   7    1.19    0.72
   2   2  -7    0.06    0.77
   2  -2  -7    0.07    0.68
   2  -2  -7   -0.36    0.87
   2   2  -7   -0.57    0.96
  -2  -2   7    0.49    0.88
  -2   2   7    0.25    0.89
  -2  -2   6  126.13    4.00
   2   2  -6  130.70    4.08
   2  -2  -6  128.68    4.49
  -2   2   6  133.86    3.95
   2  -2  -6  132.35    4.39
  -2   2   6  125.95    4.33
   2  -2  -6  127.45    4.03
   2   2  -6  133.19    4.34
   2   2  -6  129.68    4.49
  -2  -2   6  132.44    4.32
  -2   2   5   27.34    1.48
  -2  -2   5   25.61    1.26
   2  -2  -5   24.20    1.23
  -2   2   5   25.87    1.22
   2   2  -5   24.44    1.28
   2   2  -5   25.52    1.44
   2  -2  -5   24.52    1.45
  -2  -2   5   26.07    1.43
   2   2  -5   26.35    1.43
   2  -2  -5   26.96    1.56
   2   2  -4   71.20    2.38
   2   2  -4   70.87    2.52
  -2  -2   4   71.74    2.53
   2   2  -4   73.12    2.59
  -2  -2   4   74.50    2.69
   2  -2  -4   81.60    2.44
  -2   2   4   73.40    2.56
  -2  -2   4   75.10    2.30
  -2  -2   4   75.62    2.39
  -2   2   4   74.75    2.33
  -2  -2   4   72.24    2.62
  -2   2   4   76.44    2.59
   2   2  -4   71.91    2.25
  -2   2   4   79.58    2.43
   2   2  -4   78.73    2.43
  -2  -2   4   72.59    2.39
   2  -2  -4   70.92    2.34
   2  -2  -4   70.72    2.55
   2   2  -3   57.58    1.78
   2   2  -3   60.47    2.11
  -2  -2   3   61.05    1.82
  -2  -2   3   57.14    1.90
  -2   2   3   55.76    1.83
  -2  -2   3   59.03    2.01
  -2  -2   3   59.43    2.13
   2  -2  -3   59.30    2.05
   2  -2  -3   57.73    1.88
   2  -2  -3   57.41    1.85
  -2  -2   3   57.95    2.05
   2   2  -3   57.80    2.02
   2   2  -3   58.12    1.87
   2   2  -3   57.97    1.89
  -2   2   3   59.52    2.04
   2  -2  -3   58.39    2.04
   2   2  -3   58.49    2.05
  -2   2   3   61.97    1.90
  -2  -2   3   59.15    1.91
  -2   2   3   60.75    2.06
   2  -2  -2  105.92    3.02
   2  -2  -2  113.65    3.22
  -2   2   2  107.70    3.04
   2   2  -2  106.03    2.96
   2  -2  -2  107.51    3.22
   2  -2  -2  112.02    3.06
   2   2  -2  106.13    3.06
   2   2  -2  107.35    2.97
  -2   2   2  103.50    3.21
  -2  -2   2  106.47    3.40
  -2  -2   2  103.79    3.06
   2   2  -2  109.35    3.25
  -2  -2   2  109.73    3.21
  -2  -2   2  111.03    3.07
  -2   2   2  117.44    3.23
  -2  -2   2  110.99    2.97
   2   2  -2  111.89    3.03
  -2  -2   2  105.31    3.22
   2   2  -2  107.42    3.22
  -2   2   2  112.12    3.06
   2  -2  -1  129.78    3.39
  -2   2   1  122.34    3.37
   2  -2  -1  130.25    3.53
  -2   2   1  127.49    3.34
  -2   2   1  120.16    3.52
   2   2  -1  123.68    3.54
  -2  -2   1  124.61    3.37
   2  -2  -1  125.59    3.35
  -2  -2   1  125.28    3.39
  -2   2   1  126.31    3.54
   2   2  -1  128.55    3.41
  -2  -2   1  128.93    3.54
  -2  -2   1  118.73    3.52
  -2   2   1  126.22    3.39
   2   2  -1  125.32    3.53
   2   2  -1  123.51    3.35
   2  -2  -1  128.79    3.55
   2  -2  -1  123.82    3.36
   2  -2   0   -7.73    0.24
   2   2   0   -7.68    0.22
   2   2   0   -8.21    0.24
   2   2   0   -8.05    0.25
  -2  -2   0   -7.98    0.25
  -2  -2   0   -8.01    0.23
   2  -2   0   -8.40    0.30
   2   2   0   -8.03    0.22
   2   2   0   -8.31    0.23
   2  -2   0   -7.72    0.32
  -2   2   0   -7.74    0.24
  -2   2   0   -8.03    0.22
  -2   2   0   -7.57    0.25
   2  -2   0   -8.12    0.23
  -2  -2   0   -7.50    0.24
  -2  -2   0   -8.09    0.23
  -2  -2   0   -8.23    0.21
   2  -2   0   -7.86    0.22
  -2   2   0   -8.24    0.22
  -2   2   0   -7.97    0.21
   2  -2   0   -7.77    0.20
   2  -2   1  185.07    5.01
  -2   2  -1  186.11    4.97
   2  -2   1  185.70    5.16
  -2   2  -1  188.60    4.98
   2   2   1  187.79    4.96
   2   2   1  188.13    5.18
   2  -2   1  187.31    5.19
   2   2   1  184.00    5.17
  -2   2  -1  183.07    5.67
  -2   2  -1  182.46    5.16
   2   2   1  192.32    4.99
   2  -2   1  185.12    4.95
  -2  -2  -1  184.68    4.94
   2  -2   1  192.14    5.01
   2   2   1  189.02    5.01
  -2  -2  -1  191.36    5.20
  -2   2  -1  188.19    5.19
  -2  -2  -1  185.22    5.15
   2   2   1  193.21    4.99
  -2  -2  -1  192.85    5.00
  -2  -2  -2  284.11    7.53
   2  -2   2  281.70    7.84
   2   2   2  280.56    7.51
  -2  -2  -2  284.70    7.38
   2  -2   2  288.59    7.51
  -2   2  -2  285.80    8.60
  -2  -2  -2  287.50    7.86
   2   2   2  283.85    7.84
   2   2   2  280.13    7.56
  -2   2  -2  276.30    7.50
  -2  -2  -2  293.99    7.80
  -2  -2  -2  285.42    7.48
   2  -2   2  279.95    7.84
   2  -2   2  290.91    7.46
   2   2   2  281.74    7.83
  -2   2  -2  281.76    7.81
   2   2   2  279.74    7.45
   2  -2   2  277.09    8.58
  -2   2  -2  286.15    7.52
  -2   2  -2  293.12    7.86
  -2  -2  -3   62.22    2.12
   2   2   3   63.20    2.09
   2  -2   3   62.75    1.90
   2  -2   3   61.55    1.85
  -2   2  -3   60.24    1.99
  -2  -2  -3   60.76    1.95
   2  -2   3   63.86    1.87
   2  -2   3   62.51    2.12
  -2   2  -3   64.59    2.09
  -2  -2  -3   63.15    2.03
  -2   2  -3   62.75    1.98
   2  -2   3   59.70    2.09
  -2  -2  -3   61.55    1.90
  -2   2  -3   59.34    2.12
  -2   2  -3   61.44    2.36
   2   2   3   67.04    1.95
   2   2   3   64.75    2.06
  -2   2  -3   59.87    1.92
   2   2   3   61.69    1.83
   2   2   3   62.37    2.09
  -2  -2  -4  499.55   13.88
   2  -2   4  495.94   13.85
  -2   2  -4  488.53   15.07
  -2   2  -4  515.03   13.28
   2  -2   4  499.45   13.20
  -2   2  -4  500.76   13.31
   2   2   4  526.63   13.88
   2  -2   4  499.98   13.31
  -2   2  -4  499.61   13.84
   2  -2   4  521.39   13.91
  -2   2  -4  494.54   13.30
   2   2   4  479.43   13.15
  -2  -2  -4  485.02   13.28
  -2  -2  -4  521.15   13.27
   2   2   4  498.71   13.87
   2  -2   5   92.61    3.21
  -2   2  -5   92.07    3.53
  -2   2  -5   88.39    3.02
   2   2   5   98.79    3.25
  -2  -2  -5   99.79    3.05
   2  -2   5   92.77    2.87
   2   2   5   92.40    3.25
   2  -2   5   94.38    3.24
  -2  -2  -5   96.17    2.73
  -2  -2  -5   95.28    3.21
   2   2   5   95.55    2.82
  -2   2  -5   93.61    3.02
  -2   2  -5   91.59    3.18
  -2  -2  -5   96.84    3.01
  -2   2  -5  100.33    3.04
   2  -2   6   11.80    1.10
   2  -2   6   12.35    0.95
  -2   2  -6   10.67    1.03
   2   2   6    9.39    1.09
  -2   2  -6   11.43    0.98
  -2  -2  -6   12.51    1.19
  -2   2  -6   12.41    1.29
  -2  -2  -6   10.90    0.98
  -2   2  -6   11.76    1.14
  -2  -2  -6   12.62    1.43
   2   2   6   13.16    0.84
  -2  -2  -6   12.29    0.76
  -2  -2  -7   18.33    1.43
   2  -2   7   17.27    1.15
   2   2   7   16.83    1.52
  -2  -2  -7   20.10    1.79
  -2   2  -7   19.16    1.37
  -2   2  -7   17.32    1.34
   2   2   7   15.93    1.02
   2  -2   7   15.62    1.46
  -2   2  -7   16.22    1.71
  -2  -2  -7   18.92    1.52
  -2   2  -7   17.51    1.43
  -2  -2  -8   26.03    1.94
  -2  -2  -8   29.91    1.74
  -2   2  -8   24.61    1.82
   2  -2   8   25.22    1.89
   2   2   8   28.52    2.00
  -2   2  -8   25.31    1.72
  -2   2  -8   26.29    2.03
   2   2   8   26.63    1.32
   2  -2   8   28.12    1.42
  -2  -2  -8   27.31    2.20
  -2   2  -9    4.68    1.45
  -2   2  -9    3.48    0.99
  -2  -2  -9    3.85    1.22
   2   2   9    6.19    1.23
  -2  -2  -9    4.43    1.42
  -2   2  -9    3.93    1.16
   2   2   9    4.54    0.72
  -2  -2  -9    5.32    1.03
   2  -2   9    5.03    1.25
  -2  -2 -10    0.35    0.97
  -2   2 -10    0.30    1.01
  -2   2 -10   -0.91    1.31
   2   2  10   -0.39    1.17
   2  -2  10    0.09    1.13
  -2  -2 -10    0.77    1.39
  -2  -2 -11    3.75    1.64
  -2  -2 -11    2.62    1.19
   2  -2  11    1.29    1.31
  -2   2 -11    1.82    1.21
   2   2  11    1.98    1.39
  -2   2 -11    4.63    1.61
  -2  -2 -12    0.04    1.62
   2  -2  12    0.15    1.43
  -2   2 -12   -0.11    1.59
  -2   2 -12   -1.54    1.10
   2   2  12    1.78    1.51
  -2  -2 -12   -0.44    1.18
  -2  -2 -13   -0.76    1.75
  -2   3  13   60.62    3.72
  -2  -3  13   65.04    3.61
   2   3 -12    8.90    1.54
   2  -3 -12    8.40    1.81
   2  -3 -12    9.60    1.44
  -2  -3  12   12.59    1.85
  -2   3  12    8.51    1.72
   2   3 -11   26.08    2.07
  -2   3  11   23.56    2.12
   2  -3 -11   29.92    2.45
   2  -3 -11   27.52    2.26
  -2  -3  11   26.69    2.21
   2  -3 -11   29.16    1.96
   2   3 -11   30.27    2.28
   2  -3 -10  106.87    4.48
   2  -3 -10  112.24    4.07
   2   3 -10  115.00    4.41
   2   3 -10  113.37    3.85
   2  -3 -10  114.55    4.51
   2   3 -10  109.81    4.14
  -2  -3  10  106.19    4.38
  -2   3  10  111.34    4.51
   2   3 -10  112.23    4.36
  -2  -3  10  107.04    3.85
  -2   3  10  107.02    3.74
  -2   3   9   54.44    2.80
   2   3  -9   52.76    2.65
   2  -3  -9   56.90    2.86
  -2  -3   9   55.95    2.37
   2   3  -9   61.86    2.82
   2   3  -9   50.94    2.61
   2  -3  -9   60.56    2.96
   2  -3  -9   56.48    2.48
  -2   3   9   59.78    2.33
  -2  -3   9   55.80    2.74
   2  -3  -8    1.67    0.84
  -2  -3   8    0.37    1.07
  -2   3   8    0.64    1.07
   2   3  -8    2.05    0.94
   2  -3  -8   -3.94    1.11
  -2   3   8    0.85    0.65
   2  -3  -8    2.56    1.16
  -2  -3   8    0.32    0.78
   2   3  -8    0.48    0.91
   2   3  -8    0.17    1.07
  -2  -3   7    2.36    0.72
   2  -3  -7    1.38    1.05
   2  -3  -7    0.76    0.93
  -2  -3   7    0.87    0.99
   2   3  -7   -0.49    0.97
  -2   3   7    1.65    0.94
   2   3  -7    0.14    0.85
   2  -3  -7    0.99    0.69
   2   3  -7    0.70    0.82
  -2   3   6    9.41    1.17
   2   3  -6    9.30    0.95
   2   3  -6    9.75    1.12
   2  -3  -6   10.12    1.14
   2  -3  -6    8.09    0.83
  -2   3   6    9.01    0.79
  -2  -3   6    8.10    1.09
  -2  -3   6    8.29    0.93
   2  -3  -6   10.02    1.16
   2   3  -6    7.25    1.05
   2   3  -5    9.18    0.95
  -2  -3   5    9.77    0.94
  -2   3   5    7.81    0.94
   2   3  -5    7.81    0.76
  -2   3   5    8.14    0.70
   2  -3  -5    8.18    0.91
   2   3  -5    7.82    0.88
   2  -3  -5    6.25    0.72
  -2  -3   5    8.16    0.79
   2   3  -5    8.45    0.71
   2   3  -4    0.51    0.40
   2  -3  -4   -0.26    0.56
  -2   3   4    0.48    0.52
  -2  -3   4    1.59    0.60
   2   3  -4    0.31    0.44
  -2  -3   4    0.95    0.47
   2   3  -4    1.01    0.53
   2   3  -4    1.45    0.59
   2   3  -4    0.72    0.46
   2  -3  -4    0.59    0.40
   2  -3  -4    1.43    0.48
  -2   3   4    0.51    0.36
  -2  -3   4    1.62    0.61
  -2  -3   4    1.06    0.54
  -2   3   4    0.44    0.46
   2   3  -3  525.10   14.28
   2  -3  -3  533.69   14.26
   2   3  -3  496.69   13.73
  -2  -3   3  497.82   14.26
   2  -3  -3  521.79   14.32
  -2  -3   3  530.94   15.46
   2  -3  -3  543.85   13.72
   2   3  -3  522.14   14.32
  -2   3   3  519.55   13.72
  -2   3   3  523.57   14.28
   2  -3  -3  501.65   13.68
  -2  -3   3  508.99   13.71
   2   3  -3  548.22   13.69
  -2  -3   3  528.70   13.70
   2   3  -3  518.82   13.56
  -2  -3   3  532.21   14.32
   2   3  -3  509.19   13.62
  -2   3   3  518.78   14.31
  -2   3   3  533.28   13.70
   2   3  -2    9.29    0.73
  -2  -3   2   10.91    0.59
   2  -3  -2   11.23    0.74
   2   3  -2    9.58    0.56
   2   3  -2    9.08    0.63
   2   3  -2   10.57    0.51
  -2  -3   2    8.62    0.71
   2   3  -2   11.25    0.93
  -2  -3   2   10.19    0.68
  -2   3   2   10.44    0.73
  -2   3   2   11.31    0.58
   2  -3  -2   11.34    0.70
   2   3  -2    9.60    0.71
   2  -3  -2    9.86    0.60
  -2   3   2   11.08    0.67
   2  -3  -2   11.49    0.75
  -2  -3   2   11.42    0.77
  -2   3   2   10.85    0.73
  -2  -3   2    9.52    0.70
   2  -3  -2    9.72    0.44
  -2   3   1  838.09   21.60
  -2   3   1  823.08   22.44
  -2  -3   1  839.01   21.69
   2  -3  -1  857.91   22.45
  -2   3   1  814.43   21.64
   2  -3  -1  842.66   21.88
   2   3  -1  826.06   22.45
  -2  -3   1  833.96   22.44
  -2   3   1  810.27   22.70
   2   3  -1  861.60   21.65
  -2  -3   1  859.23   21.63
   2   3  -1  830.18   22.56
   2  -3  -1  827.97   22.50
  -2  -3   1  831.21   22.47
   2   3  -1  837.32   21.78
  -2   3   1  838.75   21.58
   2  -3  -1  826.73   21.80
   2   3   0   -0.08    0.12
  -2   3   0   -0.07    0.12
   2   3   0    0.08    0.11
  -2  -3   0   -0.02    0.13
   2  -3   0   -0.04    0.10
   2   3   0   -0.12    0.12
   2  -3   0   -0.08    0.13
   2  -3   0    0.25    0.11
  -2   3   0   -0.01    0.10
   2   3   0    0.00    0.11
  -2   3   0   -0.07    0.12
  -2   3   0    0.03    0.13
  -2  -3   0   -0.10    0.10
  -2  -3   0   -0.11    0.14
  -2  -3   0   -0.10    0.12
   2  -3   0   -0.05    0.12
  -2   3   0   -0.05    0.11
   2   3   0   -0.06    0.13
  -2   3  -1  442.45   12.15
  -2   3  -1  443.54   11.68
  -2   3  -1  455.02   12.16
   2   3   1  462.06   11.71
   2  -3   1  454.41   11.67
   2   3   1  452.71   12.15
   2   3   1  441.83   11.84
   2  -3   1  461.17   11.74
   2  -3   1  452.71   12.14
  -2  -3  -1  451.99   11.72
  -2  -3  -1  447.38   12.13
   2   3   1  431.37   12.15
  -2   3  -1  455.68   11.70
   2  -3   1  434.32   12.16
  -2   3  -1  441.53   13.26
  -2  -3  -1  445.98   12.18
  -2  -3  -1  466.74   11.68
   2  -3   1  444.06   11.69
  -2   3  -1  450.77   11.70
  -2   3  -2  958.89   24.48
   2   3   2  932.86   24.86
   2   3   2  932.52   25.45
  -2   3  -2  920.15   25.41
   2   3   2  929.40   24.47
   2  -3   2  946.01   24.51
  -2   3  -2  961.74   25.45
   2   3   2  983.99   25.45
  -2  -3  -2  914.16   25.47
   2  -3   2  974.53   25.45
  -2  -3  -2  976.66   24.52
   2   3   2  959.33   24.49
  -2  -3  -2  927.41   25.38
  -2  -3  -2  963.44   24.45
  -2   3  -2  902.55   24.48
   2  -3   2  934.93   27.72
   2  -3   2  970.57   24.43
   2  -3   2  937.61   25.45
  -2   3  -2  936.91   24.40
  -2   3  -3   16.11    0.90
  -2   3  -3   15.16    1.07
   2  -3   3   15.65    0.72
  -2   3  -3   16.14    0.90
   2   3   3   15.80    0.67
   2  -3   3   15.58    0.82
  -2   3  -3   14.71    0.82
   2   3   3   17.49    0.85
   2   3   3   15.77    0.92
   2  -3   3   15.98    0.97
  -2  -3  -3   15.96    0.55
  -2  -3  -3   16.17    0.97
   2   3   3   16.09    0.90
   2  -3   3   15.42    1.14
  -2  -3  -3   14.57    0.81
   2  -3   3   15.96    0.98
  -2   3  -3   15.65    0.90
   2   3   3   15.21    0.95
  -2  -3  -3   14.78    0.76
  -2   3  -4  806.69   22.23
  -2   3  -4  794.42   21.41
  -2   3  -4  869.93   21.42
  -2  -3  -4  805.24   22.32
  -2   3  -4  795.53   21.41
   2   3   4  813.58   22.32
   2   3   4  863.04   22.31
   2  -3   4  838.71   22.32
   2  -3   4  821.18   21.36
   2   3   4  781.98   21.27
  -2  -3  -4  858.03   21.40
  -2  -3  -4  813.75   21.42
   2  -3   4  819.04   21.58
   2  -3   4  785.70   22.26
   2  -3   5   44.64    1.44
   2  -3   5   45.18    2.00
   2   3   5   45.62    1.92
   2   3   5   46.21    1.98
  -2  -3  -5   41.91    1.69
  -2   3  -5   43.08    2.16
  -2   3  -5   42.79    1.74
   2   3   5   42.74    1.53
  -2   3  -5   47.52    1.88
  -2   3  -5   41.13    1.76
   2  -3   5   43.15    1.63
  -2  -3  -5   43.87    1.95
   2  -3   5   43.75    1.92
  -2   3  -5   43.35    1.77
  -2  -3  -5   47.75    1.74
   2   3   6   16.48    0.95
  -2   3  -6   18.36    1.55
   2  -3   6   17.69    1.12
   2  -3   6   18.32    1.39
   2   3   6   17.20    1.42
  -2   3  -6   17.09    1.22
  -2   3  -6   17.11    1.40
  -2  -3  -6   17.04    1.17
  -2  -3  -6   18.19    0.93
  -2   3  -6   16.19    1.27
  -2  -3  -6   20.80    1.54
  -2   3  -7   29.37    1.71
  -2  -3  -7   30.60    2.30
   2  -3   7   31.39    1.49
  -2   3  -7   31.95    1.87
   2   3   7   28.79    1.37
  -2  -3  -7   28.68    1.69
   2   3   7   27.34    2.00
  -2   3  -7   31.05    2.27
  -2  -3  -7   29.53    2.01
  -2   3  -7   32.04    1.70
   2  -3   7   30.16    1.95
  -2  -3  -7   31.68    1.18
  -2  -3  -8   39.49    1.99
   2   3   8   39.31    1.63
   2   3   8   40.83    2.32
   2  -3   8   38.96    1.73
  -2   3  -8   37.33    2.30
  -2   3  -8   36.54    2.07
  -2   3  -8   38.53    2.06
   2  -3   8   35.55    2.17
  -2  -3  -8   37.70    2.47
  -2  -3  -8   38.03    2.25
   2  -3   9    1.45    1.09
  -2  -3  -9    0.15    1.07
   2   3   9   -0.53    0.52
  -2   3  -9   -0.81    0.93
  -2   3  -9   -1.37    1.09
  -2   3  -9   -1.40    0.88
  -2  -3  -9   -1.01    1.25
   2   3   9   -0.33    1.07
  -2  -3  -9   -0.73    0.76
   2  -3   9    0.22    0.60
  -2   3 -10   -1.44    0.94
  -2  -3 -10    0.69    0.98
   2   3  10   -1.18    1.15
  -2  -3 -10   -0.21    1.32
   2  -3  10   -0.04    1.03
  -2   3 -10   -1.99    1.29
  -2   3 -10   -0.53    0.99
  -2   3 -11    2.09    1.23
  -2  -3 -11    0.54    1.52
   2  -3  11    2.41    1.33
  -2   3 -11    2.37    1.52
  -2  -3 -11    1.19    1.11
   2   3  11    1.07    1.36
  -2  -3 -12    2.07    1.79
  -2   3 -12   -1.27    1.18
   2  -3  12    0.62    1.29
  -2  -3 -12   -0.71    1.14
  -2   3 -12   -0.73    1.56
   2   3  12    0.33    1.50
  -2  -3 -13   -0.13    1.70
  -2   4  13    8.46    2.02
  -2  -4  13    9.44    1.85
  -2   4  12   -0.20    1.47
   2   4 -12   -1.44    1.12
   2  -4 -12    1.09    1.12
  -2  -4  12    0.73    1.42
   2  -4 -11    5.71    1.18
   2  -4 -11    5.33    1.55
  -2  -4  11    4.36    1.44
  -2   4  11    4.88    1.57
   2  -4 -11    6.49    1.53
   2   4 -11    5.14    1.30
   2  -4 -10    5.58    1.49
   2   4 -10    6.30    1.37
   2   4 -10    3.46    1.22
  -2  -4  10    6.75    1.46
  -2  -4  10    4.59    1.01
  -2   4  10    6.43    0.95
  -2   4  10    7.41    1.40
   2  -4 -10    7.51    1.14
   2  -4 -10    8.49    1.56
   2   4  -9    4.89    1.10
  -2   4   9    6.90    1.29
   2   4  -9    5.09    1.11
   2  -4  -9    6.11    1.01
   2  -4  -9    5.67    1.33
  -2  -4   9    5.10    0.94
  -2  -4   9    5.92    1.22
   2  -4  -9    4.70    1.34
   2   4  -9    5.62    1.05
  -2   4   9    5.53    0.82
   2   4  -8    3.58    0.96
  -2   4   8    5.79    1.26
  -2  -4   8    3.93    0.93
   2  -4  -8    1.75    1.30
   2   4  -8    6.38    0.93
  -2  -4   8    4.74    1.11
  -2   4   8    4.38    0.71
   2   4  -8    4.66    1.12
   2  -4  -8    4.47    0.92
   2   4  -8    3.00    1.16
   2  -4  -8    4.67    1.24
  -2  -4   7    1.34    0.80
   2   4  -7    1.41    1.01
  -2  -4   7    1.67    0.92
  -2   4   7    3.18    0.66
   2   4  -7    1.84    0.94
   2  -4  -7    0.23    1.03
   2   4  -7    0.77    0.76
   2  -4  -7    1.53    1.06
   2   4  -7    1.14    0.79
  -2   4   7    0.55    1.01
   2  -4  -7    1.49    0.75
   2  -4  -6    4.02    0.92
  -2   4   6    3.02    0.88
   2   4  -6    2.89    0.80
  -2  -4   6    2.34    0.70
  -2  -4   6    2.09    0.81
  -2   4   6    3.06    0.56
   2   4  -6    2.57    0.67
   2  -4  -6    2.66    0.64
   2   4  -6    1.99    0.78
   2   4  -6    2.01    0.81
   2   4  -6    3.20    0.73
  -2   4   5  235.31    6.42
   2   4  -5  214.79    6.51
  -2  -4   5  235.58    6.51
   2   4  -5  235.64    6.30
   2  -4  -5  231.87    6.47
  -2  -4   5  228.43    6.81
   2   4  -5  231.16    6.37
   2   4  -5  234.78    6.80
  -2   4   5  227.78    6.87
   2  -4  -5  237.84    6.94
  -2  -4   4  102.48    3.29
  -2   4   4  104.55    3.07
   2   4  -4  106.21    3.29
   2  -4  -4  102.85    3.12
   2   4  -4  110.06    3.11
   2  -4  -4  106.46    3.38
   2   4  -4  103.56    3.16
   2   4  -4  100.49    3.00
   2   4  -4  101.09    2.95
  -2  -4   4  107.07    3.58
   2  -4  -4   97.74    3.06
  -2   4   4   99.98    3.33
  -2  -4   4  105.25    3.38
  -2  -4   4  101.39    3.12
   2   4  -3    1.91    0.41
   2  -4  -3    2.20    0.42
  -2   4   3    1.71    0.41
  -2  -4   3    1.79    0.48
   2  -4  -3    2.20    0.42
   2   4  -3    2.26    0.51
   2   4  -3    1.50    0.51
   2  -4  -3    2.52    0.55
  -2   4   3    2.47    0.41
   2  -4  -3    2.12    0.22
   2   4  -3    1.90    0.35
  -2   4   3    2.16    0.35
   2  -4  -3    2.25    0.39
  -2  -4   3    2.37    0.56
   2   4  -3    2.00    0.43
  -2   4   3    1.47    0.47
  -2  -4   3    1.53    0.41
   2   4  -3    2.16    0.39
  -2  -4   3    2.26    0.49
  -2  -4   3    2.47    0.57
   2   4  -2    3.83    0.50
   2  -4  -2    4.67    0.40
  -2   4   2    3.67    0.26
   2  -4  -2    3.93    0.43
   2   4  -2    3.42    0.36
  -2   4   2    4.05    0.44
  -2   4   2    4.06    0.37
   2  -4  -2    4.22    0.45
  -2  -4   2    4.02    0.45
  -2   4   2    4.60    0.46
   2  -4  -2    3.73    0.37
  -2  -4   2    3.86    0.47
  -2  -4   2    3.77    0.41
  -2  -4   2    3.98    0.35
  -2  -4   2    3.45    0.46
   2  -4  -2    3.56    0.26
  -2   4   2    4.38    0.36
   2   4  -2    2.88    0.42
   2   4  -2    4.27    0.46
   2   4  -1   24.95    0.92
  -2   4   1   25.11    0.89
  -2  -4   1   25.04    0.87
   2  -4  -1   26.33    0.94
   2   4  -1   26.44    0.84
  -2  -4   1   23.40    0.90
  -2   4   1   24.75    0.86
  -2  -4   1   23.88    0.84
  -2   4   1   24.51    0.93
   2  -4  -1   26.10    0.87
   2  -4  -1   24.30    0.82
   2   4  -1   24.93    0.94
  -2   4   1   26.27    0.84
   2   4  -1   25.95    0.96
   2  -4  -1   26.48    0.93
  -2  -4   1   25.68    0.96
   2  -4   0    0.35    0.19
  -2   4   0    0.18    0.16
   2   4   0    0.17    0.20
   2  -4   0    0.42    0.17
  -2   4   0    0.21    0.20
   2   4   0    0.20    0.19
   2   4   0    0.36    0.17
   2   4   0    0.25    0.23
  -2  -4   0    0.25    0.20
  -2  -4   0    0.16    0.22
  -2  -4   0    0.16    0.19
   2   4   0    0.57    0.17
  -2   4   0    0.30    0.19
   2  -4   0    0.00    0.18
  -2  -4   0    0.17    0.18
   2  -4   0    0.13    0.20
  -2   4   0    0.09    0.20
   2   4   1  288.24    7.73
  -2   4  -1  277.96    7.44
   2   4   1  278.80    7.73
   2  -4   1  288.14    7.72
   2  -4   1  277.33    7.73
   2  -4   1  279.54    7.46
  -2  -4  -1  283.74    7.75
  -2   4  -1  279.16    7.74
   2  -4   1  277.91    8.45
  -2   4  -1  289.34    7.42
   2  -4   1  278.11    7.44
  -2  -4  -1  286.83    7.72
   2   4   1  284.17    7.41
   2  -4   1  283.32    7.40
  -2   4  -1  280.52    7.42
   2   4   1  294.88    7.44
  -2  -4  -1  291.39    7.41
  -2   4  -1  279.51    7.72
  -2  -4  -1  279.37    7.44
   2  -4   2  113.27    3.34
  -2   4  -2  114.55    3.24
   2  -4   2  115.67    3.13
  -2   4  -2  117.60    3.20
   2   4   2  115.77    3.15
   2   4   2  117.75    3.13
   2  -4   2  114.76    3.21
   2  -4   2  112.79    3.34
  -2   4  -2  110.85    3.30
  -2   4  -2  111.99    3.68
   2  -4   2  113.06    3.27
  -2  -4  -2  113.16    3.20
  -2   4  -2  118.72    3.41
  -2  -4  -2  113.14    3.31
   2  -4   2  116.46    3.78
   2   4   2  116.67    3.36
  -2  -4  -2  117.22    3.39
  -2  -4  -2  117.15    3.18
   2   4   2  118.06    3.22
   2   4   2  117.35    3.36
  -2   4  -2  110.56    3.18
   2  -4   3   16.76    0.85
   2   4   3   15.50    0.67
   2  -4   3   15.58    0.72
  -2  -4  -3   15.00    0.91
  -2   4  -3   14.96    0.86
  -2  -4  -3   16.64    0.79
  -2   4  -3   18.25    1.08
  -2   4  -3   15.91    0.89
  -2  -4  -3   16.01    0.82
   2   4   3   16.39    0.86
  -2   4  -3   17.67    0.90
   2  -4   3   16.51    0.95
   2   4   3   14.34    0.88
   2  -4   3   16.25    1.16
   2   4   3   17.77    0.93
  -2   4  -3   16.25    0.80
  -2   4  -4  106.83    3.33
  -2  -4  -4  104.48    3.44
   2  -4   4  104.55    3.15
  -2   4  -4  105.40    3.25
   2   4   4  103.12    3.42
  -2  -4  -4  111.70    3.18
  -2  -4  -4  108.54    2.85
   2   4   4  120.11    3.44
  -2  -4  -4  101.46    3.17
   2  -4   4  103.63    3.36
  -2   4  -4  105.51    3.21
   2   4   4  108.68    3.05
  -2   4  -4  105.03    3.71
  -2   4  -4  105.08    3.20
   2  -4   4  103.42    3.41
  -2   4  -4  108.31    3.20
   2   4   5    5.39    0.71
   2  -4   5    3.88    0.76
  -2  -4  -5    5.81    0.65
  -2   4  -5    5.63    0.75
   2  -4   5    5.34    0.63
   2  -4   5    5.27    0.82
   2  -4   5    4.89    0.50
  -2   4  -5    3.78    0.64
  -2   4  -5    4.56    0.69
  -2   4  -5    4.20    0.72
  -2   4  -5    4.53    0.73
   2   4   5    5.20    0.50
   2   4   5    5.84    0.79
  -2  -4  -5    4.41    0.82
  -2   4  -5    5.12    0.98
   2  -4   6   93.02    2.95
  -2  -4  -6   89.49    3.07
   2   4   6   91.98    2.82
  -2   4  -6   94.52    3.13
  -2   4  -6   93.43    3.22
  -2   4  -6   91.04    3.14
  -2   4  -6   90.69    3.54
   2   4   6   90.58    3.39
  -2   4  -6   91.90    3.08
  -2  -4  -6   85.50    3.28
   2  -4   6   96.61    2.70
   2  -4   6   90.33    3.25
   2  -4   7  137.51    4.68
   2   4   7  137.45    4.83
  -2  -4  -7  148.09    4.01
  -2  -4  -7  134.26    4.78
   2   4   7  144.63    4.16
  -2  -4  -7  138.70    4.44
  -2   4  -7  146.36    4.48
   2  -4   7  140.21    4.27
  -2   4  -7  136.23    5.05
  -2   4  -7  138.85    4.46
  -2   4  -7  144.38    4.65
  -2   4  -7  137.77    4.53
  -2  -4  -8   45.37    2.10
   2   4   8   41.42    1.71
  -2  -4  -8   41.06    2.38
   2  -4   8   41.85    1.84
   2   4   8   43.94    2.44
   2  -4   8   40.03    2.27
  -2   4  -8   38.59    2.06
  -2   4  -8   43.13    2.08
  -2  -4  -8   48.21    2.69
  -2   4  -8   41.30    2.18
  -2   4  -8   47.00    2.56
  -2   4  -8   42.27    2.10
  -2  -4  -9   23.22    1.70
  -2   4  -9   23.31    1.82
  -2   4  -9   24.11    2.03
   2   4   9   25.47    1.36
  -2   4  -9   25.13    1.83
   2  -4   9   25.75    1.97
   2  -4   9   27.03    1.53
  -2  -4  -9   24.01    2.10
  -2  -4  -9   20.02    1.81
   2   4   9   24.34    2.07
  -2   4  -9   22.99    1.71
   2   4  10    0.03    1.20
  -2   4 -10    0.25    1.34
  -2  -4 -10    1.95    1.44
  -2  -4 -10    1.01    0.92
  -2   4 -10   -1.02    1.04
   2  -4  10    2.04    1.21
  -2   4 -10    1.04    1.09
  -2   4 -11    5.38    1.67
   2  -4  11    0.85    1.29
  -2  -4 -11    1.27    1.04
  -2  -4 -11    1.58    1.58
  -2   4 -11    3.69    1.31
   2   4  11    1.41    1.40
  -2  -4 -12    5.30    1.79
   2   4  12   -0.49    1.47
   2  -4  12    0.92    1.39
  -2   4 -12    2.46    1.36
  -2  -4 -12    0.64    1.10
  -2  -5  13    7.03    1.78
  -2   5  13    8.96    1.90
  -2  -5  12   12.48    1.74
  -2   5  12   13.69    2.04
   2  -5 -12   11.54    1.55
   2   5 -12   11.47    1.66
   2  -5 -11    2.83    1.49
   2  -5 -11    3.51    1.50
   2  -5 -11    4.42    1.11
  -2   5  11    1.13    1.41
  -2  -5  11    3.03    1.34
   2   5 -11    5.04    1.32
   2  -5 -10    0.34    0.93
  -2   5  10    1.47    0.71
   2   5 -10   -1.19    1.06
  -2  -5  10    2.69    1.15
   2  -5 -10    2.65    1.35
   2   5 -10    1.30    1.08
   2  -5 -10    0.69    1.28
  -2  -5  10   -0.84    0.90
  -2   5  10    2.77    1.32
   2  -5  -9   27.79    2.23
  -2   5   9   27.53    2.09
  -2  -5   9   29.02    1.72
   2   5  -9   30.03    1.65
   2   5  -9   29.84    2.01
   2  -5  -9   28.61    2.23
  -2   5   9   29.56    1.57
   2   5  -9   28.19    1.88
   2  -5  -9   28.45    1.77
  -2  -5   9   24.50    1.92
  -2  -5   8   36.87    2.19
   2  -5  -8   39.25    2.23
  -2  -5   8   38.75    1.88
  -2   5   8   37.75    1.69
   2  -5  -8   32.64    1.75
   2   5  -8   34.67    2.04
   2   5  -8   37.22    2.11
   2  -5  -8   34.55    2.22
   2   5  -8   37.30    1.74
  -2   5   8   37.33    2.20
   2   5  -7    0.66    0.80
   2   5  -7    1.71    0.76
   2  -5  -7    0.99    0.66
   2  -5  -7    2.62    1.02
   2   5  -7    0.64    0.90
  -2   5   7    2.35    1.11
  -2  -5   7    1.85    1.01
  -2  -5   7    1.21    0.76
  -2   5   7    1.43    0.60
  -2  -5   6   19.94    1.33
   2  -5  -6   21.66    1.21
   2   5  -6   22.01    1.41
   2  -5  -6   20.97    1.55
   2   5  -6   20.97    1.22
   2   5  -6   21.96    1.18
  -2  -5   6   18.53    1.57
  -2   5   6   24.26    1.58
  -2   5   6   21.35    1.12
   2   5  -6   21.44    1.36
   2   5  -5    0.83    0.65
   2   5  -5   -0.49    0.44
   2  -5  -5    0.92    0.66
   2   5  -5    0.59    0.46
  -2   5   5    0.13    0.39
  -2  -5   5   -0.34    0.58
   2   5  -5   -0.33    0.52
  -2   5   5    0.20    0.64
  -2  -5   5    0.41    0.54
   2  -5  -5    0.48    0.46
   2   5  -4   25.43    1.05
   2   5  -4   27.60    1.24
   2   5  -4   24.77    1.09
  -2   5   4   24.56    1.12
   2  -5  -4   24.61    1.11
   2  -5  -4   27.42    0.84
  -2  -5   4   27.36    1.31
   2   5  -4   27.69    1.28
  -2   5   4   28.01    1.44
  -2  -5   4   25.91    1.27
   2  -5  -4   27.30    1.44
  -2   5   3    1.10    0.31
   2   5  -3    0.77    0.38
  -2  -5   3    1.19    0.38
   2  -5  -3    0.62    0.33
  -2  -5   3    1.21    0.46
  -2  -5   3    0.71    0.40
   2   5  -3    0.85    0.53
   2   5  -3    0.51    0.28
  -2  -5   3    1.61    0.49
   2  -5  -3    1.03    0.19
   2  -5  -3    0.42    0.39
  -2  -5   3    0.37    0.51
   2   5  -3    0.76    0.40
   2  -5  -3    0.40    0.42
  -2   5   3    0.98    0.37
   2  -5  -3    0.73    0.36
  -2   5   3    1.39    0.48
   2   5  -3    0.68    0.35
  -2   5   3    1.60    0.37
   2   5  -2  187.66    5.20
  -2  -5   2  178.14    5.15
   2   5  -2  185.50    4.98
   2  -5  -2  183.47    4.95
  -2   5   2  191.71    4.95
  -2   5   2  173.94    4.91
   2  -5  -2  183.77    4.91
  -2  -5   2  181.95    4.85
  -2   5   2  182.30    4.77
  -2  -5   2  174.93    4.92
   2  -5  -2  176.52    5.19
  -2   5   2  186.29    5.17
  -2  -5   2  189.43    5.20
  -2   5   2  180.20    5.16
  -2  -5   2  190.09    4.95
   2   5  -2  183.85    4.90
   2  -5  -2  175.18    5.12
   2   5  -2  175.48    5.13
   2  -5  -1  173.32    4.42
  -2  -5   1  167.75    4.42
   2  -5  -1  157.18    4.38
  -2   5   1  166.98    4.58
  -2  -5   1  161.98    4.60
  -2  -5   1  160.75    4.58
  -2   5   1  160.56    4.60
  -2   5   1  165.55    4.41
   2   5  -1  166.87    4.61
   2  -5  -1  160.32    4.62
   2   5  -1  160.49    4.44
   2   5  -1  163.12    4.59
   2   5  -1  170.06    4.39
   2  -5  -1  164.07    4.60
  -2   5   1  160.11    4.39
  -2  -5   1  166.02    4.40
  -2   5   0   -1.13    0.22
   2  -5   0   -0.97    0.20
  -2  -5   0   -0.63    0.27
   2  -5   0   -0.91    0.15
   2   5   0   -0.87    0.26
  -2  -5   0   -0.42    0.23
   2   5   0   -0.84    0.19
  -2  -5   0   -0.85    0.17
   2  -5   0   -1.10    0.21
   2  -5   0   -0.88    0.22
  -2   5   0   -0.87    0.16
  -2   5   0   -1.10    0.21
   2   5   0   -1.01    0.17
   2   5   0   -1.11    0.20
  -2   5   0   -1.06    0.25
  -2  -5   0   -1.05    0.20
   2  -5   1  140.44    3.66
   2  -5   1  129.18    3.84
   2   5   1  135.49    3.69
  -2  -5  -1  134.14    3.85
   2  -5   1  135.09    3.68
   2  -5   1  136.91    3.71
  -2  -5  -1  135.44    3.88
  -2   5  -1  135.62    3.85
  -2  -5  -1  136.30    3.70
   2   5   1  138.77    3.85
  -2   5  -1  141.74    3.68
  -2  -5  -1  141.06    3.68
  -2   5  -1  140.00    3.88
   2   5   1  135.34    3.67
   2  -5   1  137.20    3.86
   2   5   1  130.76    3.85
   2  -5   1  135.57    3.75
  -2   5  -1  134.63    3.68
   2  -5   2   24.57    1.03
  -2  -5  -2   23.62    0.90
   2  -5   2   24.04    1.23
  -2   5  -2   24.16    0.92
   2   5   2   24.33    0.94
  -2   5  -2   21.91    0.89
   2  -5   2   24.26    1.01
   2   5   2   24.04    1.01
  -2   5  -2   24.27    0.97
  -2   5  -2   25.55    1.12
   2  -5   2   24.98    1.03
   2  -5   2   25.40    0.86
   2   5   2   24.53    0.83
   2   5   2   23.99    0.98
   2  -5   2   25.36    0.98
  -2  -5  -2   25.67    0.99
  -2   5  -2   26.29    0.99
  -2  -5  -2   25.96    1.04
  -2  -5  -2   25.31    0.89
   2  -5   3   56.63    1.85
   2   5   3   53.83    1.97
  -2  -5  -3   54.82    2.01
   2  -5   3   58.98    2.00
  -2   5  -3   57.02    2.18
   2   5   3   60.67    1.98
  -2   5  -3   56.18    1.87
   2   5   3   60.16    1.88
  -2   5  -3   57.11    1.90
  -2  -5  -3   58.52    1.80
   2  -5   3   57.00    2.30
   2  -5   3   56.69    1.74
   2  -5   3   56.73    1.96
  -2   5  -3   55.51    1.84
  -2  -5  -3   57.45    1.83
   2   5   3   55.63    1.72
  -2   5  -3   61.37    1.87
   2  -5   4   86.55    2.88
   2   5   4   87.95    2.78
   2  -5   4   80.56    2.77
  -2   5  -4   82.04    2.70
  -2  -5  -4   82.31    2.58
  -2  -5  -4   79.21    2.83
   2  -5   4   85.17    2.61
   2   5   4   87.62    2.86
  -2   5  -4   82.99    2.62
   2   5   4   80.41    2.44
  -2  -5  -4   81.28    2.58
  -2   5  -4   83.55    3.02
  -2   5  -4   82.01    2.64
  -2   5  -4   89.85    2.66
   2   5   5  119.76    3.92
  -2   5  -5  120.27    3.72
   2  -5   5  115.83    3.81
   2   5   5  125.57    3.86
  -2   5  -5  123.65    4.20
  -2   5  -5  115.21    3.60
  -2   5  -5  112.31    3.61
   2  -5   5  114.46    3.55
   2   5   5  116.03    3.41
  -2   5  -5  112.40    3.63
  -2  -5  -5  120.32    3.92
   2  -5   5  122.93    3.95
  -2  -5  -5  118.61    3.61
   2   5   6   36.35    1.96
  -2  -5  -6   42.00    2.11
  -2   5  -6   39.89    1.81
   2   5   6   40.76    1.50
   2  -5   6   38.04    1.70
  -2  -5  -6   39.56    1.19
   2  -5   6   40.49    2.01
  -2   5  -6   40.24    1.87
  -2   5  -6   42.34    1.89
  -2   5  -6   35.91    1.76
  -2   5  -6   38.34    2.24
   2  -5   6   40.28    1.45
  -2  -5  -6   39.81    1.77
  -2   5  -7   89.63    3.38
   2   5   7   95.71    2.97
  -2   5  -7   96.03    3.32
  -2  -5  -7   95.98    2.61
  -2  -5  -7   97.32    2.91
   2   5   7   96.53    3.70
  -2   5  -7   92.55    3.85
   2  -5   7   90.53    3.51
  -2   5  -7   89.91    3.31
  -2  -5  -7   96.08    3.28
  -2   5  -7   96.03    3.31
  -2  -5  -7   90.92    3.62
   2  -5   7   99.22    3.16
   2   5   8    1.58    1.08
  -2   5  -8    2.24    1.24
  -2   5  -8    2.12    0.92
  -2  -5  -8    0.53    0.97
   2  -5   8    0.89    0.97
  -2   5  -8    1.14    0.81
  -2  -5  -8   -0.09    0.76
  -2   5  -8    0.87    0.93
   2  -5   8    0.15    0.65
  -2   5  -8    1.05    0.87
   2   5   8    0.87    0.51
  -2   5  -9    6.11    1.16
  -2  -5  -9    5.01    1.00
   2  -5   9    7.00    1.27
   2   5   9    5.75    1.34
  -2  -5  -9    6.63    1.36
  -2   5  -9    7.37    1.17
  -2   5  -9    5.79    1.46
  -2   5  -9    4.79    1.17
   2   5   9    5.08    0.73
  -2  -5  -9    5.47    1.54
   2  -5  10   26.62    1.98
  -2   5 -10   29.70    1.98
   2   5  10   26.14    2.13
  -2  -5 -10   28.27    2.39
  -2  -5 -10   25.43    1.86
  -2   5 -10   26.99    2.32
  -2   5 -10   25.96    1.95
  -2   5 -11    9.53    1.47
  -2  -5 -11    7.37    1.28
   2  -5  11   10.26    1.58
  -2  -5 -11    7.81    1.79
   2   5  11    9.74    1.72
   2  -5  12    4.07    1.52
  -2   5 -12    5.43    1.45
  -2  -5 -12    8.91    1.91
  -2  -5 -12    7.43    1.37
   2   5  12    6.24    1.75
  -2   6  13   -0.60    1.61
  -2  -6  13    0.51    1.47
   2   6 -12    0.13    1.32
  -2  -6  12   -2.51    1.26
  -2   6  12    0.27    1.51
   2  -6 -12   -3.18    0.87
   2  -6 -11    1.25    1.44
   2   6 -11    0.40    1.10
  -2  -6  11   -0.89    1.20
   2  -6 -11    0.29    0.99
  -2   6  11    0.58    1.42
  -2   6  10    0.50    1.17
   2  -6 -10    0.80    0.87
   2  -6 -10   -2.68    1.20
  -2  -6  10    0.05    1.12
  -2  -6  10   -0.47    0.88
  -2   6  10    0.72    0.66
   2   6 -10   -0.79    1.08
   2   6 -10    0.02    1.07
   2  -6 -10   -0.25    1.25
  -2   6   9    9.63    1.53
  -2  -6   9    8.64    1.16
   2  -6  -9   10.56    1.48
   2  -6  -9   10.80    1.60
   2  -6  -9    8.33    1.13
   2   6  -9    6.56    1.27
  -2  -6   9    9.35    1.30
  -2   6   9   12.66    1.05
   2   6  -9    9.85    1.06
   2   6  -9    6.88    1.16
  -2  -6   8   30.65    1.98
  -2  -6   8   29.75    1.80
   2  -6  -8   30.61    1.63
   2   6  -8   31.42    1.55
   2   6  -8   27.89    1.76
  -2   6   8   29.93    1.51
   2  -6  -8   27.29    2.16
   2   6  -8   32.37    1.91
   2  -6  -8   30.14    2.02
  -2   6   8   28.48    1.99
  -2   6   7   25.81    1.38
  -2   6   7   23.87    1.81
   2   6  -7   26.49    1.49
   2   6  -7   25.30    1.63
   2  -6  -7   25.68    1.86
   2   6  -7   30.13    1.49
  -2  -6   7   27.72    1.86
   2  -6  -7   28.15    0.92
   2   6  -7   26.27    1.64
  -2  -6   7   25.99    1.58
   2  -6  -7   28.77    1.48
   2  -6  -6    9.33    0.87
   2  -6  -6    9.67    0.46
   2   6  -6   10.21    1.04
  -2   6   6   10.94    1.21
   2   6  -6    9.15    0.80
   2  -6  -6    9.04    1.18
   2   6  -6    9.58    1.04
   2   6  -6   10.09    0.88
  -2  -6   6    9.82    1.11
  -2  -6   6   10.21    1.03
  -2   6   6    9.25    0.78
   2   6  -5   17.07    1.14
  -2   6   5   18.47    1.28
  -2   6   5   17.28    0.93
   2   6  -5   16.19    0.98
   2  -6  -5   17.58    1.03
   2  -6  -5   18.77    1.39
  -2  -6   5   16.34    1.20
  -2  -6   5   15.27    1.18
   2  -6  -5   16.68    0.60
   2   6  -5   19.02    1.16
   2   6  -5   18.43    0.93
  -2  -6   4 2106.59   55.63
  -2  -6   4 2096.87   53.58
   2   6  -4 2047.47   53.61
   2  -6  -4 2124.61   55.75
   2   6  -4 2078.24   53.13
  -2   6   4 2037.27   55.69
   2   6  -4 2075.07   55.59
   2  -6  -4 2008.37   53.50
  -2   6   4 2106.53   53.51
   2   6  -4 2050.68   53.42
   2   6  -3    4.72    0.48
  -2  -6   3    3.32    0.48
   2   6  -3    5.04    0.56
  -2  -6   3    3.88    0.58
  -2   6   3    4.13    0.43
   2  -6  -3    3.98    0.56
  -2   6   3    4.58    0.47
   2  -6  -3    4.33    0.45
  -2   6   3    4.69    0.54
   2   6  -3    3.82    0.53
  -2  -6   3    3.64    0.44
  -2   6   3    4.47    0.58
  -2  -6   3    4.02    0.52
   2  -6  -3    4.45    0.48
  -2  -6   3    5.21    0.46
  -2  -6   3    4.31    0.56
   2  -6  -3    4.48    0.47
   2  -6  -2   45.68    1.62
  -2   6   2   46.73    1.50
  -2  -6   2   44.80    1.58
   2  -6  -2   46.98    1.55
   2  -6  -2   45.10    1.45
  -2  -6   2   45.08    1.41
  -2  -6   2   45.69    1.63
  -2  -6   2   47.41    1.48
   2   6  -2   45.68    1.63
  -2  -6   2   45.01    1.48
   2   6  -2   46.34    1.44
  -2   6   2   44.11    1.57
   2  -6  -2   46.57    1.50
   2   6  -2   44.79    1.51
  -2   6   2   43.90    1.45
  -2   6   2   47.35    1.35
  -2   6   2   45.40    1.58
   2   6  -2   44.95    1.54
  -2  -6   1   29.89    1.10
  -2   6   1   32.89    1.16
  -2   6   1   31.99    1.03
  -2   6   1   30.58    1.09
   2   6  -1   30.14    1.17
   2   6  -1   32.81    1.13
  -2  -6   1   30.22    1.13
   2  -6  -1   31.87    1.15
   2  -6  -1   32.25    1.04
   2  -6  -1   30.61    1.13
  -2   6   1   32.73    1.06
   2   6  -1   31.93    1.09
  -2  -6   1   30.84    1.06
  -2  -6   1   31.40    1.07
   2  -6  -1   33.80    1.07
   2   6  -1   32.09    1.04
   2   6   0    0.74    0.27
   2   6   0    0.76    0.21
  -2  -6   0    1.34    0.27
  -2   6   0    0.77    0.22
   2  -6   0    1.57    0.23
   2  -6   0    1.12    0.24
   2  -6   0    1.21    0.30
  -2  -6   0    1.16    0.31
  -2   6   0    1.53    0.28
  -2  -6   0    0.79    0.26
  -2   6   0    0.92    0.20
  -2  -6   0    0.68    0.21
   2  -6   0    0.89    0.27
  -2   6   0    1.24    0.30
   2   6   0    0.88    0.24
   2   6   0    0.88    0.30
  -2   6  -1  175.35    4.88
  -2  -6  -1  177.65    4.90
  -2  -6  -1  195.26    4.90
  -2   6  -1  185.24    5.13
   2  -6   1  187.34    4.92
   2  -6   1  185.81    5.12
   2   6   1  188.67    4.91
  -2   6  -1  191.20    4.90
   2  -6   1  181.60    5.10
   2  -6   1  180.38    4.89
   2   6   1  179.79    5.10
   2   6   1  183.29    5.12
   2  -6   1  176.01    4.94
  -2  -6  -1  180.45    5.14
   2  -6   1  188.47    4.87
  -2  -6  -1  185.20    5.11
   2   6   1  176.95    4.87
  -2   6  -1  174.95    5.10
   2  -6   2   12.14    0.71
   2  -6   2   13.58    0.79
  -2   6  -2   13.70    0.75
   2   6   2   12.43    0.71
  -2   6  -2   14.44    0.88
   2  -6   2   13.23    0.60
   2  -6   2   11.80    0.70
   2   6   2   13.09    0.70
  -2   6  -2   12.33    0.72
  -2   6  -2   12.90    0.68
  -2  -6  -2   13.98    0.63
  -2  -6  -2   13.74    0.81
   2  -6   2   13.36    0.79
   2  -6   2   13.33    1.06
   2   6   2   13.10    0.71
  -2   6  -2   13.32    0.69
  -2  -6  -2   12.48    0.72
  -2  -6  -2   12.66    0.67
   2   6   2   13.62    0.59
   2  -6   3    3.84    0.50
   2   6   3    3.89    0.47
  -2  -6  -3    4.29    0.54
  -2  -6  -3    4.03    0.42
  -2   6  -3    3.98    0.49
   2  -6   3    3.35    0.53
  -2   6  -3    4.16    0.52
  -2  -6  -3    4.88    0.45
   2   6   3    4.94    0.37
   2  -6   3    3.93    0.56
   2  -6   3    4.57    0.36
   2  -6   3    3.86    0.52
   2   6   3    3.76    0.50
  -2   6  -3    3.98    0.45
  -2   6  -3    4.63    0.47
  -2   6  -4   21.98    1.13
  -2   6  -4   21.81    1.09
  -2   6  -4   19.68    1.05
  -2  -6  -4   22.28    1.28
   2  -6   4   20.27    1.08
  -2   6  -4   23.88    1.34
   2  -6   4   20.16    1.19
  -2   6  -4   20.78    1.04
  -2  -6  -4   21.36    1.05
   2   6   4   20.16    1.16
  -2  -6  -4   20.57    1.04
   2   6   4   20.93    0.89
   2   6   4   20.08    1.22
  -2  -6  -5    0.91    0.49
  -2   6  -5    0.95    0.61
   2  -6   5    0.61    0.55
   2   6   5    0.32    0.33
  -2  -6  -5    0.80    0.71
  -2   6  -5    0.32    0.63
  -2   6  -5    1.01    0.86
  -2   6  -5   -0.21    0.51
   2  -6   5    0.37    0.65
  -2   6  -5   -0.39    0.54
   2   6   5    0.46    0.70
   2  -6   5    0.29    0.60
   2  -6   6   -0.11    0.71
   2   6   6   -0.05    0.84
   2  -6   6   -1.01    0.50
  -2   6  -6    0.40    0.79
   2  -6   6    0.09    0.64
  -2   6  -6   -0.17    0.62
   2   6   6    0.26    0.38
  -2  -6  -6   -0.84    0.58
  -2   6  -6    0.43    0.72
  -2  -6  -6    0.36    0.88
  -2   6  -6   -0.99    1.03
  -2   6  -6   -0.19    0.73
  -2   6  -7    5.03    1.02
  -2  -6  -7    5.73    1.21
  -2   6  -7    2.46    0.96
  -2   6  -7    4.32    0.96
  -2   6  -7    5.65    0.92
   2  -6   7    5.66    0.61
   2   6   7    5.91    1.21
   2   6   7    5.51    0.63
   2  -6   7    6.59    0.86
   2  -6   7    5.00    0.99
  -2   6  -7    7.40    1.38
  -2  -6  -7    6.38    0.93
   2   6   8   15.58    1.02
  -2   6  -8   17.62    1.69
   2  -6   8   16.56    1.29
  -2  -6  -8   15.30    1.55
  -2   6  -8   16.65    1.37
   2   6   8   17.49    1.63
   2  -6   8   18.04    1.48
  -2   6  -8   15.86    1.34
  -2   6  -8   18.07    1.41
  -2   6  -8   15.00    1.32
  -2  -6  -8   14.87    1.26
  -2  -6  -9   -0.57    1.37
   2  -6   9   -0.01    0.97
  -2   6  -9    0.00    0.96
  -2   6  -9    1.19    1.30
  -2   6  -9   -1.05    0.87
  -2  -6  -9   -2.40    1.08
  -2   6  -9   -0.60    0.89
   2   6   9   -1.20    1.11
  -2   6  -9    0.80    0.99
  -2  -6  -9   -0.72    0.76
   2   6  10    3.45    1.38
  -2   6 -10    5.41    1.29
  -2   6 -10    4.83    1.18
  -2  -6 -10    4.40    1.51
  -2  -6 -10    4.39    1.11
   2  -6  10    3.39    1.25
  -2  -6 -11    0.11    1.05
   2  -6  11   -0.14    1.18
  -2   6 -11    0.76    1.10
  -2  -6 -11    0.08    1.49
   2   6  11   -1.27    1.30
  -2  -6 -12    0.88    1.18
  -2   6 -12   -0.25    1.27
  -2  -6 -12   -1.40    1.53
   2  -6  12   -0.07    1.31
   2   6  12   -2.53    1.40
  -2   7  12    1.89    1.50
   2  -7 -12    0.72    1.08
  -2  -7  12    1.24    1.37
   2   7 -12    0.97    1.31
  -2  -7  11    4.44    1.40
   2  -7 -11    5.38    1.21
   2   7 -11    4.76    1.41
  -2   7  11    4.15    1.60
   2  -7 -11    2.73    1.39
   2  -7 -10   -0.93    0.86
   2  -7 -10    1.35    1.37
   2  -7 -10    0.91    1.31
  -2   7  10    0.53    1.18
  -2  -7  10   -1.74    0.82
   2   7 -10   -0.26    1.00
  -2  -7  10   -0.65    0.96
   2   7 -10    1.22    1.14
  -2   7  10    0.50    0.66
   2   7  -9   -0.89    0.86
   2  -7  -9   -0.35    0.77
  -2  -7   9   -0.38    0.86
   2  -7  -9   -0.03    1.10
   2  -7  -9   -0.54    1.22
  -2   7   9   -0.61    1.14
   2   7  -9    0.19    0.80
   2   7  -9   -0.88    0.93
  -2  -7   9    1.14    1.06
  -2   7   9   -0.74    0.53
   2   7  -8   10.38    0.99
   2   7  -8    8.80    1.21
  -2   7   8   11.01    0.94
  -2  -7   8    9.86    1.29
  -2   7   8   10.13    1.35
   2  -7  -8    9.44    1.05
   2   7  -8    9.70    1.12
   2  -7  -8   11.60    1.47
  -2  -7   8   10.21    1.16
   2   7  -7   64.97    2.68
   2   7  -7   73.56    2.43
  -2   7   7   67.71    3.03
  -2  -7   7   64.79    2.76
   2   7  -7   71.87    2.52
  -2   7   7   69.55    2.41
   2  -7  -7   63.70    2.47
   2   7  -7   68.86    2.73
  -2  -7   7   67.65    2.70
   2  -7  -7   70.98    3.08
   2  -7  -6    9.27    0.86
  -2   7   6    8.10    0.73
   2  -7  -6    8.72    1.08
   2   7  -6    8.32    0.76
   2   7  -6   10.06    0.88
  -2  -7   6    9.41    0.97
  -2   7   6    8.47    1.16
   2   7  -6    9.42    0.96
   2   7  -6    6.45    0.98
  -2  -7   6    8.21    1.07
   2   7  -5    5.18    0.79
  -2   7   5    5.83    0.83
   2   7  -5    5.62    0.66
  -2  -7   5    4.03    0.76
   2   7  -5    5.41    0.58
   2  -7  -5    5.05    0.82
  -2   7   5    5.37    0.56
   2  -7  -5    4.33    0.63
   2   7  -5    3.52    0.73
  -2  -7   5    5.62    0.83
  -2   7   4    8.34    0.62
   2   7  -4    5.48    0.67
  -2   7   4    7.53    0.82
   2   7  -4    6.95    0.58
   2   7  -4    6.72    0.70
  -2  -7   4    6.49    0.70
   2  -7  -4    7.62    0.64
  -2  -7   4    6.56    0.72
   2  -7  -4    8.19    0.81
  -2   7   3   85.08    2.27
   2   7  -3   88.46    2.48
   2  -7  -3   81.19    2.75
   2   7  -3   80.69    2.61
  -2   7   3   84.11    2.70
   2  -7  -3   81.76    2.47
   2   7  -3   79.25    2.56
  -2  -7   3   83.35    2.53
  -2   7   3   82.41    2.47
  -2  -7   3   85.36    2.44
  -2  -7   3   79.25    2.66
  -2  -7   2  150.00    4.37
   2   7  -2  148.30    4.24
   2   7  -2  152.41    4.37
  -2   7   2  151.60    4.39
  -2   7   2  145.48    4.40
  -2  -7   2  147.80    4.12
   2   7  -2  161.51    4.17
   2   7  -2  152.31    4.46
   2  -7  -2  162.81    4.24
  -2  -7   2  154.44    4.20
  -2   7   2  145.42    4.16
   2  -7  -2  147.88    4.17
   2  -7  -2  151.06    4.46
  -2  -7   2  155.43    4.20
  -2   7   2  153.42    4.21
   2  -7  -2  155.30    4.38
  -2  -7   2  147.97    4.42
  -2   7   1  184.11    5.29
  -2  -7   1  189.76    5.31
   2   7  -1  183.12    5.28
  -2   7   1  190.25    5.27
  -2   7   1  184.27    5.04
  -2  -7   1  185.77    5.06
   2  -7  -1  186.60    5.06
   2   7  -1  192.74    5.30
  -2  -7   1  190.21    5.07
   2  -7  -1  185.46    5.31
   2  -7  -1  198.58    5.09
  -2   7   1  195.16    5.08
   2  -7  -1  185.67    5.29
   2   7  -1  181.20    5.09
   2   7  -1  195.71    5.06
  -2  -7   1  180.64    5.27
  -2   7   0    3.62    0.36
   2   7   0    3.68    0.40
   2  -7   0    3.79    0.30
  -2  -7   0    3.24    0.38
  -2  -7   0    3.42    0.36
   2   7   0    3.41    0.34
   2   7   0    3.59    0.31
  -2  -7   0    3.43    0.30
  -2   7   0    3.71    0.33
   2  -7   0    3.66    0.34
  -2  -7   0    3.12    0.32
  -2   7   0    3.30    0.29
   2  -7   0    4.31    0.40
   2   7   0    3.08    0.31
  -2   7   0    3.64    0.36
   2  -7   0    3.48    0.31
  -2  -7  -1  467.97   12.63
   2  -7   1  467.50   12.11
   2   7   1  444.91   12.64
  -2  -7  -1  456.73   12.15
  -2   7  -1  449.14   12.14
  -2   7  -1  467.35   12.64
   2   7   1  479.97   12.15
  -2  -7  -1  493.36   12.14
   2  -7   1  461.65   12.13
   2  -7   1  454.82   12.15
  -2   7  -1  487.45   12.14
   2  -7   1  454.06   12.62
  -2   7  -1  445.71   12.62
   2  -7   1  468.88   12.64
  -2  -7  -1  454.20   12.66
   2   7   1  464.91   12.62
   2   7   1  476.08   12.13
   2  -7   1  469.74   12.32
  -2   7  -2   46.93    1.52
  -2  -7  -2   48.52    1.51
   2  -7   2   45.71    1.44
   2  -7   2   44.70    1.52
  -2   7  -2   44.63    1.57
   2  -7   2   47.37    1.61
   2   7   2   46.89    1.58
  -2  -7  -2   47.34    1.68
   2   7   2   48.49    1.53
   2   7   2   45.99    1.60
   2  -7   2   45.17    1.57
   2   7   2   47.76    1.44
  -2  -7  -2   45.47    1.50
   2  -7   2   47.09    1.61
  -2   7  -2   49.14    1.49
   2  -7   2   46.05    1.85
   2  -7   3    2.23    0.43
  -2   7  -3    1.50    0.43
  -2   7  -3    1.44    0.42
  -2  -7  -3    2.13    0.35
   2  -7   3    1.47    0.49
  -2   7  -3    1.80    0.43
   2   7   3    1.98    0.29
   2  -7   3    2.31    0.49
   2   7   3    1.91    0.48
  -2  -7  -3    1.68    0.46
  -2   7  -3    1.26    0.45
   2  -7   3    1.28    0.50
  -2  -7  -3    1.46    0.36
   2   7   3    1.31    0.38
   2   7   4   13.96    0.72
  -2   7  -4   12.24    0.89
  -2   7  -4   12.94    0.92
   2  -7   4   14.20    1.15
   2   7   4   13.23    1.07
  -2  -7  -4   13.17    0.87
   2   7   4   14.12    0.95
  -2   7  -4   16.09    0.98
   2  -7   4   13.25    0.94
  -2   7  -4   13.51    0.96
  -2  -7  -4   13.70    1.10
   2  -7   4   11.41    0.89
   2   7   5    1.41    0.37
  -2  -7  -5    0.23    0.51
   2  -7   5    0.52    0.60
   2   7   5    0.38    0.73
  -2   7  -5   -0.16    0.55
  -2  -7  -5    0.67    0.71
  -2   7  -5    0.60    0.68
  -2   7  -5    0.83    0.62
   2  -7   5    0.50    0.59
  -2   7  -5    0.37    0.59
  -2  -7  -6    8.88    0.86
   2  -7   6   11.16    1.06
  -2   7  -6    9.79    1.00
  -2   7  -6    9.51    0.97
   2   7   6   10.65    0.78
  -2   7  -6   11.21    1.07
   2  -7   6   12.23    1.00
  -2  -7  -6   11.64    1.18
  -2   7  -6   11.83    1.08
   2   7   6   10.23    1.21
   2  -7   7    5.36    0.85
   2  -7   7    4.28    1.04
  -2  -7  -7    3.45    0.77
   2  -7   7    4.30    0.67
   2   7   7    5.25    1.07
   2   7   7    4.32    0.61
  -2   7  -7    5.05    0.99
  -2   7  -7    3.61    0.92
  -2   7  -7    6.27    0.90
  -2   7  -7    3.51    0.90
  -2  -7  -7    4.91    1.17
   2  -7   8    9.66    1.01
   2  -7   8    8.67    1.23
  -2   7  -8    8.49    1.03
  -2  -7  -8    9.50    1.37
  -2   7  -8    9.70    1.22
   2   7   8    9.96    1.40
  -2   7  -8    9.43    1.15
  -2   7  -8    8.23    1.13
   2   7   8    8.84    0.78
  -2  -7  -8   10.72    1.09
   2   7   9   20.27    1.90
   2  -7   9   16.98    1.60
  -2  -7  -9   18.86    1.84
  -2   7  -9   17.59    1.48
  -2   7  -9   17.77    1.48
  -2   7  -9   20.77    1.63
  -2   7  -9   20.08    1.68
  -2  -7  -9   16.92    1.43
  -2  -7 -10   27.65    1.85
  -2   7 -10   34.63    2.27
   2  -7  10   32.68    2.12
  -2   7 -10   32.03    2.02
   2   7  10   33.22    2.48
  -2  -7 -10   32.15    2.56
  -2   7 -11    0.62    1.24
   2  -7  11   -0.57    1.07
  -2  -7 -11    1.81    1.52
  -2  -7 -11   -0.92    1.01
   2   7  11   -0.84    1.37
  -2  -7 -12    8.74    1.88
   2   7  12    3.70    1.69
   2  -7  12    9.72    1.67
   2   8 -12    1.75    1.39
  -2  -8  12   -0.31    1.29
   2  -8 -12    0.32    1.10
  -2   8  12   -1.17    1.50
   2  -8 -11    0.06    0.99
   2   8 -11   -1.22    1.03
   2  -8 -11   -0.13    1.26
  -2  -8  11   -2.19    1.10
  -2   8  11    0.90    1.35
   2  -8 -10   10.69    1.76
   2  -8 -10   11.73    1.25
  -2  -8  10   11.09    1.47
   2  -8 -10   14.51    1.66
  -2   8  10   10.19    1.05
  -2   8  10    8.90    1.55
   2   8 -10   12.17    1.55
  -2  -8  10   10.86    1.28
   2   8 -10    9.73    1.38
   2  -8  -9    2.65    0.90
   2  -8  -9    4.08    1.39
  -2   8   9    2.99    0.74
  -2  -8   9    2.30    1.11
   2  -8  -9    2.46    1.33
  -2   8   9    1.65    1.26
   2   8  -9    3.81    1.10
   2   8  -9    4.90    1.12
   2   8  -9    1.52    0.82
  -2  -8   9    4.02    1.04
   2   8  -8   -0.02    0.85
   2  -8  -8    0.61    1.03
  -2  -8   8    0.23    0.83
   2   8  -8   -0.34    0.67
  -2   8   8    0.48    1.04
  -2  -8   8   -0.94    0.71
   2   8  -8   -0.72    0.79
   2   8  -8    0.56    0.72
   2  -8  -8   -0.26    0.69
  -2   8   8    1.05    0.59
  -2  -8   7    9.66    1.15
   2  -8  -7    8.60    0.95
  -2   8   7    7.44    1.28
   2  -8  -7   10.72    1.38
  -2  -8   7    7.56    1.16
   2   8  -7    8.73    1.12
   2   8  -7    9.93    0.93
   2   8  -7    9.16    0.93
  -2   8   7    9.28    0.84
   2   8  -7    8.69    1.09
  -2   8   6    0.31    0.81
   2  -8  -6    1.49    0.92
   2   8  -6    0.46    0.70
   2   8  -6    0.95    0.78
   2   8  -6   -0.50    0.61
  -2   8   6    0.56    0.48
   2   8  -6    1.03    0.61
  -2  -8   6    1.13    0.76
  -2  -8   6    0.30    0.79
   2  -8  -6    0.30    0.57
  -2   8   5    0.91    0.74
   2   8  -5    1.06    0.65
   2  -8  -5    2.50    0.75
  -2  -8   5    0.41    0.62
  -2   8   5    0.61    0.40
   2   8  -5    1.19    0.56
  -2  -8   5    0.48    0.67
   2  -8  -5    0.87    0.46
   2   8  -5    1.23    0.62
   2   8  -5    0.55    0.47
   2  -8  -4   96.57    3.34
  -2  -8   4  100.01    3.23
  -2   8   4  102.12    3.01
   2   8  -4   95.87    3.13
  -2  -8   4  103.13    3.15
   2  -8  -4  101.34    3.03
  -2  -8   4  105.31    3.02
  -2   8   4  102.61    3.33
   2   8  -4   97.90    3.21
  -2  -8   3    8.40    0.66
  -2  -8   3    8.26    0.70
  -2   8   3    9.13    0.64
  -2   8   3    9.21    0.46
   2  -8  -3    7.51    0.57
   2   8  -3    7.55    0.63
   2  -8  -3    8.13    0.71
  -2  -8   3    8.86    0.71
   2   8  -3    7.68    0.64
  -2   8   3    8.17    0.69
   2  -8  -2    1.60    0.40
   2   8  -2    1.64    0.35
   2  -8  -2    1.69    0.38
   2   8  -2    1.12    0.39
   2   8  -2    2.42    0.50
  -2   8   2    1.82    0.30
  -2  -8   2    1.55    0.40
  -2   8   2    1.68    0.32
  -2  -8   2    1.64    0.33
  -2   8   2    1.86    0.39
   2  -8  -2    2.01    0.33
   2  -8  -2    2.44    0.36
   2   8  -2    1.76    0.43
  -2  -8   2    2.12    0.36
   2  -8  -1  169.40    5.11
   2   8  -1  173.17    5.09
   2   8  -1  185.67    4.87
  -2   8   1  188.97    5.08
  -2   8   1  174.05    5.10
  -2  -8   1  174.97    5.08
  -2  -8   1  183.18    5.11
  -2   8   1  185.87    4.89
  -2  -8   1  179.41    4.87
   2   8  -1  184.56    5.12
   2   8  -1  180.12    4.90
   2  -8  -1  178.10    5.09
  -2   8   1  174.78    4.85
  -2  -8   1  180.25    4.86
   2  -8  -1  189.20    4.90
   2  -8  -1  169.01    4.84
   2   8   0    0.12    0.21
   2   8   0    0.16    0.28
  -2  -8   0    0.33    0.27
   2   8   0    0.04    0.15
   2  -8   0   -0.01    0.22
  -2  -8   0    0.09    0.27
  -2  -8   0   -0.21    0.26
  -2   8   0    0.27    0.23
   2  -8   0    0.13    0.19
  -2   8   0    0.00    0.27
  -2   8   0   -0.10    0.26
   2  -8   0   -0.07    0.26
   2   8   0    0.08    0.22
  -2   8   0    0.00    0.16
   2  -8   0   -0.05    0.26
  -2  -8   0    0.00    0.22
   2   8   0    0.27    0.25
  -2   8   0    0.10    0.25
   2   8   1    2.91    0.32
  -2  -8  -1    2.85    0.35
   2   8   1    3.13    0.33
   2   8   1    2.80    0.38
  -2  -8  -1    3.33    0.33
   2  -8   1    2.95    0.45
   2  -8   1    2.67    0.41
  -2   8  -1    2.86    0.33
  -2  -8  -1    2.54    0.38
   2  -8   1    2.34    0.38
   2   8   1    3.33    0.38
  -2   8  -1    3.05    0.38
   2  -8   1    3.55    0.30
  -2   8  -1    3.05    0.33
   2  -8   1    3.01    0.37
   2   8   2    2.23    0.30
  -2   8  -2    2.49    0.39
  -2   8  -2    1.99    0.37
   2   8   2    2.19    0.42
   2  -8   2    1.79    0.40
  -2  -8  -2    1.82    0.35
  -2  -8  -2    2.08    0.43
  -2  -8  -2    1.89    0.31
   2  -8   2    2.05    0.46
  -2   8  -2    1.73    0.36
   2  -8   2    2.21    0.42
   2   8   2    2.14    0.35
   2  -8   2    1.86    0.39
  -2   8  -3   11.12    0.74
  -2   8  -3   11.01    0.70
  -2  -8  -3   10.80    0.69
  -2   8  -3    9.81    0.71
   2   8   3   10.21    0.75
   2   8   3    9.66    0.59
  -2   8  -3   10.14    0.77
   2  -8   3   11.85    0.88
   2   8   3    9.76    0.78
  -2  -8  -3    9.97    0.79
   2  -8   3    9.77    0.78
  -2  -8  -3    9.51    0.72
   2  -8   3    9.53    0.73
   2  -8   3    8.99    0.75
  -2  -8  -4  261.27    7.04
   2  -8   4  253.46    7.34
  -2   8  -4  252.64    7.09
   2  -8   4  272.80    7.49
  -2  -8  -4  256.15    7.47
   2  -8   4  243.01    7.03
   2   8   4  254.61    6.90
  -2   8  -4  253.42    7.00
   2   8   4  255.07    7.42
  -2   8  -4  257.50    7.28
  -2   8  -5   -0.11    0.61
   2  -8   5    0.36    0.55
  -2   8  -5    1.07    0.62
  -2  -8  -5    0.36    0.48
   2   8   5   -0.09    0.68
   2   8   5    0.34    0.32
  -2  -8  -5    0.82    0.68
  -2   8  -5   -0.72    0.49
   2  -8   5    1.50    0.71
  -2  -8  -6   13.25    1.24
   2  -8   6   12.38    1.04
   2   8   6   12.82    1.29
   2  -8   6   11.85    1.16
  -2   8  -6   14.79    1.18
  -2   8  -6   11.68    1.04
  -2  -8  -6   11.62    0.98
  -2   8  -6   10.79    1.01
  -2   8  -6   12.09    1.14
   2   8   6   13.12    0.85
  -2   8  -7   10.18    1.02
   2   8   7   10.21    0.77
   2  -8   7    9.60    1.00
  -2   8  -7    8.76    1.14
  -2   8  -7   10.17    1.06
  -2  -8  -7   10.42    1.35
   2   8   7    8.63    1.19
  -2  -8  -7    8.18    0.96
   2  -8   7    6.93    1.10
   2  -8   7    9.03    0.80
  -2   8  -7   10.17    1.11
  -2   8  -8    0.29    0.87
  -2  -8  -8    0.06    0.73
  -2   8  -8   -0.08    0.82
  -2   8  -8   -0.31    0.80
  -2   8  -8    0.49    0.86
   2   8   8    0.11    1.04
   2   8   8    0.21    0.47
   2  -8   8   -1.10    0.66
   2  -8   8   -1.24    0.86
  -2  -8  -8   -1.42    1.00
  -2   8  -9   77.63    2.95
   2   8   9   80.04    3.60
   2  -8   9   77.98    3.26
  -2   8  -9   79.30    3.13
  -2  -8  -9   70.23    3.38
  -2  -8  -9   77.29    3.02
  -2   8  -9   71.80    3.16
  -2   8  -9   78.28    3.14
   2   8  10    3.40    1.46
  -2   8 -10    4.15    1.27
  -2  -8 -10    3.66    1.02
  -2  -8 -10    4.63    1.61
   2  -8  10    3.60    1.21
  -2   8 -11    1.28    1.25
   2  -8  11   -0.82    1.05
   2   8  11   -1.79    1.34
  -2  -8 -11    2.46    1.71
  -2  -8 -11    1.62    1.03
   2   8  12    7.28    1.83
  -2  -8 -12    7.54    1.83
   2  -8  12    4.71    1.46
   2  -9 -12    0.71    1.10
   2   9 -12   -1.95    1.25
  -2  -9  12    0.48    1.31
  -2   9  12   -1.53    1.54
   2   9 -11    0.75    1.27
  -2   9  11    1.40    1.48
  -2  -9  11    1.59    1.25
   2  -9 -11    1.08    1.33
   2  -9 -11    1.01    0.94
   2  -9 -10    0.74    1.38
  -2   9  10    2.80    0.77
  -2   9  10    0.74    1.33
  -2  -9  10    4.21    1.25
   2  -9 -10    0.92    0.85
   2   9 -10    2.79    1.13
   2  -9 -10    3.76    1.45
   2   9 -10    3.94    1.20
  -2  -9   9    1.23    0.93
  -2  -9   9    2.26    1.09
  -2   9   9    0.65    0.64
   2   9  -9    0.47    0.94
   2  -9  -9   -0.21    0.78
   2   9  -9    1.89    0.94
   2  -9  -9    1.31    1.31
  -2   9   9    2.04    1.28
   2  -9  -8    1.16    0.69
  -2   9   8    1.46    1.01
  -2   9   8    0.72    0.58
   2   9  -8    0.85    0.90
   2   9  -8    1.79    0.67
   2  -9  -8    0.81    1.13
   2   9  -8    1.23    0.88
  -2  -9   8    0.78    0.87
   2   9  -8    2.17    0.73
  -2  -9   8    2.83    0.94
  -2   9   7    3.56    1.12
   2   9  -7    5.90    1.00
  -2   9   7    5.76    0.70
   2  -9  -7    6.13    1.23
  -2  -9   7    4.18    1.03
   2   9  -7    5.97    1.06
  -2  -9   7    5.03    1.02
   2   9  -7    6.48    0.80
   2   9  -7    6.77    0.88
   2  -9  -7    5.43    0.84
   2   9  -6    7.01    0.74
   2  -9  -6    6.87    1.15
   2  -9  -6    7.69    0.79
  -2   9   6    7.70    0.71
  -2  -9   6    7.11    1.02
  -2   9   6    9.87    1.13
   2   9  -6    8.09    0.88
   2   9  -6    7.68    0.99
   2   9  -6    8.26    1.04
  -2  -9   6    7.15    1.04
   2   9  -5    0.50    0.64
  -2   9   5    1.24    0.69
   2  -9  -5    1.15    0.79
   2   9  -5    0.85    0.63
   2  -9  -5    1.13    0.54
  -2  -9   5   -0.43    0.68
  -2   9   5    0.76    0.42
  -2  -9   5    0.36    0.64
   2   9  -5    0.96    0.58
  -2  -9   4    3.45    0.61
   2   9  -4    3.01    0.57
  -2   9   4    2.90    0.44
   2  -9  -4    3.18    0.52
  -2  -9   4    2.30    0.58
   2   9  -4    3.30    0.60
   2  -9  -4    3.72    0.73
  -2   9   4    3.34    0.66
  -2  -9   4    2.81    0.55
  -2  -9   3   17.25    0.88
  -2  -9   3   16.31    1.01
   2  -9  -3   16.31    0.83
   2  -9  -3   16.44    1.03
  -2   9   3   18.40    0.69
   2   9  -3   15.47    0.99
  -2  -9   3   16.04    0.91
  -2   9   3   15.16    0.98
   2   9  -3   17.11    0.95
  -2   9   3   16.56    0.83
  -2  -9   2    4.35    0.44
   2   9  -2    3.74    0.48
   2   9  -2    3.71    0.49
   2  -9  -2    3.66    0.49
  -2   9   2    4.13    0.48
  -2   9   2    4.24    0.40
   2  -9  -2    4.01    0.43
  -2  -9   2    3.18    0.45
   2  -9  -1    0.97    0.32
  -2   9   1    1.32    0.26
   2   9  -1    1.51    0.29
   2   9  -1    1.19    0.35
   2   9  -1    1.57    0.37
   2  -9  -1    0.87    0.27
   2   9  -1    1.12    0.34
  -2  -9   1    1.26    0.32
   2  -9  -1    1.28    0.27
  -2   9   1    1.35    0.29
  -2  -9   1    1.00    0.30
   2  -9  -1    1.04    0.35
  -2   9   1    1.44    0.38
  -2  -9   1    0.85    0.28
  -2  -9   0    3.76    0.38
   2   9   0    3.37    0.25
  -2  -9   0    4.28    0.44
   2   9   0    4.72    0.45
   2  -9   0    4.21    0.44
   2   9   0    4.10    0.44
   2  -9   0    3.78    0.43
  -2  -9   0    4.03    0.38
   2  -9   0    2.96    0.35
  -2   9   0    3.50    0.43
   2   9   0    4.15    0.38
   2   9   0    3.91    0.37
  -2   9   0    4.02    0.32
  -2   9   0    3.88    0.39
  -2   9   0    3.83    0.37
   2  -9   0    3.70    0.35
  -2   9  -1   50.28    1.57
  -2   9  -1   48.23    1.65
  -2  -9  -1   47.44    1.56
   2  -9   1   47.03    1.55
   2  -9   1   47.00    1.62
   2   9   1   48.27    1.67
   2   9   1   50.89    1.66
  -2  -9  -1   52.11    1.58
  -2  -9  -1   45.71    1.65
  -2   9  -1   48.65    1.55
   2   9   1   49.57    1.54
   2  -9   1   48.50    1.67
   2  -9   2   -0.23    0.34
   2   9   2    0.01    0.25
   2  -9   2    0.23    0.39
  -2  -9  -2   -0.68    0.29
  -2   9  -2    0.05    0.37
   2  -9   2   -0.45    0.30
  -2   9  -2    0.14    0.33
  -2  -9  -2   -0.51    0.36
  -2   9  -2    0.29    0.33
  -2  -9  -2    0.02    0.24
   2  -9   2   -0.18    0.21
   2   9   2    0.01    0.37
   2   9   2   -0.07    0.30
   2  -9   2   -0.80    0.39
  -2  -9  -3    2.56    0.43
  -2  -9  -3    2.86    0.54
   2  -9   3    2.41    0.51
   2   9   3    3.03    0.46
  -2   9  -3    2.24    0.42
   2   9   3    2.22    0.35
  -2   9  -3    3.08    0.51
   2  -9   3    2.56    0.52
   2  -9   3    2.83    0.57
   2   9   3    3.16    0.56
   2  -9   3    2.59    0.58
  -2   9  -3    2.49    0.50
  -2  -9  -4  143.36    4.50
  -2   9  -4  140.61    4.19
   2  -9   4  138.25    4.17
   2  -9   4  137.06    4.31
   2   9   4  144.37    4.43
   2   9   4  142.98    4.00
   2  -9   4  141.99    4.25
  -2  -9  -4  141.93    4.12
  -2   9  -4  146.37    4.14
  -2   9  -4  141.03    4.28
   2  -9   5    4.57    0.78
  -2   9  -5    3.45    0.69
   2  -9   5    3.12    0.78
  -2   9  -5    3.70    0.71
   2   9   5    4.16    0.87
   2   9   5    3.21    0.47
  -2  -9  -5    2.13    0.82
  -2  -9  -5    4.38    0.66
  -2   9  -5    4.12    0.72
   2   9   6    4.62    0.56
  -2  -9  -6    2.29    0.70
  -2   9  -6    3.13    0.80
  -2  -9  -6    3.80    1.02
   2  -9   6    3.91    0.85
  -2   9  -6    4.09    0.93
   2   9   6    5.71    1.07
  -2   9  -6    3.43    0.82
  -2   9  -6    2.93    0.79
   2  -9   6    2.62    0.81
   2   9   7   15.72    0.98
  -2   9  -7   17.03    1.34
  -2   9  -7   14.41    1.26
   2   9   7   14.68    1.40
   2  -9   7   15.83    1.18
  -2  -9  -7   13.81    1.14
  -2   9  -7   15.96    1.22
  -2  -9  -7   16.97    1.54
   2  -9   7   15.51    1.31
  -2   9  -7   13.44    1.24
  -2  -9  -8    2.56    1.19
   2  -9   8    1.72    0.80
   2  -9   8    2.60    0.90
  -2  -9  -8    1.43    0.76
  -2   9  -8    2.73    0.91
  -2   9  -8    1.43    0.96
  -2   9  -8    1.90    0.90
   2   9   8    2.70    1.15
   2   9   8    2.08    0.56
  -2   9  -8    2.60    0.95
  -2  -9  -9   13.07    1.23
   2   9   9   13.17    1.68
  -2   9  -9   13.78    1.39
  -2   9  -9   10.50    1.27
  -2   9  -9   15.17    1.36
  -2   9  -9   11.79    1.49
  -2  -9  -9   12.21    1.68
   2  -9   9   12.99    1.42
   2  -9  10    2.73    1.16
   2   9  10    2.05    1.42
  -2  -9 -10    2.44    1.53
  -2   9 -10    1.69    1.08
  -2   9 -10    0.23    1.10
  -2  -9 -10    0.51    0.95
   2   9  11    2.39    1.54
  -2  -9 -11    2.31    1.07
  -2  -9 -11    3.42    1.69
   2  -9  11    2.32    1.18
  -2   9 -11    3.64    1.39
   2  -9  12   -1.04    1.21
   2   9  12   -3.62    1.44
  -2  -9 -12    1.80    1.71
  -2  10  12    8.89    1.98
   2 -10 -12    9.21    1.43
   2  10 -12   10.29    1.77
  -2 -10  12   11.74    1.61
   2  10 -11    5.80    1.50
   2 -10 -11    6.78    1.19
  -2  10  11    6.52    1.73
  -2 -10  11    5.21    1.43
  -2  10  10   12.59    1.14
  -2 -10  10   14.50    1.61
   2  10 -10   16.87    1.75
   2 -10 -10   16.55    1.89
   2 -10 -10   14.54    1.40
   2 -10 -10   22.11    2.00
  -2  10  10   17.14    1.96
   2  10 -10   14.81    1.46
   2 -10  -9    3.87    1.44
  -2  10   9    6.50    0.81
   2 -10  -9    7.20    1.07
   2  10  -9    5.04    1.25
  -2 -10   9    6.51    1.20
   2  10  -9    6.82    1.17
   2  10  -9    7.17    1.05
  -2 -10   9    7.31    1.17
  -2  10   9    4.94    1.42
   2  10  -8    1.12    0.77
   2  10  -8   -0.40    0.60
   2 -10  -8    1.31    0.70
  -2  10   8    1.12    0.57
  -2 -10   8   -1.30    0.81
   2 -10  -8    0.07    1.14
  -2  10   8    0.24    0.99
   2  10  -8   -0.08    0.87
  -2 -10   8    0.99    0.86
   2  10  -8   -0.20    0.86
   2 -10  -7   -0.17    0.99
  -2 -10   7    0.86    0.85
  -2  10   7    0.75    0.50
   2  10  -7    1.62    0.72
   2  10  -7    2.28    0.66
  -2 -10   7    0.30    0.76
   2 -10  -7    1.39    0.69
   2  10  -7    1.11    0.86
  -2  10   7    1.62    1.00
   2  10  -7    0.38    0.79
  -2  10   6    1.47    0.88
   2  10  -6    2.00    0.81
   2  10  -6    0.78    0.78
  -2 -10   6    2.96    0.89
   2 -10  -6    1.29    0.89
   2  10  -6    0.93    0.69
   2 -10  -6    2.00    0.67
  -2 -10   6    0.43    0.85
  -2  10   6    2.26    0.57
   2  10  -5    1.06    0.70
   2 -10  -5    1.50    0.52
  -2  10   5    0.43    0.78
  -2  10   5    0.93    0.43
  -2 -10   5    0.22    0.72
   2  10  -5    0.64    0.68
   2 -10  -5    0.74    0.72
  -2 -10   5    1.67    0.69
   2  10  -4   27.81    1.33
  -2 -10   4   25.61    1.39
   2 -10  -4   25.44    1.22
  -2 -10   4   28.44    1.38
   2  10  -4   27.33    1.41
  -2 -10   4   28.22    1.28
   2 -10  -4   29.04    1.55
  -2  10   4   26.48    1.49
  -2  10   4   27.05    1.15
   2 -10  -3    2.39    0.55
   2  10  -3    0.92    0.50
  -2 -10   3    1.31    0.45
   2  10  -3    2.52    0.55
  -2 -10   3    1.69    0.43
   2 -10  -3    1.47    0.39
  -2  10   3    1.39    0.35
  -2 -10   3    1.61    0.46
  -2  10   3    1.47    0.49
  -2  10   3    2.09    0.29
  -2 -10   2    4.58    0.47
  -2 -10   2    3.77    0.51
   2 -10  -2    3.76    0.43
   2  10  -2    3.91    0.49
  -2  10   2    4.03    0.42
   2  10  -2    4.22    0.55
   2 -10  -2    3.92    0.53
  -2  10   2    3.66    0.50
   2  10  -1   19.40    0.88
   2  10  -1   19.35    0.95
  -2 -10   1   19.28    0.85
   2 -10  -1   19.75    0.87
  -2  10   1   19.72    0.94
  -2 -10   1   20.57    0.95
  -2  10   1   19.46    0.82
   2 -10  -1   18.99    0.94
   2 -10   0    0.13    0.27
  -2  10   0    0.18    0.25
  -2 -10   0   -0.03    0.23
   2  10   0   -0.11    0.31
  -2  10   0    0.46    0.36
   2 -10   0    0.30    0.31
  -2 -10   0    0.33    0.29
  -2  10   0    0.16    0.17
  -2  10   0    0.41    0.29
   2  10   0   -0.12    0.25
  -2 -10   0    0.61    0.33
   2  10   0    0.20    0.15
   2 -10   0    0.30    0.29
  -2  10  -1    1.11    0.31
  -2  10  -1    1.67    0.36
   2  10   1    1.51    0.32
  -2  10  -1    1.48    0.38
   2 -10   1    1.16    0.36
   2 -10   1    1.12    0.36
   2  10   1    1.63    0.34
  -2 -10  -1    1.88    0.30
  -2 -10  -1    1.14    0.36
   2 -10   1    1.73    0.42
   2  10   1    1.85    0.41
  -2 -10  -1    1.48    0.33
   2  10   2    0.68    0.39
   2 -10   2    1.07    0.25
   2 -10   2    0.46    0.39
   2 -10   2    0.34    0.38
  -2  10  -2    1.05    0.38
   2 -10   2    0.73    0.40
   2 -10   2    0.69    0.46
  -2 -10  -2    0.56    0.43
  -2 -10  -2    1.33    0.35
   2  10   2    0.64    0.28
  -2  10  -2    0.56    0.37
  -2  10  -2    1.13    0.43
   2 -10   3   17.42    1.01
   2 -10   3   18.00    1.09
  -2  10  -3   17.11    0.99
   2  10   3   17.34    1.08
  -2 -10  -3   18.84    1.09
   2 -10   3   17.11    0.97
  -2  10  -3   17.71    1.01
  -2 -10  -3   17.71    0.94
   2  10   3   16.38    0.82
  -2 -10  -4  155.41    4.84
   2 -10   4  152.08    4.65
  -2 -10  -4  152.70    4.44
  -2  10  -4  149.51    4.53
   2 -10   4  159.99    4.59
   2  10   4  149.71    4.30
  -2  10  -4  153.63    4.62
   2  10   4  157.57    4.78
   2 -10   4  148.80    4.49
   2 -10   5    3.48    0.77
   2  10   5    2.89    0.78
  -2  10  -5    3.78    0.77
  -2 -10  -5    3.15    0.86
  -2  10  -5    2.76    0.71
  -2  10  -5    4.12    0.75
  -2 -10  -5    4.34    0.63
   2  10   5    3.04    0.48
   2 -10   5    2.82    0.70
   2 -10   6    3.08    0.85
  -2 -10  -6    1.72    0.63
  -2 -10  -6    3.24    0.93
  -2  10  -6    2.82    0.81
  -2  10  -6    3.95    0.87
   2 -10   6    1.81    0.85
  -2  10  -6    3.26    0.97
   2  10   6    3.17    1.01
   2  10   6    3.27    0.54
  -2  10  -6    2.33    0.71
   2  10   7   31.02    1.35
  -2  10  -7   29.45    1.67
   2 -10   7   29.45    1.77
   2  10   7   30.09    1.92
   2 -10   7   29.09    1.65
  -2 -10  -7   29.14    2.03
  -2  10  -7   28.89    1.64
  -2  10  -7   32.54    1.65
  -2 -10  -7   25.33    1.47
  -2  10  -7   29.69    1.72
   2  10   8    1.82    1.06
  -2  10  -8    0.17    0.88
   2 -10   8   -0.07    0.86
  -2  10  -8   -0.04    0.84
   2  10   8    0.94    0.51
  -2  10  -8   -0.38    0.92
   2 -10   8    0.15    0.77
  -2 -10  -8    0.49    0.75
  -2 -10  -8   -0.03    1.09
  -2  10  -8    0.99    0.83
  -2 -10  -9   -1.08    1.17
  -2 -10  -9   -0.42    0.77
  -2  10  -9   -0.57    0.90
  -2  10  -9    0.12    0.89
   2 -10   9   -0.40    0.86
   2  10   9   -0.92    1.16
  -2  10  -9   -1.64    0.95
  -2  10 -10   32.77    2.33
  -2  10 -10   38.59    2.29
   2 -10  10   34.83    2.17
  -2 -10 -10   34.52    2.00
   2  10  10   36.87    2.57
  -2 -10 -11    0.67    1.53
   2  10  11   -2.37    1.36
  -2 -10 -11   -0.49    1.01
  -2  10 -11   -1.68    1.19
   2 -10  11   -0.10    1.15
   2  10  12    5.45    1.85
   2 -10  12    6.17    1.50
  -2 -11  12    3.34    1.37
  -2  11  12    1.90    1.70
   2  11 -11    0.59    1.29
   2 -11 -11    1.98    1.00
  -2  11  11    0.87    1.56
  -2 -11  11    2.26    1.27
   2 -11 -10    3.22    1.54
   2  11 -10    4.11    1.32
   2 -11 -10    4.34    1.06
   2  11 -10    3.32    1.07
  -2 -11  10    5.08    1.19
  -2  11  10    3.60    1.54
   2 -11  -9    0.98    0.86
  -2  11   9    1.73    1.28
   2 -11  -9    2.08    1.25
   2  11  -9    2.38    0.94
   2  11  -9    1.36    1.11
   2  11  -9   -0.01    0.84
  -2 -11   9    1.09    0.99
  -2  11   9    1.98    0.72
  -2 -11   9    0.98    1.02
  -2  11   8    3.09    0.71
  -2  11   8   -0.17    1.11
   2  11  -8    2.20    0.93
  -2 -11   8    1.92    0.91
  -2 -11   8    1.98    0.98
   2 -11  -8    2.15    0.80
   2  11  -8    1.50    1.01
   2 -11  -8    1.28    1.21
   2  11  -8    1.51    0.79
   2 -11  -7    0.17    0.97
  -2  11   7   -0.90    0.91
   2  11  -7   -0.19    0.65
   2 -11  -7   -0.29    0.58
   2  11  -7    0.20    0.68
  -2 -11   7   -0.17    0.81
  -2 -11   7    0.12    0.76
   2  11  -7   -0.53    0.75
  -2  11   7    0.39    0.51
   2 -11  -6    1.47    0.88
  -2 -11   6    0.84    0.89
   2  11  -6    0.27    0.70
  -2 -11   6    0.67    0.74
   2 -11  -6    0.90    0.64
   2  11  -6    1.31    0.74
  -2  11   6    1.50    0.51
  -2  11   6    1.37    0.87
   2  11  -6    1.35    0.87
   2  11  -5    0.78    0.68
  -2  11   5    0.39    0.45
  -2  11   5   -0.35    0.76
   2 -11  -5    0.36    0.78
  -2 -11   5    0.80    0.67
   2  11  -5    0.18    0.67
   2 -11  -5    0.68    0.54
  -2 -11   5    0.27    0.63
  -2 -11   4   -0.67    0.53
   2 -11  -4   -0.32    0.58
  -2  11   4   -0.14    0.21
   2  11  -4    0.40    0.55
  -2  11   4   -0.02    0.63
   2 -11  -4    0.08    0.42
   2  11  -4    0.88    0.58
  -2  11   4    0.12    0.36
  -2 -11   4   -0.13    0.61
  -2 -11   4   -0.57    0.58
   2 -11  -3    2.31    0.44
  -2 -11   3    2.81    0.53
  -2  11   3    2.75    0.44
  -2  11   3    3.14    0.63
   2 -11  -3    2.88    0.65
  -2 -11   3    3.01    0.57
   2  11  -3    3.33    0.62
  -2  11   3    3.53    0.36
  -2 -11   3    3.56    0.58
   2  11  -3    2.15    0.52
  -2 -11   2    6.03    0.54
  -2  11   2    5.00    0.48
   2 -11  -2    5.54    0.50
   2  11  -2    6.70    0.63
   2 -11  -2    5.67    0.62
  -2 -11   2    6.26    0.59
  -2  11   2    5.81    0.63
   2  11  -2    6.14    0.64
  -2 -11   1    3.40    0.48
  -2 -11   1    4.27    0.46
   2 -11  -1    3.86    0.51
  -2  11   1    4.66    0.55
   2 -11  -1    3.27    0.40
  -2  11   1    3.15    0.38
   2  11  -1    3.70    0.49
   2  11  -1    3.81    0.45
  -2  11   0    0.85    0.30
   2  11   0    0.74    0.32
  -2 -11   0    1.12    0.38
  -2  11   0    0.78    0.20
   2 -11   0    0.59    0.34
   2 -11   0    0.33    0.33
  -2  11   0    0.98    0.38
   2  11   0    0.75    0.43
  -2 -11   0    0.86    0.35
  -2 -11  -1    0.95    0.33
   2  11   1    2.57    0.45
   2 -11   1    1.30    0.38
   2 -11   1    0.94    0.38
   2  11   1    0.77    0.29
  -2 -11  -1    0.46    0.38
  -2  11  -1    1.30    0.36
  -2  11  -1    0.56    0.42
  -2  11  -2    5.23    0.59
   2  11   2    4.98    0.47
  -2  11  -2    4.63    0.51
   2 -11   2    5.31    0.52
   2  11   2    4.32    0.58
  -2 -11  -2    3.85    0.47
   2 -11   2    6.20    0.59
   2 -11   2    4.67    0.62
  -2 -11  -2    5.86    0.62
   2 -11   2    6.01    0.40
  -2 -11  -3    6.03    0.75
   2 -11   3    6.11    0.73
   2 -11   3    6.71    0.68
   2 -11   3    5.55    0.67
   2  11   3    5.73    0.71
  -2 -11  -3    6.84    0.59
   2  11   3    6.60    0.52
  -2  11  -3    5.53    0.64
  -2  11  -3    6.99    0.65
  -2 -11  -4   25.12    1.53
  -2  11  -4   25.64    1.32
   2 -11   4   27.59    1.48
   2  11   4   25.41    1.11
  -2 -11  -4   26.84    1.26
   2  11   4   29.30    1.47
   2 -11   4   25.31    1.38
   2 -11   4   24.70    1.38
  -2  11  -4   26.89    1.37
  -2  11  -5    0.79    0.59
   2 -11   5    1.22    0.75
   2  11   5    1.33    0.40
  -2  11  -5    1.89    0.68
  -2 -11  -5    0.73    0.72
  -2 -11  -5    1.14    0.59
   2 -11   5    1.03    0.71
   2  11   5    1.89    0.76
  -2  11  -6    4.84    0.95
  -2 -11  -6    4.79    0.79
  -2  11  -6    3.38    0.79
  -2 -11  -6    5.76    1.11
   2 -11   6    3.51    0.87
   2 -11   6    4.53    0.84
  -2  11  -6    3.67    0.84
   2  11   6    5.16    1.06
   2  11   6    4.22    0.57
   2  11   7    0.64    0.48
  -2  11  -7   -0.51    0.82
  -2  11  -7    0.22    0.81
   2 -11   7    0.48    0.80
   2 -11   7   -0.13    0.75
  -2 -11  -7    1.70    0.69
  -2  11  -7   -0.38    0.66
   2  11   7    1.02    0.95
  -2  11  -7    0.22    0.76
  -2 -11  -7    0.71    1.03
   2  11   8    1.67    0.56
   2 -11   8    2.21    0.97
   2 -11   8    2.46    0.91
  -2  11  -8    2.24    0.94
   2  11   8    2.55    1.21
  -2  11  -8    2.31    0.85
  -2  11  -8    1.64    1.03
  -2 -11  -8    1.89    0.78
  -2  11  -8    2.59    0.90
  -2 -11  -8    3.27    1.25
  -2 -11  -9   10.58    1.16
  -2  11  -9    9.89    1.45
  -2  11  -9   10.24    1.22
   2 -11   9   10.74    1.36
  -2  11  -9   11.40    1.34
   2  11   9    9.94    1.59
   2  11  10    9.78    1.79
   2 -11  10   13.84    1.55
  -2  11 -10    8.60    1.54
  -2  11 -10   11.67    1.47
  -2 -11 -10   14.29    1.44
  -2 -11 -11    8.01    1.35
  -2 -11 -11   13.03    2.12
   2 -11  11    5.09    1.39
  -2  11 -11    4.42    1.52
   2  11  11    8.25    1.87
  -2 -12  12    0.76    1.18
  -2  12  12    2.05    1.70
  -2 -12  11    3.92    1.25
  -2  12  11    4.73    1.73
   2 -12 -11    3.22    1.06
   2  12 -11    4.73    1.46
   2 -12 -10    0.04    1.47
  -2 -12  10    1.32    1.03
   2 -12 -10    1.06    0.90
   2  12 -10    2.29    1.01
   2  12 -10    0.64    1.20
  -2  12  10    2.13    1.49
   2  12  -9   18.31    1.72
   2 -12  -9   14.59    1.90
  -2 -12   9   16.91    1.57
   2 -12  -9   16.62    1.33
   2  12  -9   17.48    1.50
  -2  12   9   17.85    1.31
  -2 -12   9   19.13    1.59
   2  12  -9   17.17    1.40
  -2  12   9   15.03    1.73
   2  12  -8    0.23    0.80
  -2 -12   8    0.16    0.90
   2  12  -8    0.33    0.79
   2 -12  -8    0.79    0.76
  -2  12   8    0.00    0.55
  -2 -12   8    0.07    0.85
  -2  12   8    0.81    1.07
   2 -12  -8   -0.24    1.04
   2  12  -8    0.78    0.97
   2  12  -7   -0.05    0.66
   2  12  -7    0.40    0.77
  -2 -12   7    0.07    0.84
   2 -12  -7   -0.60    0.62
  -2  12   7    0.15    0.55
  -2  12   7    0.18    0.89
   2  12  -7    0.76    0.79
   2 -12  -7   -0.73    0.96
  -2 -12   7   -0.44    0.71
   2  12  -6    0.48    0.75
  -2 -12   6    0.87    0.79
   2 -12  -6    0.91    0.57
  -2  12   6    0.04    0.46
   2 -12  -6    0.59    0.86
  -2  12   6   -0.25    0.87
   2  12  -6    0.56    0.71
   2  12  -6    0.58    0.74
  -2 -12   6    0.13    0.69
   2 -12  -5    0.56    0.74
  -2  12   5    1.62    0.77
  -2 -12   5    1.26    0.80
   2  12  -5    1.22    0.70
  -2  12   5    0.14    0.42
  -2 -12   5    1.49    0.74
   2 -12  -5    1.46    0.58
   2  12  -5    0.59    0.72
  -2 -12   5    1.36    0.71
  -2 -12   4  162.30    4.61
   2 -12  -4  160.32    5.09
  -2 -12   4  160.07    4.73
  -2 -12   4  157.05    4.84
  -2  12   4  157.41    4.56
  -2  12   4  168.82    4.26
   2  12  -4  150.44    4.74
   2  12  -4  157.34    4.87
  -2  12   4  156.61    5.00
   2 -12  -4  158.79    4.63
  -2 -12   3    1.02    0.50
  -2 -12   3    0.23    0.49
  -2 -12   3    0.40    0.49
   2  12  -3   -0.15    0.47
   2  12  -3    0.56    0.51
  -2  12   3    0.59    0.35
   2 -12  -3    0.03    0.38
  -2  12   3   -0.17    0.50
   2 -12  -3    1.04    0.55
  -2 -12   2    2.76    0.51
   2 -12  -2    2.31    0.57
  -2 -12   2    2.18    0.52
  -2  12   2    2.46    0.51
   2  12  -2    2.79    0.52
  -2  12   2    2.34    0.39
   2  12  -2    3.30    0.59
   2 -12  -2    2.90    0.47
   2 -12  -1   30.18    1.32
  -2 -12   1   28.62    1.25
  -2  12   1   28.14    1.30
   2 -12  -1   30.15    1.18
  -2  12   1   27.75    1.14
  -2 -12   1   29.61    1.20
   2  12  -1   29.64    1.20
   2  12  -1   27.28    1.26
   2 -12   0    0.13    0.34
  -2  12   0    0.26    0.33
   2 -12   0    0.59    0.33
  -2  12   0    0.58    0.43
   2  12   0    0.47    0.41
  -2 -12   0    0.64    0.39
  -2  12   0    0.24    0.18
  -2 -12   0    0.24    0.33
   2  12   0    0.29    0.32
   2  12   1   96.89    3.02
  -2  12  -1   90.86    2.80
   2 -12   1   94.34    2.94
   2  12   1   92.02    2.78
   2 -12   1   93.33    2.80
  -2  12  -1   97.37    2.98
  -2 -12  -1   92.15    2.80
  -2 -12  -1   93.93    3.01
  -2  12  -2   31.74    1.30
  -2 -12  -2   29.93    1.29
   2  12   2   31.76    1.20
   2  12   2   30.96    1.39
  -2 -12  -2   31.07    1.46
   2 -12   2   33.86    1.39
   2 -12   2   31.78    1.30
  -2  12  -2   33.11    1.41
   2 -12   2   33.40    1.44
  -2 -12  -3    3.94    0.58
   2 -12   3    6.59    0.53
   2  12   3    6.20    0.74
   2 -12   3    5.67    0.70
   2  12   3    4.46    0.47
   2 -12   3    5.87    0.68
  -2 -12  -3    5.04    0.75
   2 -12   3    5.45    0.74
  -2  12  -3    5.10    0.68
  -2  12  -3    4.47    0.66
   2 -12   4    5.39    0.92
   2  12   4    5.53    0.57
   2 -12   4    5.42    0.70
   2  12   4    6.10    0.80
  -2 -12  -4    5.21    0.64
  -2  12  -4    7.62    0.86
  -2 -12  -4    6.65    0.84
  -2  12  -4    6.48    0.78
   2 -12   4    5.07    0.74
  -2 -12  -5    0.71    0.54
   2  12   5    0.49    0.42
   2  12   5   -0.98    0.75
  -2 -12  -5    0.10    0.80
  -2  12  -5   -0.77    0.61
   2 -12   5   -0.59    0.73
   2 -12   5   -0.21    0.69
  -2  12  -5   -0.21    0.64
   2  12   6   15.57    1.39
  -2  12  -6   17.09    1.30
  -2 -12  -6   15.86    1.19
  -2 -12  -6   17.58    1.48
   2  12   6   15.24    0.97
   2 -12   6   15.04    1.21
   2 -12   6   15.42    1.22
  -2  12  -6   16.24    1.30
  -2  12  -7    8.47    1.01
   2 -12   7    6.94    1.02
  -2  12  -7    9.15    0.96
  -2 -12  -7    7.02    0.95
  -2  12  -7    7.14    1.13
  -2 -12  -7    5.50    1.24
   2  12   7    7.33    0.72
  -2  12  -7    8.63    1.16
   2  12   7    7.51    1.30
   2 -12   7    8.29    1.08
  -2 -12  -8   19.50    1.87
   2  12   8   18.38    1.72
  -2  12  -8   17.04    1.60
  -2  12  -8   20.10    1.58
   2  12   8   22.95    1.22
  -2  12  -8   20.58    1.57
  -2 -12  -8   18.59    1.46
   2 -12   8   20.05    1.55
  -2  12  -8   22.89    1.52
   2 -12   9    0.13    0.95
  -2 -12  -9    0.60    0.87
  -2  12  -9    1.03    1.06
   2  12   9    0.75    1.23
  -2  12  -9    0.48    1.09
  -2  12  -9   -0.08    0.86
   2 -12  10   23.34    1.99
  -2  12 -10   23.84    1.99
  -2  12 -10   26.81    2.05
  -2 -12 -10   25.07    1.83
   2  12  10   24.43    2.30
  -2 -12 -11    2.72    1.78
   2 -12  11    0.26    1.17
  -2 -12 -11    2.09    1.10
   2  12  11    0.04    1.56
  -2  12 -11   -0.94    1.25
  -2  13  12    2.58    1.79
  -2 -13  12    4.45    1.40
  -2  13  11   -2.46    1.43
   2 -13 -11    0.14    0.96
   2  13 -11   -0.13    1.20
  -2 -13  11    1.55    1.19
  -2 -13  10    0.13    1.00
   2  13 -10    1.65    1.20
   2 -13 -10   -2.22    1.39
   2 -13 -10    0.46    0.97
  -2  13  10   -3.22    1.26
   2  13  -9    6.09    1.15
  -2  13   9    4.03    0.83
   2  13  -9    6.24    1.31
  -2 -13   9    2.73    1.12
  -2 -13   9    3.57    1.03
   2 -13  -9    3.48    0.91
   2 -13  -9    3.56    1.50
   2  13  -9    5.71    1.07
  -2  13   9    4.97    1.35
   2  13  -8    3.17    1.01
   2 -13  -8    4.72    0.93
  -2 -13   8    3.70    1.03
   2  13  -8    5.11    1.00
  -2  13   8    5.08    0.78
  -2  13   8    3.69    1.21
   2  13  -8    3.89    1.16
  -2 -13   8    4.64    1.11
   2 -13  -8    4.09    1.26
   2 -13  -7   -0.04    1.02
  -2  13   7    0.36    0.93
   2  13  -7    0.94    0.83
   2  13  -7    1.27    0.74
   2 -13  -7    1.36    0.70
  -2  13   7    0.87    0.55
  -2 -13   7    0.20    0.73
   2  13  -7    0.77    0.85
  -2 -13   7    0.88    0.89
  -2  13   6    6.65    0.74
   2 -13  -6    6.48    0.82
   2 -13  -6    8.08    1.13
   2  13  -6    7.35    1.05
  -2 -13   6    6.95    0.91
   2  13  -6    8.26    0.91
  -2  13   6    5.56    1.03
   2  13  -6    5.53    0.88
  -2 -13   6    5.74    1.00
   2  13  -5   -1.06    0.67
  -2  13   5    0.76    0.77
   2  13  -5   -1.06    0.69
   2 -13  -5   -0.26    0.51
  -2  13   5    0.22    0.44
  -2 -13   5   -0.03    0.78
  -2 -13   5   -0.09    0.71
  -2 -13   5   -0.86    0.68
   2 -13  -5    0.52    0.78
   2 -13  -4    3.66    0.83
  -2 -13   4    4.65    0.75
  -2  13   4    3.59    0.75
  -2 -13   4    3.57    0.68
  -2 -13   4    2.49    0.69
   2 -13  -4    3.36    0.58
  -2  13   4    3.58    0.37
   2  13  -4    3.90    0.78
  -2  13   4    3.05    0.51
   2  13  -4    3.95    0.78
  -2  13   3    2.93    0.66
   2  13  -3    3.53    0.70
   2 -13  -3    2.96    0.52
   2  13  -3    3.50    0.65
  -2 -13   3    3.00    0.61
  -2  13   3    3.27    0.50
  -2 -13   3    3.95    0.66
  -2 -13   3    3.56    0.61
   2 -13  -3    3.43    0.69
   2  13  -2    2.68    0.62
   2 -13  -2    3.72    0.64
   2 -13  -2    2.83    0.51
  -2 -13   2    3.32    0.53
  -2 -13   2    3.08    0.57
   2  13  -2    3.92    0.59
  -2  13   2    3.24    0.47
  -2  13   2    3.24    0.58
   2 -13  -1    1.71    0.41
  -2  13   1    1.76    0.54
   2  13  -1    1.69    0.45
  -2  13   1    1.20    0.37
  -2 -13   1    1.07    0.42
   2 -13  -1    2.25    0.51
   2  13  -1    2.46    0.53
  -2 -13   1    1.20    0.46
   2 -13   0    0.28    0.38
  -2  13   0    1.02    0.20
   2  13   0    1.14    0.47
  -2 -13   0    1.03    0.44
  -2  13   0    1.21    0.46
   2  13   0    1.02    0.38
   2 -13   0    0.80    0.37
  -2 -13   0    0.81    0.38
  -2  13   0    1.60    0.41
  -2 -13  -1   36.32    1.49
  -2 -13  -1   35.51    1.39
   2  13   1   34.63    1.35
   2 -13   1   34.95    1.37
  -2  13  -1   35.83    1.39
  -2  13  -1   37.76    1.50
   2  13   1   36.24    1.54
   2 -13   1   33.36    1.45
  -2 -13  -2   12.28    0.93
  -2  13  -2   11.68    0.89
   2 -13   2   11.04    0.86
   2  13   2   11.70    0.73
   2 -13   2   12.47    0.86
   2 -13   2   12.29    0.91
   2  13   2   11.89    0.99
  -2  13  -2   12.08    0.84
  -2 -13  -2   11.40    0.81
   2 -13   3    1.32    0.60
   2 -13   3    0.62    0.54
  -2 -13  -3    0.62    0.62
  -2  13  -3    0.18    0.54
  -2  13  -3    0.87    0.57
   2 -13   3    0.04    0.30
   2  13   3    0.39    0.60
   2 -13   3    0.69    0.64
  -2 -13  -3    0.08    0.44
   2  13   3    0.92    0.42
  -2 -13  -4    1.57    0.54
   2 -13   4    2.52    0.81
   2  13   4    1.84    0.76
  -2  13  -4    2.09    0.65
   2  13   4    2.09    0.47
   2 -13   4    2.51    0.76
   2 -13   4    1.80    0.60
  -2 -13  -4    1.34    0.70
  -2  13  -4    1.36    0.66
   2  13   5    0.79    0.82
   2 -13   5    0.27    0.69
   2  13   5   -0.04    0.43
  -2 -13  -5   -0.12    0.74
  -2  13  -5    0.16    0.68
   2 -13   5   -0.33    0.77
   2 -13   5   -1.22    0.85
  -2 -13  -5    0.54    0.54
  -2  13  -5   -0.14    0.65
  -2  13  -6   13.38    1.13
   2  13   6   12.83    1.33
  -2 -13  -6   10.78    1.33
   2 -13   6   12.92    1.14
   2 -13   6   11.03    1.11
  -2 -13  -6   12.23    1.01
  -2  13  -6   13.74    1.17
   2  13   6   12.81    0.91
  -2  13  -7    0.41    0.79
   2  13   7    0.47    0.50
  -2  13  -7    1.57    0.88
   2 -13   7    0.98    0.76
   2 -13   7   -0.05    0.81
   2  13   7   -0.37    0.99
  -2 -13  -7    0.19    0.66
  -2 -13  -7    0.89    1.06
  -2  13  -7    0.29    0.95
  -2  13  -8   15.94    1.49
  -2  13  -8   16.86    1.37
   2  13   8   15.03    1.61
  -2 -13  -8   13.69    1.28
   2  13   8   14.54    1.07
  -2 -13  -8   14.36    1.72
  -2  13  -8   15.54    1.54
   2 -13   8   17.27    1.43
   2 -13   9    4.14    1.13
  -2 -13  -9    4.29    1.03
  -2  13  -9    4.56    1.15
   2  13   9    2.76    1.34
  -2  13  -9    3.48    1.20
  -2  13 -10   -0.27    1.11
  -2 -13 -10    0.37    1.00
  -2  13 -10   -0.13    1.22
   2 -13  10   -0.92    1.04
   2  13  10   -0.37    1.43
  -2  13 -11   12.00    1.74
  -2 -13 -11    9.07    1.35
   2 -13  11   15.78    1.72
   2  13  11   12.96    1.96
   2  14 -11    0.06    1.35
  -2  14  11   -0.25    1.43
  -2 -14  11    2.50    1.25
   2 -14 -11    0.16    0.91
  -2  14  10   -2.06    1.21
   2  14 -10    1.30    1.26
   2 -14 -10    0.91    1.45
  -2 -14  10    0.86    1.01
   2 -14 -10    0.01    0.92
  -2  14   9    8.21    1.61
   2 -14  -9    4.70    1.57
   2  14  -9    6.26    1.18
  -2  14   9    5.86    0.89
   2 -14  -9    5.06    1.04
  -2 -14   9    5.28    1.23
   2  14  -9    5.31    1.27
  -2 -14   9    5.56    1.17
  -2  14   8    4.19    0.77
   2  14  -8    3.03    1.09
  -2 -14   8    4.29    1.05
  -2  14   8    2.88    1.28
   2  14  -8    2.64    0.91
   2 -14  -8    1.55    1.19
   2  14  -8    3.93    1.04
  -2 -14   8    2.80    1.01
   2 -14  -8    2.71    0.79
   2  14  -7    2.36    1.00
  -2 -14   7    1.62    0.97
   2 -14  -7    0.84    0.73
   2 -14  -7    2.35    1.16
  -2  14   7    1.40    1.08
  -2  14   7    2.51    0.67
   2  14  -7    2.67    0.86
   2  14  -7    1.21    0.77
  -2 -14   7    2.84    0.91
  -2 -14   6    0.88    0.69
   2 -14  -6    1.09    0.89
   2  14  -6    0.98    0.73
   2  14  -6    0.91    0.79
  -2 -14   6    1.09    0.76
  -2  14   6    1.77    0.55
   2 -14  -6    2.10    0.63
  -2  14   6    2.21    0.98
  -2  14   5    5.96    1.05
  -2 -14   5    7.61    0.95
   2  14  -5    6.28    0.93
  -2 -14   5    5.63    0.82
   2 -14  -5    8.08    1.14
  -2  14   5    6.26    0.69
   2  14  -5    5.67    0.93
   2 -14  -5    5.58    0.73
  -2 -14   5    5.43    0.90
  -2 -14   4   -0.18    0.70
   2 -14  -4    1.05    0.76
   2 -14  -4   -0.66    0.46
   2  14  -4   -0.49    0.61
  -2 -14   4   -0.46    0.59
  -2  14   4   -0.16    0.71
  -2  14   4    0.53    0.46
  -2  14   4    0.22    0.28
   2  14  -4    0.44    0.64
  -2 -14   4   -0.02    0.68
  -2  14   3    1.98    0.46
   2  14  -3    2.67    0.65
   2 -14  -3    3.10    0.70
  -2 -14   3    2.02    0.58
   2 -14  -3    2.48    0.52
   2  14  -3    1.76    0.63
  -2  14   3    1.38    0.69
  -2 -14   3    2.98    0.64
  -2 -14   3    1.60    0.62
  -2 -14   2    0.84    0.53
   2  14  -2    1.30    0.57
   2  14  -2    0.20    0.52
   2 -14  -2    0.89    0.57
  -2 -14   2    0.39    0.44
   2 -14  -2    0.72    0.42
  -2  14   2    0.36    0.54
  -2  14   2   -0.07    0.36
  -2 -14   1   23.32    1.15
  -2  14   1   22.83    1.05
   2 -14  -1   22.81    1.11
   2  14  -1   22.12    1.28
  -2  14   1   22.34    1.20
   2 -14  -1   23.62    1.22
  -2 -14   1   25.18    1.21
   2  14  -1   25.19    1.20
   2 -14   0    0.35    0.43
   2  14   0    0.32    0.38
   2 -14   0   -0.03    0.42
  -2 -14   0   -0.11    0.43
  -2  14   0   -0.04    0.39
  -2  14   0   -0.39    0.48
   2  14   0    0.21    0.52
  -2 -14   0    0.11    0.44
  -2  14  -1   18.55    1.06
  -2 -14  -1   17.83    1.01
   2 -14   1   17.59    1.00
   2  14   1   19.26    1.10
   2  14   1   16.61    0.91
  -2 -14  -1   17.73    1.11
  -2  14  -1   17.82    0.96
   2 -14   1   17.53    1.00
  -2 -14  -2    5.72    0.76
   2  14   2    5.95    0.59
   2  14   2    5.15    0.70
  -2 -14  -2    5.19    0.64
   2 -14   2    4.61    0.65
   2 -14   2    6.70    0.82
   2 -14   2    5.26    0.67
  -2  14  -2    6.19    0.70
  -2  14  -2    5.60    0.69
   2 -14   3   -0.12    0.64
   2  14   3    0.21    0.41
   2 -14   3    0.46    0.62
  -2 -14  -3   -0.34    0.60
  -2 -14  -3   -1.06    0.43
   2 -14   3    0.44    0.30
   2  14   3    0.61    0.64
   2 -14   3   -0.14    0.54
  -2  14  -3   -0.09    0.58
  -2  14  -3   -0.16    0.53
   2  14   4   -0.14    0.38
  -2  14  -4    0.40    0.67
   2 -14   4   -0.19    0.39
   2 -14   4   -0.20    0.60
  -2 -14  -4   -0.10    0.50
  -2 -14  -4    0.23    0.74
   2  14   4   -0.61    0.70
   2 -14   4    0.85    0.73
  -2  14  -4    0.16    0.67
   2 -14   4    0.02    0.77
  -2 -14  -5   -0.21    0.57
  -2  14  -5    1.21    0.70
   2 -14   5    0.54    0.82
   2  14   5    0.64    0.83
   2 -14   5    0.53    0.68
  -2  14  -5    0.93    0.71
   2  14   5   -0.47    0.42
   2 -14   5    0.53    0.72
  -2 -14  -5    0.85    0.78
   2  14   6    2.50    0.56
   2 -14   6    0.87    0.69
   2  14   6    0.93    0.87
   2 -14   6    0.67    0.79
  -2 -14  -6   -0.25    0.93
  -2  14  -6    2.79    0.84
  -2  14  -6    2.28    0.72
  -2 -14  -6    0.86    0.67
  -2  14  -7    9.83    1.27
   2  14   7    9.87    1.40
   2 -14   7    8.58    1.11
   2 -14   7    8.73    1.17
  -2 -14  -7    9.49    0.98
  -2  14  -7   10.26    1.27
  -2 -14  -7    6.72    1.33
   2  14   7    7.63    0.79
  -2  14  -7    8.47    1.07
  -2  14  -8   22.22    1.66
   2 -14   8   20.68    1.54
  -2  14  -8   20.76    1.71
   2  14   8   16.76    1.72
  -2  14  -8   18.57    1.57
  -2 -14  -8   17.38    1.85
  -2 -14  -8   17.36    1.44
   2  14   9   -0.92    1.24
  -2  14  -9    2.67    1.12
   2 -14   9    2.60    1.07
  -2 -14  -9    1.01    0.86
  -2  14  -9    1.29    1.21
  -2 -14 -10    0.57    0.94
   2  14  10    0.80    1.37
  -2  14 -10    1.25    1.14
  -2  14 -10   -0.37    1.13
   2 -14  10    1.42    1.12
   2  14  11   18.09    2.27
   2 -14  11   12.81    1.62
  -2  15  11   -2.14    1.48
  -2 -15  11    0.96    1.18
   2 -15 -11    0.27    0.91
   2  15 -11    1.19    1.35
   2 -15 -10    1.16    0.91
   2  15 -10   -0.41    1.26
  -2 -15  10    1.10    1.11
  -2  15  10    0.09    1.43
   2  15  -9    0.35    1.01
  -2  15   9    0.24    0.69
   2 -15  -9   -0.79    1.36
   2  15  -9    1.29    1.09
   2 -15  -9   -0.10    0.83
  -2 -15   9    1.11    0.98
  -2  15   9   -1.55    1.13
   2  15  -8    4.87    1.03
   2 -15  -8    6.30    1.46
  -2 -15   8    4.74    1.17
   2  15  -8    5.96    1.02
  -2  15   8    3.09    0.77
   2 -15  -8    5.33    0.92
   2  15  -8    4.14    1.13
  -2 -15   8    4.58    0.98
  -2  15   8    3.85    1.36
   2  15  -7   13.01    1.13
   2 -15  -7   12.10    1.47
  -2  15   7   10.44    0.95
  -2 -15   7   10.76    1.14
  -2 -15   7   11.62    1.25
   2  15  -7   10.94    1.24
   2  15  -7   11.47    1.29
   2 -15  -7    9.02    1.04
  -2  15   7    9.26    1.35
   2 -15  -6    2.45    1.07
   2  15  -6    3.59    0.91
  -2 -15   6    4.04    0.88
  -2  15   6    3.25    0.65
  -2  15   6    2.87    0.97
   2  15  -6    2.86    0.88
  -2 -15   6    2.57    0.93
   2 -15  -6    2.79    0.69
   2  15  -5    1.10    0.74
   2  15  -5    1.35    0.71
   2 -15  -5    0.50    0.56
  -2 -15   5    1.14    0.80
  -2 -15   5    0.90    0.76
  -2 -15   5    0.97    0.70
  -2  15   5    0.84    0.52
  -2  15   5    0.78    0.85
   2 -15  -5    1.86    0.87
   2  15  -4    3.30    0.77
  -2 -15   4    3.44    0.70
   2 -15  -4    1.87    0.58
  -2 -15   4    2.81    0.75
  -2 -15   4    3.64    0.81
  -2  15   4    2.80    0.80
   2 -15  -4    4.85    0.96
  -2  15   4    2.63    0.53
   2  15  -4    3.74    0.81
  -2 -15   3    0.02    0.62
   2  15  -3    0.09    0.58
  -2 -15   3    0.67    0.60
  -2 -15   3   -0.38    0.57
  -2  15   3    0.72    0.62
   2 -15  -3    0.70    0.50
   2  15  -3    0.99    0.63
  -2  15   3    0.82    0.43
   2 -15  -3    0.01    0.61
   2  15  -2   35.18    1.55
  -2 -15   2   32.77    1.50
  -2  15   2   35.04    1.40
  -2 -15   2   36.47    1.54
   2 -15  -2   34.07    1.46
   2  15  -2   35.14    1.65
  -2  15   2   34.39    1.66
   2 -15  -2   34.95    1.65
  -2 -15   1    6.68    0.72
  -2  15   1    6.60    0.79
  -2  15   1    5.71    0.62
   2 -15  -1    6.77    0.72
   2  15  -1    6.88    0.80
   2  15  -1    6.70    0.69
  -2 -15   1    6.23    0.65
   2 -15  -1    5.51    0.64
   2 -15   0    1.73    0.52
  -2  15   0    1.33    0.60
   2 -15   0    1.18    0.52
  -2 -15   0    1.35    0.53
   2  15   0    1.52    0.51
  -2 -15   0    1.16    0.48
   2  15   0    1.34    0.61
  -2  15   0    1.21    0.45
   2 -15   1   29.53    1.28
   2  15   1   30.75    1.31
  -2  15  -1   29.90    1.31
  -2 -15  -1   27.43    1.27
   2  15   1   28.17    1.42
  -2  15  -1   29.65    1.42
   2 -15   1   29.87    1.37
  -2 -15  -1   32.34    1.49
   2 -15   2    3.12    0.75
  -2 -15  -2    2.63    0.54
  -2  15  -2    2.70    0.58
  -2 -15  -2    1.91    0.61
   2  15   2    3.69    0.68
  -2  15  -2    2.40    0.68
   2  15   2    3.19    0.54
   2 -15   2    3.11    0.63
   2 -15   2    2.87    0.63
  -2 -15  -3    2.20    0.77
  -2  15  -3    2.39    0.70
   2 -15   3    2.20    0.79
   2  15   3    2.33    0.52
   2 -15   3    3.22    0.68
  -2  15  -3    2.86    0.68
  -2 -15  -3    2.53    0.63
   2 -15   3    2.47    0.72
   2  15   3    2.10    0.75
   2 -15   4    3.22    0.68
  -2  15  -4    4.02    0.79
  -2 -15  -4    2.57    0.86
   2  15   4    3.86    0.82
   2 -15   4    2.45    0.44
   2 -15   4    5.10    0.92
  -2  15  -4    2.84    0.79
   2 -15   4    1.88    0.72
  -2 -15  -4    2.02    0.65
   2  15   4    2.87    0.56
  -2 -15  -5   11.15    1.27
   2  15   5    9.98    0.82
   2 -15   5   11.52    1.18
  -2 -15  -5    9.51    0.93
   2 -15   5   10.81    1.07
   2 -15   5   10.23    0.95
  -2  15  -5   11.68    1.11
   2  15   5    8.44    1.15
  -2  15  -5   11.13    0.98
   2 -15   6   -1.30    0.74
  -2 -15  -6    0.98    0.65
   2 -15   6    1.95    0.80
  -2  15  -6    1.63    0.84
  -2 -15  -6   -0.11    0.95
  -2  15  -6    0.98    0.77
   2  15   6    0.91    0.52
   2  15   6    0.05    0.93
   2 -15   7   23.09    1.63
  -2  15  -7   21.37    1.67
  -2  15  -7   20.99    1.57
   2  15   7   19.41    1.69
  -2 -15  -7   18.35    1.35
   2  15   7   23.90    1.27
  -2  15  -7   26.43    1.69
  -2 -15  -7   20.23    1.85
   2 -15   7   21.90    1.65
   2  15   8   -1.44    1.11
  -2 -15  -8    0.55    0.74
  -2  15  -8   -0.85    0.96
   2 -15   8    0.84    0.89
  -2  15  -8    0.50    1.04
  -2 -15  -8   -0.73    1.21
   2  15   9   32.23    2.58
  -2 -15  -9   32.87    1.96
  -2  15  -9   39.34    2.18
   2 -15   9   29.27    2.05
  -2  15  -9   32.61    2.38
  -2  15 -10    8.06    1.57
  -2 -15 -10    8.18    1.27
   2  15  10    8.32    1.83
   2 -15  10    7.45    1.35
   2 -15  11   14.21    1.66
   2  15  11   16.28    2.25
  -2  16  11   -0.66    1.62
  -2 -16  11    0.90    1.14
  -2  16  10    6.38    1.78
   2  16 -10    7.78    1.63
  -2 -16  10    7.17    1.34
   2 -16 -10    5.42    1.14
   2  16  -9    8.32    1.35
   2 -16  -9    9.58    1.16
   2  16  -9    8.82    1.46
  -2 -16   9    9.15    1.30
  -2  16   9    6.94    1.64
   2 -16  -9    8.49    1.68
   2 -16  -8    0.94    1.19
  -2  16   8    0.28    1.22
   2  16  -8    0.03    0.85
  -2 -16   8    0.40    1.02
   2 -16  -8    1.75    0.87
  -2 -16   8    1.38    0.88
  -2  16   8    0.48    0.66
   2  16  -8    1.41    1.06
  -2 -16   7    4.85    0.91
  -2  16   7    3.63    0.75
  -2  16   7    4.17    1.26
   2  16  -7    6.12    1.10
   2  16  -7    3.25    1.03
   2 -16  -7    2.32    1.26
  -2 -16   7    3.53    1.07
   2 -16  -7    4.12    0.86
   2  16  -7    6.14    0.96
   2  16  -6    0.38    0.84
   2 -16  -6    0.51    0.67
  -2  16   6    0.74    0.58
  -2 -16   6    1.78    0.80
  -2 -16   6    0.77    0.88
  -2  16   6   -0.24    0.85
   2  16  -6    1.07    0.85
   2 -16  -6    0.09    1.00
  -2  16   5   -0.33    0.82
   2  16  -5    0.60    0.79
  -2  16   5    0.03    0.46
  -2 -16   5    0.53    0.63
   2 -16  -5    0.20    0.54
   2 -16  -5    0.08    0.80
   2  16  -5    0.79    0.70
  -2 -16   5    0.25    0.75
  -2 -16   5   -0.78    0.68
  -2 -16   4  127.30    4.04
  -2 -16   4  125.23    4.10
   2 -16  -4  125.55    3.90
   2 -16  -4  121.23    4.36
  -2 -16   4  133.16    4.01
  -2  16   4  122.72    3.84
   2  16  -4  132.40    4.20
  -2  16   4  129.26    4.33
   2  16  -4  123.34    4.08
   2  16  -3    0.09    0.70
   2 -16  -3   -0.34    0.65
  -2 -16   3   -0.20    0.54
  -2 -16   3   -0.17    0.62
  -2  16   3   -0.31    0.69
  -2  16   3   -0.09    0.47
   2 -16  -3   -0.08    0.51
   2  16  -3    1.57    0.72
  -2 -16   3   -0.35    0.59
  -2  16   2    0.36    0.65
   2 -16  -2    0.62    0.58
   2  16  -2    0.14    0.65
   2  16  -2   -0.09    0.56
  -2 -16   2   -0.10    0.51
  -2  16   2   -0.40    0.41
  -2 -16   2    0.50    0.51
   2 -16  -2    0.26    0.48
   2  16  -1   36.18    1.58
   2  16  -1   38.50    1.70
  -2  16   1   37.76    1.73
  -2  16   1   35.65    1.48
  -2 -16   1   36.91    1.65
   2 -16  -1   37.72    1.51
   2 -16  -1   37.61    1.70
  -2 -16   1   41.34    1.58
  -2 -16   0    0.03    0.51
   2 -16   0   -0.19    0.50
   2  16   0    0.38    0.47
  -2  16   0   -0.75    0.56
   2  16   0    0.57    0.61
  -2 -16   0   -0.06    0.52
   2 -16   0   -0.29    0.50
  -2  16   0    0.25    0.45
   2 -16   1    0.59    0.55
  -2 -16  -1    1.69    0.54
   2  16   1    0.24    0.63
   2 -16   1    1.08    0.53
  -2  16  -1    1.73    0.64
  -2 -16  -1    1.83    0.56
  -2  16  -1    0.93    0.51
   2  16   1    1.24    0.47
   2 -16   2    5.10    0.73
  -2  16  -2    4.77    0.81
  -2 -16  -2    5.23    0.77
   2  16   2    5.43    0.80
  -2  16  -2    6.52    0.74
   2 -16   2    6.09    0.77
  -2 -16  -2    5.46    0.68
   2 -16   2    6.15    0.88
   2  16   2    5.66    0.62
   2 -16   3   10.73    0.90
  -2 -16  -3   11.48    1.12
   2  16   3    9.67    1.04
   2 -16   3   11.20    0.92
  -2  16  -3    9.61    0.96
   2 -16   3   11.41    1.08
  -2  16  -3   10.64    1.01
  -2 -16  -3    9.89    0.85
   2  16   3    9.34    0.78
   2 -16   4   17.16    1.28
  -2  16  -4   15.69    1.24
   2  16   4   16.85    1.42
   2 -16   4   15.78    1.14
  -2  16  -4   15.96    1.22
  -2 -16  -4   16.02    1.09
   2 -16   4   18.13    0.77
  -2 -16  -4   15.02    1.29
   2 -16   4   16.43    1.20
   2  16   4   16.36    1.03
   2  16   5   47.86    1.88
  -2  16  -5   49.92    2.14
   2 -16   5   53.46    1.70
   2  16   5   50.02    2.41
  -2 -16  -5   49.71    2.49
   2 -16   5   49.36    2.17
  -2 -16  -5   45.87    2.01
  -2  16  -5   51.98    2.26
   2 -16   5   49.29    2.11
   2  16   6   11.16    1.39
  -2 -16  -6   13.58    1.11
   2 -16   6   12.39    1.23
  -2  16  -6    9.62    1.24
  -2  16  -6    9.90    1.12
   2  16   6   11.09    0.89
   2 -16   6   11.09    1.07
  -2 -16  -6   10.49    1.41
  -2  16  -7    7.20    1.09
  -2  16  -7    6.42    1.14
   2 -16   7    9.00    1.14
   2  16   7    5.41    1.22
  -2 -16  -7    5.93    1.37
   2  16   7    8.63    0.84
  -2 -16  -7    6.59    0.96
  -2 -16  -8    2.01    0.83
   2 -16   8    2.64    0.99
  -2  16  -8    2.41    1.20
  -2  16  -8    2.24    1.04
   2  16   8    3.12    1.31
   2  16   9   12.41    1.77
  -2  16  -9   13.74    1.52
  -2 -16  -9   11.44    1.27
  -2  16  -9   12.50    1.70
   2 -16   9   15.16    1.50
   2  16  10    1.22    1.52
   2 -16  10    1.97    1.12
  -2  16 -10    0.29    1.28
  -2 -16 -10    3.10    1.11
  -2  17  11   -0.54    1.67
  -2 -17  11    4.72    1.29
  -2  17  10   -1.33    1.48
   2 -17 -10    1.78    1.00
  -2 -17  10    4.95    1.25
   2  17 -10    0.55    1.37
  -2  17   9   10.88    1.84
   2 -17  -9    9.45    1.24
  -2 -17   9   11.65    1.34
   2  17  -9    9.37    1.53
   2 -17  -9    7.22    1.81
   2 -17  -8   12.13    1.26
  -2  17   8   12.16    1.04
  -2 -17   8   13.37    1.30
   2  17  -8   11.47    1.35
   2 -17  -8    8.50    1.58
  -2 -17   8   11.85    1.46
  -2  17   8   11.36    1.70
   2  17  -8   11.02    1.45
  -2 -17   7   15.27    1.47
  -2  17   7   13.85    1.64
   2  17  -7   12.97    1.37
   2  17  -7   13.47    1.49
   2 -17  -7   13.96    1.71
  -2  17   7   14.49    1.18
   2  17  -7   15.19    1.32
   2 -17  -7   13.41    1.22
  -2 -17   7   14.48    1.28
  -2 -17   6   21.66    1.66
  -2  17   6   18.08    1.65
  -2  17   6   20.19    1.28
   2 -17  -6   18.11    1.74
  -2 -17   6   19.98    1.50
   2  17  -6   20.96    1.58
   2 -17  -6   19.96    1.32
   2  17  -6   21.20    1.61
  -2 -17   6   19.86    1.54
   2  17  -5    0.41    0.74
   2 -17  -5    2.47    1.02
   2 -17  -5    1.44    0.63
  -2 -17   5    1.97    0.70
  -2 -17   5    2.30    0.87
  -2 -17   5    1.47    0.85
   2  17  -5    0.90    0.74
  -2  17   5    0.27    0.55
  -2  17   5    0.57    0.82
   2 -17  -4    2.28    0.85
  -2 -17   4    4.68    0.80
   2  17  -4    3.86    0.87
  -2  17   4    3.53    0.90
   2 -17  -4    2.09    0.67
  -2 -17   4    2.96    0.82
   2  17  -4    2.87    0.77
  -2 -17   4    2.94    0.82
  -2  17   4    2.76    0.62
  -2  17   3    1.08    0.52
  -2 -17   3    0.68    0.68
   2  17  -3    1.90    0.77
   2  17  -3    1.47    0.69
  -2 -17   3    2.05    0.72
   2 -17  -3    1.77    0.81
   2 -17  -3    0.84    0.62
  -2  17   3    0.67    0.75
  -2 -17   3    1.22    0.66
   2 -17  -2    0.36    0.52
   2  17  -2    1.03    0.69
  -2  17   2    0.88    0.72
  -2 -17   2    0.74    0.59
  -2 -17   2    0.36    0.58
  -2  17   2    0.42    0.48
   2  17  -2    0.24    0.65
   2 -17  -2    0.12    0.66
  -2  17   1    4.99    0.67
   2  17  -1    4.13    0.69
  -2  17   1    4.90    0.81
  -2 -17   1    3.46    0.71
   2  17  -1    3.51    0.74
   2 -17  -1    4.38    0.73
   2 -17  -1    4.26    0.64
  -2 -17   1    4.75    0.74
   2 -17   0    1.38    0.62
   2  17   0    2.45    0.68
  -2  17   0    3.38    0.63
  -2  17   0    1.22    0.64
   2  17   0    0.87    0.53
  -2 -17   0    1.82    0.64
  -2 -17   0    1.50    0.56
   2 -17   0    1.45    0.61
   2 -17   1   30.58    1.44
  -2  17  -1   28.32    1.55
   2  17   1   30.57    1.61
   2  17   1   28.43    1.38
  -2 -17  -1   30.04    1.60
   2 -17   1   29.13    1.45
  -2  17  -1   29.27    1.44
   2  17   1   27.88    0.95
  -2 -17  -1   31.10    1.44
   2 -17   2   11.03    0.87
   2 -17   2   10.48    0.93
  -2  17  -2   10.16    1.00
   2  17   2   10.18    0.80
   2 -17   2    9.20    1.02
   2  17   2    9.72    1.05
  -2 -17  -2   11.37    1.02
  -2 -17  -2    8.04    0.81
  -2  17  -2   11.26    0.91
  -2 -17  -3   53.70    2.05
  -2 -17  -3   53.63    2.37
  -2  17  -3   54.05    2.25
   2 -17   3   53.19    2.14
   2 -17   3   55.97    2.31
   2 -17   3   56.41    2.11
   2  17   3   52.72    2.31
   2  17   3   52.99    1.95
  -2  17  -3   53.62    2.16
  -2 -17  -4    0.81    0.77
  -2 -17  -4    2.01    0.68
  -2  17  -4    1.98    0.77
   2 -17   4    1.51    0.76
   2  17   4    2.06    0.57
   2 -17   4    1.39    0.69
  -2  17  -4    1.65    0.77
   2  17   4    1.76    0.86
   2 -17   5   91.93    3.27
   2 -17   5   91.82    3.27
  -2 -17  -5   90.67    3.12
   2  17   5   92.08    2.99
  -2  17  -5   94.70    3.35
  -2 -17  -5   91.42    3.62
   2  17   5   88.92    3.50
  -2  17  -5   92.09    3.33
   2  17   6    0.49    0.56
   2  17   6   -1.79    0.84
  -2  17  -6    1.07    0.94
   2 -17   6    0.42    0.87
  -2 -17  -6   -0.76    1.00
  -2 -17  -6    0.83    0.74
  -2  17  -6    1.52    0.80
   2 -17   6    1.43    0.75
   2  17   7    8.76    0.86
   2 -17   7    9.52    1.16
  -2 -17  -7    5.95    1.34
  -2  17  -7    8.57    1.33
  -2 -17  -7    7.63    1.06
  -2  17  -7    7.66    1.05
   2  17   7    8.50    1.37
   2  17   8    0.60    1.22
  -2 -17  -8    0.55    0.86
  -2  17  -8    1.81    1.03
   2 -17   8    0.00    0.91
  -2  17  -8    0.03    1.01
  -2 -17  -9    4.07    1.08
   2  17   9    1.01    1.34
  -2  17  -9    3.00    1.38
   2 -17   9    4.88    1.16
  -2 -17 -10    2.18    1.08
   2  17  10   -0.02    1.49
  -2  17 -10   -1.19    1.16
   2 -17  10    2.15    1.11
   2  18 -10   42.58    2.88
   2 -18 -10   39.98    2.26
  -2 -18  10   47.22    2.57
  -2  18  10   42.11    3.18
  -2 -18   9   25.28    1.95
   2 -18  -9   26.31    1.85
   2 -18  -9   24.09    2.34
  -2  18   9   22.97    2.24
   2  18  -9   23.08    2.12
   2  18  -8    7.09    1.42
   2  18  -8    7.72    1.28
   2 -18  -8    4.45    1.51
   2 -18  -8    9.05    1.10
  -2  18   8    7.16    0.96
  -2  18   8    5.90    1.51
  -2 -18   8    6.95    1.18
  -2  18   7    8.89    1.42
  -2 -18   7    9.65    1.14
   2 -18  -7    7.80    1.45
  -2 -18   7    8.43    1.22
   2  18  -7    7.97    1.21
  -2  18   7    9.54    0.98
   2  18  -7    9.53    1.37
   2 -18  -7    9.67    1.12
   2  18  -6    1.59    0.91
   2  18  -6    1.40    0.99
  -2 -18   6    0.87    0.89
   2 -18  -6   -0.03    0.99
  -2 -18   6    0.21    0.77
   2 -18  -6    0.61    0.69
  -2  18   6    0.28    0.57
  -2  18   6    0.19    0.94
  -2 -18   5    9.69    1.07
   2 -18  -5    9.11    0.93
   2  18  -5   11.35    1.17
   2  18  -5   10.21    1.20
  -2  18   5   11.20    1.25
  -2  18   5    8.96    0.88
  -2 -18   5    9.09    1.14
  -2 -18   5    9.01    1.09
   2 -18  -5    8.53    1.31
  -2 -18   4   60.24    2.42
   2  18  -4   59.66    2.49
  -2  18   4   55.29    2.14
   2  18  -4   57.95    2.43
   2 -18  -4   55.86    2.21
   2 -18  -4   61.30    2.70
  -2  18   4   63.69    2.67
  -2 -18   4   59.48    2.36
  -2 -18   4   60.71    2.43
  -2 -18   3   -0.41    0.59
  -2  18   3   -0.07    0.47
   2  18  -3    0.29    0.65
  -2 -18   3    0.32    0.65
   2 -18  -3   -0.15    0.69
   2 -18  -3   -0.30    0.53
  -2 -18   3   -0.21    0.65
  -2  18   3   -0.21    0.73
   2  18  -3   -0.02    0.65
   2  18  -2    1.47    0.65
   2 -18  -2    1.36    0.77
  -2 -18   2    1.65    0.62
  -2 -18   2    2.53    0.69
   2  18  -2    1.84    0.79
  -2  18   2    1.09    0.71
  -2  18   2    1.42    0.54
   2 -18  -2    2.60    0.66
  -2 -18   1    7.35    0.79
   2 -18  -1    8.81    0.79
  -2 -18   1    6.26    0.83
   2  18  -1    7.21    0.89
   2  18  -1    8.69    0.85
  -2  18   1    8.07    0.95
   2 -18  -1    7.00    0.88
  -2  18   1    6.50    0.72
   2 -18   0    4.93    0.74
  -2 -18   0    3.71    0.72
  -2 -18   0    5.40    0.82
  -2  18   0    5.50    0.73
   2  18   0    3.45    0.77
   2 -18   0    5.22    0.81
  -2  18   0    5.54    0.81
   2  18   0    4.32    0.74
  -2 -18  -1   20.32    1.17
  -2 -18  -1   18.76    1.39
  -2  18  -1   20.70    1.25
  -2  18  -1   18.55    1.26
   2  18   1   19.15    1.13
   2 -18   1   19.61    1.22
   2  18   1   18.81    1.31
   2 -18   1   19.42    1.29
   2  18   2   98.85    3.47
  -2  18  -2   99.56    3.31
   2 -18   2   98.97    3.22
  -2  18  -2  100.85    3.41
   2  18   2  101.19    3.16
  -2 -18  -2   95.71    3.22
   2 -18   2   99.73    3.36
  -2 -18  -2   98.95    3.57
   2 -18   3   16.25    1.23
  -2  18  -3   18.45    1.37
   2  18   3   15.38    1.06
  -2 -18  -3   16.11    1.17
  -2  18  -3   17.68    1.30
   2  18   3   15.29    1.27
   2 -18   3   16.19    1.26
  -2 -18  -3   13.82    1.30
  -2 -18  -4   20.14    1.58
   2 -18   4   19.36    1.38
   2  18   4   20.32    1.19
  -2  18  -4   23.37    1.43
  -2  18  -4   19.65    1.47
   2 -18   4   20.49    1.44
   2  18   4   19.93    1.49
  -2 -18  -4   18.02    1.30
  -2 -18  -5    1.20    0.71
   2  18   5    2.98    0.97
  -2  18  -5   -0.04    0.77
   2  18   5    2.55    0.64
   2 -18   5    2.63    0.90
   2 -18   5    1.87    0.79
  -2 -18  -5    1.01    1.01
  -2  18  -5    1.10    0.76
  -2  18  -6   52.52    2.57
  -2 -18  -6   49.06    2.22
   2  18   6   56.12    2.12
   2  18   6   54.80    2.79
   2 -18   6   55.41    2.44
   2 -18   6   53.65    2.47
  -2  18  -6   56.58    2.49
  -2 -18  -6   55.15    2.88
  -2  18  -7   12.37    1.47
   2  18   7   11.29    1.59
  -2 -18  -7    9.09    1.09
   2 -18   7   12.32    1.27
  -2 -18  -7   12.31    1.65
   2  18   8   12.32    1.74
   2 -18   8   10.67    1.29
  -2  18  -8    6.97    1.48
  -2 -18  -8    7.65    1.16
  -2  18  -8   12.42    1.50
   2 -18   9   -0.02    1.00
  -2  18  -9   -0.09    1.30
  -2 -18  -9    0.59    0.95
   2  18   9   -0.43    1.37
   2  18  10    1.72    1.61
   2 -18  10    0.57    1.09
  -2 -19  10    3.14    1.21
  -2  19  10    1.96    1.57
   2 -19 -10    4.94    1.20
  -2  19   9  163.54    6.20
  -2 -19   9  149.19    5.41
   2 -19  -9  151.62    5.16
   2  19  -9  157.92    5.78
   2  19  -8    9.02    1.53
  -2  19   8   12.38    1.79
  -2 -19   8   10.91    1.37
  -2  19   8    8.69    1.02
   2 -19  -8   12.73    1.91
   2  19  -8   10.50    1.39
   2 -19  -8    9.04    1.15
  -2 -19   7   35.40    1.99
  -2  19   7   30.52    1.68
  -2  19   7   33.08    2.39
   2  19  -7   33.96    1.95
   2 -19  -7   33.18    2.52
   2 -19  -7   30.36    1.74
  -2 -19   7   31.55    2.13
   2  19  -7   30.11    2.17
   2 -19  -6    2.86    1.24
  -2 -19   6    4.19    0.96
   2  19  -6    3.49    0.96
  -2  19   6    4.78    0.81
  -2  19   6    3.95    1.20
  -2 -19   6    4.29    1.01
   2 -19  -6    3.74    0.83
   2  19  -6    4.30    1.13
  -2 -19   5    0.07    0.83
  -2  19   5   -0.01    0.56
   2  19  -5   -0.08    0.77
   2 -19  -5    0.81    0.66
  -2  19   5    0.94    0.91
  -2 -19   5   -1.02    0.70
   2  19  -5   -0.29    0.78
   2 -19  -5   -0.35    0.95
   2 -19  -4    7.66    1.20
  -2 -19   4    8.50    1.00
  -2  19   4    6.14    0.82
   2 -19  -4    6.11    0.83
  -2 -19   4    7.71    1.03
  -2  19   4    7.34    1.08
   2  19  -4    6.54    1.05
   2  19  -4    7.90    1.07
  -2 -19   3   -0.28    0.66
  -2  19   3   -0.87    0.74
   2  19  -3    0.95    0.70
  -2 -19   3   -0.32    0.62
   2  19  -3    0.86    0.78
   2 -19  -3    0.13    0.60
   2 -19  -3   -0.42    0.72
  -2  19   3   -0.06    0.54
   2  19  -2    4.49    0.84
   2  19  -2    4.48    0.83
   2 -19  -2    3.84    0.74
  -2 -19   2    5.06    0.82
  -2 -19   2    3.79    0.71
  -2  19   2    3.41    0.69
  -2  19   2    3.38    0.90
   2 -19  -2    5.61    0.92
  -2 -19   1  428.48   12.25
   2  19  -1  428.47   11.81
  -2  19   1  428.99   11.70
   2  19  -1  427.76   12.29
  -2  19   1  448.30   12.35
   2 -19  -1  420.74   11.68
   2 -19  -1  444.67   12.40
  -2 -19   1  426.83   11.73
  -2 -19   0   -0.17    0.62
   2 -19   0    0.52    0.66
  -2 -19   0   -0.20    0.54
   2  19   0   -0.09    0.60
  -2  19   0    0.04    0.65
   2  19   0   -0.50    0.72
  -2  19   0   -0.59    0.52
   2 -19   0   -0.08    0.59
   2 -19   1  157.80    4.57
   2  19   1  151.15    4.58
  -2 -19  -1  159.00    4.99
   2 -19   1  148.61    4.85
  -2 -19  -1  144.41    4.55
  -2  19  -1  155.30    4.66
  -2  19  -1  153.76    4.88
   2  19   1  150.88    4.91
   2  19   2    3.70    0.64
  -2  19  -2    2.99    0.73
   2 -19   2    3.42    0.74
   2  19   2    5.50    0.88
   2 -19   2    4.05    0.74
  -2 -19  -2    4.08    0.74
  -2 -19  -2    3.25    0.81
  -2  19  -2    3.68    0.85
   2  19   3    7.42    1.04
  -2 -19  -3    5.53    1.04
   2 -19   3    6.29    0.84
  -2  19  -3    6.05    0.89
   2 -19   3    6.40    0.90
  -2 -19  -3    6.37    0.79
  -2  19  -3    7.31    0.94
   2  19   3    6.06    0.73
  -2  19  -4   44.17    2.07
  -2 -19  -4   45.69    2.00
   2  19   4   44.26    1.85
   2 -19   4   45.56    2.09
  -2  19  -4   42.78    2.13
  -2 -19  -4   43.52    2.38
   2 -19   4   45.82    2.10
   2  19   4   50.75    2.38
   2  19   5   21.69    1.78
  -2  19  -5   22.50    1.61
   2  19   5   20.94    1.27
  -2 -19  -5   19.00    1.71
   2 -19   5   22.44    1.55
  -2  19  -5   20.51    1.56
  -2 -19  -5   20.24    1.44
   2 -19   5   23.37    1.62
  -2 -19  -6   10.80    1.08
  -2 -19  -6    9.58    1.51
  -2  19  -6   13.10    1.30
  -2  19  -6    9.71    1.26
   2 -19   6   10.54    1.20
   2  19   6   10.39    0.95
   2  19   6   11.28    1.48
   2 -19   7    2.28    0.88
  -2 -19  -7    1.27    1.25
   2  19   7   -0.53    1.03
  -2  19  -7    0.53    1.07
  -2 -19  -7    0.48    0.75
  -2  19  -8    2.73    1.35
  -2  19  -8    4.97    1.31
  -2 -19  -8    2.47    0.98
   2  19   8    4.37    1.40
   2 -19   8    5.04    1.10
  -2 -19  -9   16.52    1.51
   2  19   9   15.19    2.11
   2 -19   9   17.45    1.61
  -2  19  -9   13.31    1.75
   2  19  10   -0.86    1.49
  -2  20  10   37.99    3.15
  -2 -20  10   39.10    2.46
   2  20  -9    8.95    1.71
   2 -20  -9    9.36    1.33
  -2 -20   9   10.14    1.44
  -2  20   9   10.80    1.85
   2 -20  -8   19.47    2.22
   2 -20  -8   23.48    1.65
  -2 -20   8   25.04    1.78
  -2  20   8   20.07    2.07
   2  20  -8   22.52    2.05
  -2  20   7   -1.08    1.15
   2  20  -7    1.18    1.04
  -2 -20   7   -0.61    1.07
   2 -20  -7    1.70    0.82
   2  20  -7    0.67    1.13
   2 -20  -7    0.90    1.30
  -2  20   7    1.81    0.77
  -2 -20   7    2.16    0.98
   2 -20  -6    7.45    0.98
  -2 -20   6    5.40    1.09
   2 -20  -6    8.31    1.51
   2  20  -6    8.03    1.24
   2  20  -6    7.12    1.19
  -2  20   6    6.07    1.34
  -2  20   6    6.19    0.84
  -2 -20   6    8.21    1.05
   2 -20  -5    2.54    0.76
   2 -20  -5    1.82    1.10
   2  20  -5    2.47    0.98
   2  20  -5    2.50    0.99
  -2  20   5    0.19    0.98
  -2  20   5    1.14    0.69
  -2 -20   5    2.27    0.94
  -2 -20   5    1.88    0.84
  -2  20   4    0.70    0.94
  -2 -20   4   -0.48    0.73
   2 -20  -4    0.07    0.85
   2 -20  -4    0.11    0.67
  -2 -20   4    0.99    0.73
   2  20  -4   -0.32    0.75
   2  20  -4    0.62    0.85
  -2  20   4    0.12    0.59
   2  20  -3   11.35    1.17
  -2 -20   3    9.63    1.03
   2 -20  -3   11.54    1.24
  -2  20   3    9.23    0.90
  -2 -20   3    9.53    0.98
   2 -20  -3    9.32    0.97
   2  20  -3    8.11    1.12
  -2  20   3   12.02    1.27
   2 -20  -2    9.02    1.10
   2  20  -2    9.58    1.10
   2 -20  -2    9.66    0.89
  -2  20   2   10.55    0.93
  -2 -20   2    8.54    0.90
  -2 -20   2   11.90    1.02
   2  20  -2   10.36    1.08
  -2  20   2    8.07    1.04
  -2 -20   1   59.56    2.42
  -2  20   1   57.95    2.46
  -2 -20   1   57.54    2.28
   2 -20  -1   62.17    2.27
   2  20  -1   60.69    2.34
   2 -20  -1   63.30    2.60
  -2  20   1   56.09    2.24
   2  20  -1   59.57    2.51
  -2  20   0    7.99    0.89
  -2 -20   0    8.58    0.98
  -2 -20   0    7.84    0.89
   2  20   0    8.30    1.06
   2  20   0    9.54    0.95
   2 -20   0    7.34    0.87
  -2  20   0    8.15    1.04
   2 -20   0    9.38    1.01
  -2 -20  -1   72.54    2.63
  -2  20  -1   72.59    2.79
   2 -20   1   74.55    2.79
   2  20   1   73.50    2.59
  -2  20  -1   71.04    2.67
  -2 -20  -1   73.76    2.88
   2  20   1   76.67    2.87
   2 -20   1   73.04    2.61
  -2  20  -2   17.30    1.25
   2 -20   2   16.79    1.24
  -2 -20  -2   18.42    1.42
   2 -20   2   16.53    1.30
   2  20   2   19.09    1.47
  -2 -20  -2   16.20    1.22
   2  20   2   18.17    1.14
  -2  20  -2   16.10    1.37
  -2  20  -3    4.33    0.87
  -2  20  -3    5.49    0.99
   2  20   3    5.36    0.77
   2  20   3    3.17    0.96
  -2 -20  -3    4.95    1.07
   2 -20   3    5.85    0.85
   2 -20   3    5.87    0.93
  -2 -20  -3    3.95    0.81
   2 -20   4   52.43    2.31
  -2  20  -4   50.34    2.32
   2  20   4   50.26    2.51
   2 -20   4   52.29    2.29
  -2 -20  -4   54.64    2.61
  -2  20  -4   53.72    2.33
  -2 -20  -4   48.88    2.12
   2  20   4   50.72    2.04
  -2  20  -5    9.52    1.20
  -2 -20  -5    8.62    1.05
  -2  20  -5   10.27    1.21
  -2 -20  -5   10.07    1.36
   2  20   5   10.02    1.37
   2 -20   5   11.88    1.18
   2 -20   5   10.43    1.16
   2  20   5   11.60    0.98
   2 -20   6   15.80    1.32
  -2  20  -6   13.51    1.40
  -2 -20  -6   16.22    1.76
   2  20   6   16.76    1.72
  -2 -20  -6   14.05    1.22
   2  20   6   17.14    1.22
  -2  20  -6   14.36    1.53
  -2  20  -7   27.16    2.12
   2 -20   7   28.28    1.86
   2  20   7   27.35    2.16
  -2 -20  -7   24.64    1.71
   2 -20   8    1.60    1.01
   2  20   8   -0.55    1.30
  -2  20  -8   -1.97    1.13
  -2 -20  -8    0.46    0.89
  -2 -20  -9   -0.36    0.93
   2  20   9    1.85    1.53
  -2  20  -9   -0.48    1.14
   2 -20   9    1.37    1.05
   2  21  -9    1.31    1.40
  -2  21   9    1.42    1.53
  -2 -21   9    3.11    1.15
   2 -21  -9    1.79    1.01
  -2 -21   8    1.10    1.04
  -2  21   8    0.52    1.34
   2 -21  -8    2.04    1.46
   2  21  -8   -0.72    1.23
   2 -21  -8    2.78    1.02
  -2  21   7   -0.09    1.23
   2  21  -7    1.03    1.08
  -2 -21   7    0.95    0.95
   2 -21  -7    0.52    1.23
   2  21  -7   -0.51    1.09
  -2  21   7    0.77    0.73
   2 -21  -7    0.39    0.87
   2  21  -6    2.52    1.15
   2 -21  -6    3.17    0.86
  -2  21   6    2.15    0.79
  -2 -21   6    2.82    0.97
   2  21  -6    4.08    1.12
   2 -21  -6    1.90    1.26
  -2 -21   6    3.34    1.12
  -2  21   6   -0.49    1.03
  -2  21   5    0.46    0.66
  -2 -21   5    0.86    0.74
   2  21  -5    0.89    0.94
   2 -21  -5    0.48    0.99
  -2 -21   5    1.45    0.97
  -2  21   5    0.79    0.95
   2 -21  -5    1.84    0.80
   2  21  -5    1.45    0.98
   2 -21  -4    0.83    0.66
  -2  21   4    1.97    0.70
   2  21  -4    2.51    0.90
   2  21  -4    1.96    0.93
  -2 -21   4    0.85    0.86
   2 -21  -4    3.29    1.05
  -2  21   4    2.19    1.03
  -2 -21   4    2.19    0.81
   2 -21  -3    0.58    0.94
  -2  21   3   -0.37    0.79
  -2 -21   3   -0.13    0.65
  -2 -21   3    0.51    0.78
   2  21  -3   -0.26    0.73
   2 -21  -3   -0.23    0.69
[truncated: 2,629,291 more chars]
