# Supplementary material for: Crystal structure of 4,4′-diethynylbiphen­yl
Source: Acta Crystallogr E Crystallogr Commun. 2015 Jun 20;71(Pt 7):816–20. doi: 10.1107/S2056989015011494 (PMC4518938; doi:10.1107/S2056989015011494)
Supplement: Supplementary file 2 [file e-71-00816-Isup2.hkl]

#
# h,k,l, Fc-squared, Fo-squared, sigma(Fo-squared), status flag
#
data_I
_shelx_title ' TWC9 in P2(1)/c'
_shelx_refln_list_code          4
_shelx_F_calc_maximum      427.67
_exptl_crystal_F_000      1696.00
_reflns_d_resolution_high  0.8107

loop_
 _space_group_symop_operation_xyz
 'x, y, z'
 '-x, y+1/2, -z+1/2'
 '-x, -y, -z'
 'x, -y-1/2, z-1/2'

_cell_length_a    23.4263
_cell_length_b    21.1181
_cell_length_c     9.2989
_cell_angle_alpha  90.000
_cell_angle_beta  100.731
_cell_angle_gamma  90.000

_shelx_F_squared_multiplier     1.000

loop_
 _refln_index_h
 _refln_index_k
 _refln_index_l
 _refln_F_squared_calc
 _refln_F_squared_meas
 _refln_F_squared_sigma
 _refln_observed_status
   2   0   0          0.54          0.09         0.61 o
   3   0   0        104.13         83.80         2.48 o
   4   0   0        517.31        609.64         9.71 o
   5   0   0        818.25        767.73        10.16 o
   6   0   0          0.68          1.16         2.63 o
   7   0   0       1100.98       1085.44        13.11 o
   8   0   0       1700.92       1813.98        21.06 o
   9   0   0        393.60        391.13         8.22 o
  10   0   0         34.18         45.87         4.03 o
  11   0   0          3.48         -1.11         4.12 o
  12   0   0        172.07        156.72         7.58 o
  13   0   0        499.95        442.69        16.24 o
  14   0   0          7.62         15.19         9.55 o
  15   0   0        751.64        729.01        33.68 o
  16   0   0         26.41         22.84        10.51 o
  17   0   0       1242.58       1220.97        32.48 o
  18   0   0         27.46         21.28         9.29 o
  19   0   0        643.26        632.50        23.53 o
  20   0   0        304.05        304.29        17.51 o
  21   0   0        144.29        119.82        13.89 o
  22   0   0        426.45        435.99        38.94 o
  23   0   0         62.48         75.96        13.00 o
  24   0   0       7579.63       7673.44       249.67 o
  26   0   0         54.80         84.78        17.86 o
  27   0   0          1.95         18.13         9.48 o
  28   0   0       1790.26       1914.70        52.83 o
   1   1   0        132.76         90.26         2.59 o
   2   1   0         32.91          6.09         0.67 o
   3   1   0        100.76         75.64         1.07 o
   4   1   0       4045.17       3598.32        26.89 o
   5   1   0         68.35         53.51         1.53 o
   6   1   0          1.57          0.14         1.08 o
   7   1   0         30.64         22.28         1.49 o
   8   1   0        585.57        697.85         6.18 o
   9   1   0        232.13        248.21         3.50 o
  10   1   0         66.84         66.88         2.46 o
  11   1   0        137.75        135.09         3.50 o
  12   1   0       1309.55       1285.59        13.88 o
  13   1   0        338.88        361.35         8.41 o
  14   1   0         40.83         39.12         4.49 o
  15   1   0         93.24         86.23         5.55 o
  16   1   0          0.21         -3.71         4.85 o
  17   1   0        135.65        116.73         7.96 o
  18   1   0         19.82         28.28         6.92 o
  19   1   0          0.37         -6.64         6.50 o
  20   1   0       1385.28       1354.98        26.00 o
  21   1   0         34.47         37.29         7.65 o
  22   1   0          4.62          7.66         7.26 o
  23   1   0        416.66        433.87        14.31 o
  24   1   0        715.71        694.75        17.00 o
  25   1   0        379.12        427.14        13.60 o
  26   1   0        331.95        369.55        12.71 o
  27   1   0         79.32        110.29        10.01 o
  28   1   0        249.32        271.69        20.76 o
   0   2   0      29104.92      25369.92       340.55 o
   1   2   0         25.95         20.22         0.89 o
   3   2   0        592.31        530.13         3.43 o
   4   2   0      28673.13      25110.54       147.37 o
   5   2   0        333.51        279.88         2.97 o
   6   2   0         25.41         27.09         1.31 o
   7   2   0        426.81        383.33         3.48 o
   8   2   0       4265.85       4518.28        31.78 o
   9   2   0        102.55         87.61         2.13 o
  10   2   0         53.68         49.77         1.91 o
  11   2   0         46.78         48.00         1.92 o
  12   2   0       1484.93       1773.87        17.73 o
  13   2   0        209.58        204.18         4.34 o
  14   2   0         53.67         57.75         3.65 o
  15   2   0        652.85        661.36         9.53 o
  16   2   0        146.42        165.97         4.97 o
  17   2   0       1047.05       1051.29        19.52 o
  18   2   0          0.05          8.02         5.56 o
  19   2   0        311.99        308.19        10.23 o
  20   2   0         68.88         79.93         7.05 o
  21   2   0        440.80        454.25         9.41 o
  22   2   0        223.11        231.06         6.76 o
  23   2   0          1.51          7.32         5.78 o
  24   2   0       1973.96       2043.15        26.53 o
  25   2   0        837.22        931.16        19.39 o
  26   2   0         46.46         58.84        13.88 o
  27   2   0          2.33         17.51        10.67 o
  28   2   0         71.53         78.98        15.19 o
   1   3   0         25.01         18.21         0.62 o
   2   3   0          0.02         -0.59         0.51 o
   3   3   0        287.67        274.70         2.22 o
   4   3   0      78296.03      76589.41       479.66 o
   5   3   0        243.45        229.35         2.33 o
   6   3   0        274.42        276.41         2.72 o
   7   3   0        576.68        582.57         4.23 o
   8   3   0       1059.52       1235.51         7.67 o
   9   3   0        533.69        517.87         4.32 o
  10   3   0          0.63          0.20         0.97 o
  11   3   0       1096.62       1140.80         9.18 o
  12   3   0          2.56          1.50         1.20 o
  13   3   0       1203.35       1245.15        10.93 o
  14   3   0         18.22         22.15         1.64 o
  15   3   0        452.70        463.98         5.44 o
  16   3   0        334.08        342.48         5.11 o
  17   3   0        439.53        406.73         6.13 o
  18   3   0         52.54         52.13         3.67 o
  19   3   0         48.53         36.71         3.31 o
  20   3   0        203.45        216.86         5.71 o
  21   3   0       1685.43       1635.06        20.58 o
  22   3   0         13.15         21.57         6.82 o
  23   3   0         58.89         64.74         5.41 o
  24   3   0       1226.52       1300.20        29.09 o
  25   3   0        138.83        136.31         8.99 o
  26   3   0          9.71          6.58        11.31 o
  27   3   0          0.10         -1.52        10.92 o
  28   3   0        537.32        558.82        27.10 o
   0   4   0       2775.76       2785.90        26.65 o
   1   4   0         17.07         13.00         0.79 o
   2   4   0         24.83          4.51         0.86 o
   3   4   0         16.11         13.65         0.90 o
   4   4   0     167075.44     162768.59      2985.27 o
   5   4   0        816.54        802.91         5.38 o
   6   4   0        374.68        357.90         2.84 o
   7   4   0        336.65        329.12         3.11 o
   8   4   0        931.88        839.97         6.83 o
   9   4   0         54.01         43.41         1.47 o
  10   4   0         96.99        107.30         1.98 o
  11   4   0        210.24        223.38         2.68 o
  12   4   0        716.39        860.56         6.85 o
  13   4   0        195.44        174.52         2.74 o
  14   4   0          7.60         10.67         1.50 o
  15   4   0        417.27        403.54         4.67 o
  16   4   0         45.75         57.21         2.17 o
  17   4   0       1074.95       1070.69        10.29 o
  18   4   0         72.62         77.26         2.70 o
  19   4   0        411.35        436.31         7.32 o
  20   4   0       2337.88       2219.82        19.43 o
  21   4   0        535.58        564.89        12.59 o
  22   4   0          0.09         -2.06         4.72 o
  23   4   0         62.24         70.75         4.50 o
  24   4   0        159.30        162.68         7.55 o
  25   4   0        245.85        240.15         7.42 o
  26   4   0         10.49         11.33         6.22 o
  27   4   0         88.49        107.78        12.33 o
  28   4   0        356.41        369.30        33.59 o
   1   5   0        334.83        309.56         3.06 o
   2   5   0          0.35         -1.40         0.93 o
   3   5   0        543.61        542.55         4.23 o
   4   5   0       8121.21       8372.80        50.91 o
   5   5   0        110.89         98.74         1.62 o
   6   5   0          2.22         -0.47         0.72 o
   7   5   0        351.91        346.65         2.93 o
   8   5   0       6265.05       6870.12        43.69 o
   9   5   0       1105.48       1115.58         9.48 o
  10   5   0         74.87         76.34         2.00 o
  11   5   0        516.27        536.62         5.21 o
  12   5   0      13884.35      14459.16        96.20 o
  13   5   0        452.88        448.01         5.63 o
  14   5   0          3.41          0.81         1.53 o
  15   5   0        592.32        588.55         5.88 o
  16   5   0        119.31        127.04         3.07 o
  17   5   0       1130.22       1089.68        10.12 o
  18   5   0          0.45         -3.64         2.60 o
  19   5   0        224.37        213.84         3.96 o
  20   5   0        122.21         92.79         3.65 o
  21   5   0        250.24        226.05         5.17 o
  22   5   0         59.56         67.13         3.80 o
  23   5   0         24.25         14.49         4.59 o
  24   5   0        361.22        326.54         9.68 o
  25   5   0         96.20         82.62         5.09 o
  26   5   0          9.54         19.46         7.30 o
  27   5   0         83.50         79.00        20.27 o
   0   6   0        150.71         54.47         3.55 o
   1   6   0         15.36         15.71         1.09 o
   2   6   0         22.05         20.19         1.21 o
   3   6   0        139.30        133.37         2.01 o
   4   6   0        762.93        712.40         5.40 o
   5   6   0        142.30        141.03         2.17 o
   6   6   0          2.92         -1.44         0.96 o
   7   6   0         38.05         37.61         1.31 o
   8   6   0       2217.27       2752.73        18.03 o
   9   6   0         62.09         62.96         1.64 o
  10   6   0         17.27         18.26         1.60 o
  11   6   0        121.57        116.48         2.72 o
  12   6   0          3.30         10.82         1.60 o
  13   6   0       1122.63       1107.46         9.32 o
  14   6   0        133.91        138.45         2.89 o
  15   6   0        529.86        529.17         5.34 o
  16   6   0        260.80        279.15         4.13 o
  17   6   0       1273.95       1204.06        10.65 o
  18   6   0         12.34          6.86         2.29 o
  19   6   0        252.94        265.85         4.72 o
  20   6   0        399.69        399.69         6.15 o
  21   6   0        192.64        210.49         5.37 o
  22   6   0          3.14          4.66         3.15 o
  23   6   0         37.73         36.67         4.07 o
  24   6   0         14.48         13.83         4.79 o
  25   6   0          4.00          3.25         4.05 o
  26   6   0          4.78          4.01         4.76 o
  27   6   0          1.88          4.60         7.07 o
   1   7   0        443.50        420.89         4.01 o
   2   7   0         76.23         66.20         1.56 o
   3   7   0         75.10         58.28         1.38 o
   4   7   0       1148.66        891.67         6.60 o
   5   7   0         44.99         45.54         1.41 o
   6   7   0        185.77        185.15         2.53 o
   7   7   0         71.90         78.32         1.70 o
   8   7   0      19069.31      20213.76       125.66 o
   9   7   0         70.30         74.88         1.72 o
  10   7   0        552.49        567.45         5.36 o
  11   7   0        481.99        498.82         5.87 o
  12   7   0       6833.90       6668.81        54.20 o
  13   7   0        359.55        359.52         4.77 o
  14   7   0         54.90         54.55         2.31 o
  15   7   0         27.93         27.64         2.02 o
  16   7   0        225.62        189.88         3.54 o
  17   7   0        965.50        933.31         8.94 o
  18   7   0          0.45         -3.43         2.28 o
  19   7   0        169.10        145.16         4.04 o
  20   7   0        378.40        368.64         9.15 o
  21   7   0        143.22        133.37         4.57 o
  22   7   0         36.57         30.41         3.50 o
  23   7   0          9.24         10.70         3.59 o
  24   7   0         21.88         29.32         3.96 o
  25   7   0         99.58         89.26         4.74 o
  26   7   0          0.03          7.36         5.05 o
  27   7   0         18.28         19.44         7.20 o
   0   8   0         24.03         22.66         1.90 o
   1   8   0         58.17         62.66         1.63 o
   2   8   0          1.18          1.18         0.99 o
   3   8   0        619.34        631.29         5.35 o
   4   8   0       8275.73       8294.51        55.14 o
   5   8   0        178.21        193.95         3.17 o
   6   8   0         67.44         77.55         1.76 o
   7   8   0        182.96        200.16         2.79 o
   8   8   0      13891.57      14492.88        87.97 o
   9   8   0        465.33        460.53         4.52 o
  10   8   0         36.79         38.93         1.70 o
  11   8   0          0.46          0.01         1.44 o
  12   8   0         47.63         36.76         2.16 o
  13   8   0         49.42         51.03         2.46 o
  14   8   0          6.24          5.13         2.38 o
  15   8   0        126.71        121.25         3.15 o
  16   8   0       1095.37       1217.84        11.74 o
  17   8   0        390.72        386.22         6.55 o
  18   8   0         52.45         57.61         4.45 o
  19   8   0        167.31        162.27         5.45 o
  20   8   0         94.91         93.88         4.76 o
  21   8   0         71.00         67.95         4.25 o
  22   8   0          1.51          1.34         4.57 o
  23   8   0         17.99         16.97         4.45 o
  24   8   0         87.89         86.61         4.77 o
  25   8   0         26.73         28.38         5.90 o
  26   8   0          0.31         -5.37         6.11 o
  27   8   0          5.18          7.04         5.44 o
   1   9   0        241.02        261.31         3.53 o
   2   9   0         78.31         72.37         1.75 o
   3   9   0        331.50        330.20         4.01 o
   4   9   0         41.27         28.10         1.59 o
   5   9   0          7.02          6.52         1.43 o
   6   9   0          5.27          7.83         1.49 o
   7   9   0         12.00         13.05         1.55 o
   8   9   0        394.61        373.45         4.16 o
   9   9   0          0.67          3.51         1.47 o
  10   9   0        176.17        156.42         3.08 o
  11   9   0         74.31         82.44         2.39 o
  12   9   0       1086.43       1042.79         9.12 o
  13   9   0        166.93        164.24         3.74 o
  14   9   0         58.73         59.71         2.79 o
  15   9   0         91.94         99.69         3.19 o
  16   9   0       3958.30       3687.30        31.65 o
  17   9   0         45.36         56.99         5.06 o
  18   9   0         28.65         28.10         3.52 o
  19   9   0         23.49         18.84         3.87 o
  20   9   0         27.98         20.21         3.89 o
  21   9   0         57.90         54.75         4.45 o
  22   9   0          5.60          5.17         3.90 o
  23   9   0          1.47         -5.26         6.34 o
  24   9   0        429.38        397.34         9.39 o
  25   9   0          2.65         -0.72         5.97 o
  26   9   0          6.47          3.39         6.29 o
   0  10   0       1036.16       1008.15        16.68 o
   1  10   0        165.60        173.13         3.37 o
   2  10   0          4.82          3.73         1.27 o
   3  10   0        995.76       1028.19         8.80 o
   4  10   0       9938.83      11030.40        93.16 o
   5  10   0        895.15        935.17         8.24 o
   6  10   0          4.18          3.76         1.50 o
   7  10   0          6.11          8.55         1.61 o
   8  10   0       5635.23       5529.29        38.85 o
   9  10   0         40.36         51.83         2.11 o
  10  10   0         77.72         77.22         2.49 o
  11  10   0          5.87          4.61         1.75 o
  12  10   0       3580.26       3638.11        29.59 o
  13  10   0          0.18          4.38         2.24 o
  14  10   0         48.59         38.83         2.63 o
  15  10   0        109.86        117.64         3.57 o
  16  10   0       2491.70       2419.91        22.88 o
  17  10   0        439.58        404.62         9.45 o
  18  10   0         22.01         20.62         4.02 o
  19  10   0        185.89        182.95         7.20 o
  20  10   0        437.71        359.15         8.62 o
  21  10   0         45.15         42.51         4.50 o
  22  10   0          4.46         -1.50         5.33 o
  23  10   0          0.07          6.72         4.44 o
  24  10   0         10.34          9.63         5.53 o
  25  10   0         14.84          7.28         4.83 o
  26  10   0          1.07          7.71         5.42 o
   1  11   0         33.69         27.52         2.43 o
   2  11   0         16.08         14.49         1.97 o
   3  11   0          9.45          7.55         1.63 o
   4  11   0        528.31        621.60         6.64 o
   5  11   0         32.33         28.77         1.88 o
   6  11   0         84.64         86.23         3.01 o
   7  11   0         14.08         12.26         1.75 o
   8  11   0      12710.63      12701.08       107.26 o
   9  11   0        377.16        358.78         4.72 o
  10  11   0          5.61          2.03         1.88 o
  11  11   0         41.53         39.79         2.47 o
  12  11   0       5189.07       5094.14        39.04 o
  13  11   0         79.04         95.15         3.04 o
  14  11   0         80.79         61.72         3.16 o
  15  11   0         32.67         28.59         2.90 o
  16  11   0       2712.29       2596.82        38.28 o
  17  11   0         16.64         20.21         6.00 o
  18  11   0        209.24        184.21         6.63 o
  19  11   0         28.14         30.68         4.36 o
  20  11   0         82.90         57.88         4.79 o
  21  11   0          0.82         -3.09         4.08 o
  22  11   0          1.43         -0.05         4.13 o
  23  11   0          0.15         -6.17         4.11 o
  24  11   0          7.42         14.03         4.62 o
  25  11   0         67.91         79.28         7.06 o
   0  12   0       4416.25       4525.36        63.07 o
   1  12   0        343.10        336.02         6.06 o
   2  12   0          7.77          6.73         1.93 o
   3  12   0        915.18        955.05        10.01 o
   4  12   0        643.43        593.99         7.15 o
   5  12   0        996.54       1027.35        10.33 o
   6  12   0          0.12         -2.14         1.88 o
   7  12   0        574.54        585.55         6.63 o
   8  12   0       3062.78       3062.19        24.46 o
   9  12   0         18.30         20.38         2.33 o
  10  12   0          2.93          0.99         2.18 o
  11  12   0         38.66         43.35         2.66 o
  12  12   0       6459.46       5971.41        43.86 o
  13  12   0        251.13        245.60         5.35 o
  14  12   0         86.43         89.31         3.31 o
  15  12   0         42.65         39.96         4.45 o
  16  12   0        990.09        889.03        16.60 o
  17  12   0        112.69         96.96         6.04 o
  18  12   0         12.02          0.33         4.33 o
  19  12   0          0.72         -3.36         4.13 o
  20  12   0        233.30        264.99         8.13 o
  21  12   0         16.88         11.45         4.53 o
  22  12   0          9.45          8.30         4.49 o
  23  12   0          6.80          4.18         4.46 o
  24  12   0        235.93        245.86         8.14 o
  25  12   0         80.34        113.02         7.47 o
   1  13   0        549.94        521.30         8.08 o
   2  13   0         19.91         18.77         2.19 o
   3  13   0        544.86        526.36         7.24 o
   4  13   0         10.77         12.08         2.53 o
   5  13   0        393.51        369.84         6.27 o
   6  13   0         70.96         74.48         2.95 o
   7  13   0         42.46         40.67         2.58 o
   8  13   0       3255.08       3416.87        29.58 o
   9  13   0        177.55        160.09         4.03 o
  10  13   0          1.15         -1.09         2.46 o
  11  13   0        206.44        209.75         4.85 o
  12  13   0        182.20        239.22         7.70 o
  13  13   0         20.35         18.84         2.84 o
  14  13   0         39.85         32.93         4.26 o
  15  13   0         57.01         47.50         5.47 o
  16  13   0        130.49         66.94         5.74 o
  17  13   0         57.10         48.95         5.46 o
  18  13   0          0.11          0.07         4.52 o
  19  13   0         12.64         11.76         4.77 o
  20  13   0        386.14        374.35         9.70 o
  21  13   0         44.15         38.07         5.07 o
  22  13   0          1.31          0.51         4.56 o
  23  13   0         18.42         10.69         4.92 o
  24  13   0        403.77        494.10        11.55 o
   0  14   0        369.81        380.49        10.13 o
   1  14   0        180.63        179.22         5.09 o
   2  14   0          1.83          1.08         2.86 o
   3  14   0        504.88        498.61         7.25 o
   4  14   0          1.39          5.96         2.87 o
   5  14   0        996.67        960.79        11.42 o
   6  14   0          7.72          2.29         2.63 o
   7  14   0        357.14        335.65         6.06 o
   8  14   0       2133.28       2039.87        21.14 o
   9  14   0        122.33        120.06         4.54 o
  10  14   0          7.13          2.24         2.98 o
  11  14   0         76.99         73.72         3.91 o
  12  14   0       4958.37       5074.59        50.23 o
  13  14   0        110.11        111.24         5.65 o
  14  14   0         29.67         26.64         4.74 o
  15  14   0         74.91         85.23         6.27 o
  16  14   0       7275.86       6215.82        86.64 o
  17  14   0         13.05         17.14         5.27 o
  18  14   0         15.54         11.38         5.20 o
  19  14   0          1.66          1.88         4.92 o
  20  14   0         26.47         26.10         5.08 o
  21  14   0          0.47         -5.11         4.80 o
  22  14   0         17.03         13.97         5.20 o
  23  14   0          3.03          2.04         5.08 o
   1  15   0        704.90        689.22        10.22 o
   2  15   0         31.23         25.41         3.45 o
   3  15   0        423.93        423.33         7.80 o
   4  15   0        168.10        157.90         4.97 o
   5  15   0       1237.83       1213.43        13.82 o
   6  15   0          2.99         -0.62         2.82 o
   7  15   0        411.86        396.40         6.78 o
   8  15   0        315.12        304.55         6.63 o
   9  15   0        109.55        100.32         4.49 o
  10  15   0         16.09         14.01         3.50 o
  11  15   0          0.23          0.56         3.34 o
  12  15   0       1226.57       1202.49        16.31 o
  13  15   0        226.00        233.38         7.48 o
  14  15   0        230.60        196.40         7.36 o
  15  15   0         46.38         53.32         6.02 o
  16  15   0       1469.34       1620.49        27.27 o
  17  15   0        156.05        161.89         7.82 o
  18  15   0         24.30         38.47         6.10 o
  19  15   0         24.62         26.95         5.69 o
  20  15   0        799.30        804.31        16.24 o
  21  15   0         26.16         28.73         5.59 o
  22  15   0        200.18        176.64         7.76 o
  23  15   0          1.53         -5.86         5.17 o
   0  16   0        921.68        824.38        16.66 o
   1  16   0        124.48        108.53         4.57 o
   2  16   0          1.75         -0.07         3.38 o
   3  16   0        270.11        241.53         6.56 o
   4  16   0          0.88         -0.91         3.51 o
   5  16   0       1492.81       1377.22        16.89 o
   6  16   0          8.84          0.04         3.45 o
   7  16   0        237.91        216.39         5.63 o
   8  16   0       1219.96       1093.12        14.30 o
   9  16   0        114.39         97.44         4.66 o
  10  16   0          1.19          2.68         3.33 o
  11  16   0        103.38        102.00         4.66 o
  12  16   0         11.36          4.47         3.92 o
  13  16   0         95.70         87.91         5.96 o
  14  16   0         69.78         49.72         6.04 o
  15  16   0         10.48          4.79         5.39 o
  16  16   0        422.51        326.32        10.96 o
  17  16   0         38.97         48.59         6.30 o
  18  16   0         32.14         21.94         6.06 o
  19  16   0          1.28          4.76         5.88 o
  20  16   0          9.21         44.90         6.39 o
  21  16   0         91.81         91.15         7.77 o
  22  16   0         85.98         82.29         8.59 o
   1  17   0        655.27        656.99        10.52 o
   2  17   0         35.89         35.34         4.54 o
   3  17   0        711.14        745.61        11.33 o
   4  17   0        183.14        177.16         5.87 o
   5  17   0        811.69        834.19        12.24 o
   6  17   0         11.24          8.92         3.75 o
   7  17   0        296.82        296.33         7.32 o
   8  17   0         27.61         22.03         3.83 o
   9  17   0        306.71        305.52         7.26 o
  10  17   0          1.97          1.77         3.55 o
  11  17   0         96.82         85.29         5.16 o
  12  17   0       3699.84       3199.84        39.77 o
  13  17   0          0.29          6.36         5.40 o
  14  17   0          9.69         14.33         5.66 o
  15  17   0          1.99          5.16         5.50 o
  16  17   0         46.83         36.78         6.32 o
  17  17   0          5.46          7.29         5.81 o
  18  17   0        101.30        107.90         7.82 o
  19  17   0         54.50         63.32         7.15 o
  20  17   0        354.07        437.10        19.69 o
  21  17   0         80.11         71.44         6.79 o
   0  18   0       1078.34       1055.54        20.53 o
   1  18   0        306.73        285.49         7.53 o
   2  18   0         91.88         91.05         5.07 o
   3  18   0        397.63        360.08         8.14 o
   4  18   0       5732.99       5434.28        54.68 o
   5  18   0        435.48        383.72         8.74 o
   6  18   0          6.77          4.88         3.72 o
   7  18   0        119.63         96.00         4.85 o
   8  18   0         10.31          7.45         3.63 o
   9  18   0        108.22         95.82         6.06 o
  10  18   0         17.16         15.70         3.93 o
  11  18   0          6.46          1.10         4.11 o
  12  18   0         48.01         76.89         6.04 o
  13  18   0          9.08         14.59         5.79 o
  14  18   0          4.47         -2.60         5.44 o
  15  18   0          8.77         15.21         5.97 o
  16  18   0         73.15         51.21         6.92 o
  17  18   0          5.19          0.49         6.08 o
  18  18   0        144.86        164.14         8.99 o
  19  18   0         28.83         20.01         6.72 o
  20  18   0        693.80        614.22        22.29 o
   1  19   0        362.85        371.38         9.20 o
   2  19   0          0.01         -2.72         4.00 o
   3  19   0         70.32         82.74         5.15 o
   4  19   0        188.78        210.76         6.37 o
   5  19   0         72.66         89.51         4.97 o
   6  19   0          9.82          7.10         4.02 o
   7  19   0         11.40         13.22         4.09 o
   8  19   0        331.81        320.93         7.94 o
   9  19   0         70.08         83.24         6.66 o
  10  19   0          2.29         -2.99         4.29 o
  11  19   0         26.73         23.66         5.46 o
  12  19   0         21.44          5.17         5.83 o
  13  19   0          0.17         -8.40         5.60 o
  14  19   0          0.04         -8.86         5.90 o
  15  19   0         45.10         59.65         7.22 o
  16  19   0        714.69        618.71        16.04 o
  17  19   0          7.91          7.29         6.41 o
  18  19   0         45.86         24.47         6.98 o
  19  19   0          8.63         12.65         7.06 o
   0  20   0       1529.12       1530.09        27.50 o
   1  20   0          2.41          7.34         4.32 o
   2  20   0        156.29        157.65         6.33 o
   3  20   0        130.34        122.58         5.81 o
   4  20   0         29.07         34.46         4.59 o
   5  20   0        631.10        582.43        10.70 o
   6  20   0         53.46         64.40         4.88 o
   7  20   0        240.17        217.28         7.39 o
   8  20   0         17.61         13.43         4.33 o
   9  20   0        198.28        175.30         6.85 o
  10  20   0          0.77          0.61         4.97 o
  11  20   0         11.56          5.83         5.53 o
  12  20   0         35.47         37.51         7.82 o
  13  20   0         11.02         12.82         6.33 o
  14  20   0          0.39         -9.02         6.02 o
  15  20   0         17.39         18.97         6.62 o
  16  20   0         69.52         92.44         8.38 o
  17  20   0         64.19         74.55         8.00 o
  18  20   0          0.44          5.03         7.01 o
   1  21   0         21.82         29.53         4.85 o
   2  21   0          0.22         -1.76         4.31 o
   3  21   0          6.38         18.79         4.72 o
   4  21   0        785.33        813.63        14.45 o
   5  21   0          0.55          3.12         4.38 o
   6  21   0         13.71         19.41         4.60 o
   7  21   0         10.34         10.43         4.46 o
   8  21   0         26.59         19.75         5.10 o
   9  21   0          2.53          2.30         4.75 o
  10  21   0          0.00          0.61         5.89 o
  11  21   0          0.19          6.57         6.54 o
  12  21   0         30.78         24.84         6.86 o
  13  21   0          3.04          7.51         6.45 o
  14  21   0         46.51         44.56         7.40 o
  15  21   0          5.21         10.43         7.06 o
  16  21   0        226.05        235.80        11.22 o
   0  22   0      13251.39      13285.80       181.68 o
   1  22   0          7.61         10.97         4.88 o
   2  22   0          0.19          0.40         4.72 o
   3  22   0         14.53          6.96         4.71 o
   4  22   0       1809.19       1820.45        22.89 o
   5  22   0        215.09        193.80         7.00 o
   6  22   0          0.55          3.42         4.68 o
   7  22   0        100.58         83.48         5.79 o
   8  22   0        207.65        194.00         9.13 o
   9  22   0         56.69         47.54         6.89 o
  10  22   0          5.23          3.01         6.36 o
  11  22   0          3.20          2.44         6.64 o
  12  22   0          0.57          6.46         6.88 o
  13  22   0         18.67         12.63         7.22 o
  14  22   0         27.85         22.46         7.52 o
  15  22   0          3.11          8.99         7.26 o
   1  23   0        217.01        227.91         7.77 o
   2  23   0          0.58          8.83         5.09 o
   3  23   0        101.30        104.47         6.29 o
   4  23   0        250.99        259.08         8.09 o
   5  23   0          4.53          9.85         4.75 o
   6  23   0         48.17         50.37         5.49 o
   7  23   0         15.24         27.54         5.76 o
   8  23   0         35.40         19.57         6.77 o
   9  23   0          7.09          9.50         8.57 o
  10  23   0         24.21         31.97         7.65 o
  11  23   0          1.31          0.27         7.07 o
  12  23   0       1269.87       1338.52        29.50 o
  13  23   0         18.17         30.54         7.67 o
   0  24   0       4434.99       4655.99        70.55 o
   1  24   0          2.32          2.89         5.33 o
   2  24   0         93.87         98.51         6.44 o
   3  24   0        269.05        278.73         8.75 o
   4  24   0         84.37         83.29         6.16 o
   5  24   0          0.04          1.37         5.07 o
   6  24   0         59.40         56.91         6.38 o
   7  24   0          0.67          0.99         6.76 o
   8  24   0          0.39         13.59         6.96 o
   9  24   0          0.26          3.85         7.25 o
  10  24   0         28.53         38.07         8.73 o
  11  24   0          3.64         13.02         8.01 o
   1  25   0        107.28        133.56         7.24 o
   2  25   0         18.58         20.83         5.74 o
   3  25   0        146.06        178.68         7.88 o
   4  25   0        847.58        949.20        15.98 o
   5  25   0         30.93         47.55         6.77 o
   6  25   0          5.55         12.33         6.44 o
   7  25   0          0.07          2.42         6.85 o
   0  26   0       1308.38       1452.52        30.08 o
   1  26   0          0.01         -1.28         5.93 o
 -28   1   1        240.30        267.45        21.73 o
 -27   1   1        372.87        437.11        12.86 o
 -26   1   1        406.07        459.67        14.25 o
 -25   1   1        241.62        239.55         7.78 o
 -24   1   1        102.98        124.23         5.73 o
 -23   1   1       1185.09       1221.54        28.83 o
 -22   1   1        332.77        332.41         8.27 o
 -21   1   1          2.47         -5.05         3.37 o
 -20   1   1         82.16         90.12         4.11 o
 -19   1   1          1.30          5.25         1.92 o
 -18   1   1        209.55        215.35         3.70 o
 -17   1   1       1079.09       1139.17        10.18 o
 -16   1   1          0.49          2.53         1.67 o
 -15   1   1          3.62          1.47         1.50 o
 -14   1   1        984.83       1029.22         9.12 o
 -13   1   1         85.78        129.75         2.25 o
 -12   1   1         32.79         42.13         1.24 o
 -11   1   1        428.35        458.56         4.14 o
 -10   1   1          7.09          6.30         1.01 o
  -9   1   1       2183.22       2181.20        13.82 o
  -8   1   1          0.49          1.73         0.97 o
  -7   1   1         12.11          7.95         1.17 o
  -6   1   1        400.88        438.65         3.82 o
  -5   1   1       1687.81       1616.52        11.09 o
  -4   1   1        102.46         81.91         1.34 o
  -3   1   1        801.59        764.64         5.56 o
  -2   1   1       9562.89       8693.69        57.97 o
  -1   1   1       2327.67       2009.83        21.95 o
   0   1   1        317.53        288.54         2.74 o
   1   1   1        897.89        820.94         5.60 o
   2   1   1       7056.23       6448.63        43.40 o
   3   1   1        526.13        454.32         3.82 o
   4   1   1        109.77        119.46         2.60 o
   5   1   1         68.97         75.61         2.77 o
   6   1   1        972.71        962.26         7.75 o
   7   1   1        754.14        849.92         8.39 o
   8   1   1        558.95        562.16         5.56 o
   9   1   1         66.16         70.30         2.34 o
  10   1   1       2302.24       2383.85        24.53 o
  11   1   1        143.46        138.68         5.08 o
  12   1   1        332.35        355.34         9.34 o
  13   1   1        345.41        355.15         8.64 o
  14   1   1         32.90         54.89         4.73 o
  15   1   1        254.95        279.62         7.89 o
  16   1   1        353.26        350.20         9.67 o
  17   1   1        296.49        283.41         9.14 o
  18   1   1        841.64        804.70        14.95 o
  19   1   1         84.74         81.08         6.22 o
  20   1   1          1.81         -5.20         5.02 o
  21   1   1        172.66        188.86         9.45 o
  22   1   1       3108.67       3119.28        45.30 o
  23   1   1        475.21        542.32        16.26 o
  24   1   1         87.05         96.41         9.97 o
  25   1   1        289.94        330.43        13.30 o
  26   1   1        930.22       1042.21        62.68 o
  27   1   1        497.21        630.49        21.65 o
 -28   2   1         50.06         74.81        15.97 o
 -27   2   1        122.03        138.48         8.32 o
 -26   2   1        580.96        643.16        12.16 o
 -25   2   1       1687.85       1807.85        22.12 o
 -24   2   1         88.27         93.44         6.31 o
 -23   2   1        128.63        128.18         5.61 o
 -22   2   1       3622.93       3643.46        47.95 o
 -21   2   1       3899.82       3944.48        35.64 o
 -20   2   1        450.69        449.76         5.57 o
 -19   2   1          3.55          5.77         2.19 o
 -18   2   1         75.97         73.50         2.45 o
 -17   2   1        153.03        140.03         3.06 o
 -16   2   1         27.46         32.78         1.97 o
 -15   2   1         19.56         19.63         2.62 o
 -14   2   1        256.35        294.72         3.67 o
 -13   2   1         33.97         26.33         1.42 o
 -12   2   1          6.77          9.66         1.26 o
 -11   2   1        765.24        803.83         6.36 o
 -10   2   1       1179.38       1220.60         9.17 o
  -9   2   1       1126.72       1063.70         7.94 o
  -8   2   1       1356.04       1292.14         9.12 o
  -7   2   1       2632.81       2771.48        18.61 o
  -6   2   1       7138.87       7033.15        44.36 o
  -5   2   1       3599.99       3541.35        22.68 o
  -4   2   1       1772.48       1698.85        10.98 o
  -3   2   1        544.85        537.66         4.12 o
  -2   2   1       2623.45       2356.77        15.22 o
  -1   2   1      17536.38      15811.62        94.03 o
   0   2   1       3803.23       3413.37        21.19 o
   1   2   1        650.39        585.48         3.99 o
   2   2   1       3793.83       3523.10        21.34 o
   3   2   1       7950.37       7457.59        46.89 o
   4   2   1       1037.50       1026.47         7.85 o
   5   2   1        242.48        231.11         2.42 o
   6   2   1       4704.21       5097.50        33.67 o
   7   2   1       8185.77       7871.35        51.65 o
   8   2   1         50.13         56.79         1.88 o
   9   2   1        143.89        140.42         2.79 o
  10   2   1       1853.13       1890.18        17.60 o
  11   2   1          3.83          8.32         2.21 o
  12   2   1         26.43         15.96         2.08 o
  13   2   1        175.86        193.74         5.31 o
  14   2   1         16.50          9.51         4.25 o
  15   2   1        170.08        158.62         6.74 o
  16   2   1         45.73         38.71         5.51 o
  17   2   1         33.26         31.89         5.49 o
  18   2   1          3.83         -0.12         5.08 o
  19   2   1        981.63        931.40        15.70 o
  20   2   1       4538.49       4560.15        55.57 o
  21   2   1         55.55         99.31        20.53 o
  22   2   1        521.62        491.13        15.17 o
  23   2   1         27.00         24.64         8.10 o
  24   2   1       1024.34       1082.77        25.24 o
  25   2   1          1.12         13.66         8.07 o
  26   2   1        315.75        340.82        17.05 o
  27   2   1        105.65        121.51        30.02 o
 -28   3   1         77.56        105.02        15.04 o
 -27   3   1        196.63        213.63        13.33 o
 -26   3   1          7.57          5.62         4.81 o
 -25   3   1        159.77        157.53         6.76 o
 -24   3   1        284.96        314.76         7.88 o
 -23   3   1        583.53        595.72        11.59 o
 -22   3   1          0.00         -6.03         4.02 o
 -21   3   1        146.68        153.96         4.24 o
 -20   3   1        386.32        396.56         5.39 o
 -19   3   1        291.81        286.56         4.55 o
 -18   3   1        169.69        168.59         3.78 o
 -17   3   1        161.01        174.51         3.53 o
 -16   3   1         10.99         10.40         2.01 o
 -15   3   1         39.56         36.60         1.78 o
 -14   3   1       1317.29       1402.97        11.16 o
 -13   3   1       3281.57       3598.64        25.15 o
 -12   3   1         58.76         72.42         1.98 o
 -11   3   1        938.12        973.03         8.30 o
 -10   3   1       2200.98       2248.48        16.58 o
  -9   3   1        400.72        457.03         4.46 o
  -8   3   1        884.21        828.04         6.90 o
  -7   3   1      10461.33      10049.47        59.71 o
  -6   3   1      10396.86      10642.25        61.60 o
  -5   3   1       9707.58       9434.48        56.13 o
  -4   3   1        248.67        254.60         2.73 o
  -3   3   1        976.70        928.92         6.51 o
  -2   3   1      16971.60      15681.22       100.41 o
  -1   3   1       1103.40       1021.62         7.45 o
   0   3   1        122.14        124.26         1.91 o
   1   3   1       2266.48       2195.80        13.87 o
   2   3   1       8613.30       8437.98        51.50 o
   3   3   1         19.87         10.44         0.94 o
   4   3   1       4410.79       4241.54        25.76 o
   5   3   1       3675.19       3634.11        22.26 o
   6   3   1      24632.07      23736.55       147.57 o
   7   3   1       2733.96       2486.64        15.92 o
   8   3   1        218.12        178.93         2.17 o
   9   3   1         51.41         45.38         1.22 o
  10   3   1       2214.30       2319.17        17.15 o
  11   3   1        278.08        313.01         4.15 o
  12   3   1       1082.27       1196.72        11.71 o
  13   3   1        302.46        296.50         4.54 o
  14   3   1        107.95        118.81         4.02 o
  15   3   1         93.43         86.83         3.60 o
  16   3   1         30.31         29.74         3.15 o
  17   3   1        200.50        202.03         7.54 o
  18   3   1        677.52        669.62        13.27 o
  19   3   1       2169.96       2160.44        28.02 o
  20   3   1        746.18        775.02        14.77 o
  21   3   1        320.83        348.61        11.25 o
  22   3   1       2653.43       2690.53        35.11 o
  23   3   1        138.34        165.12         7.61 o
  24   3   1          7.70         10.09         4.13 o
  25   3   1         24.25         38.99         8.96 o
  26   3   1        372.78        417.50        24.31 o
  27   3   1         83.03         82.41        17.21 o
 -28   4   1          0.75          7.43        12.39 o
 -27   4   1        299.57        299.60        11.26 o
 -26   4   1        130.43        146.06         7.63 o
 -25   4   1        272.44        262.34        10.13 o
 -24   4   1          1.38         -3.88         3.16 o
 -23   4   1         36.84         33.19         5.76 o
 -22   4   1        401.29        381.42         6.72 o
 -21   4   1         45.87         34.87         2.73 o
 -20   4   1        109.68        119.90         3.29 o
 -19   4   1       2541.96       2396.61        18.67 o
 -18   4   1        484.88        442.32         5.52 o
 -17   4   1        285.57        268.16         3.94 o
 -16   4   1          0.49         -1.48         1.76 o
 -15   4   1        794.67        837.94         7.33 o
 -14   4   1        169.81        168.31         2.93 o
 -13   4   1        360.75        344.43         4.06 o
 -12   4   1         22.62         15.67         1.48 o
 -11   4   1         67.31        100.49         2.43 o
 -10   4   1       5465.93       5661.99        42.54 o
  -9   4   1       1719.66       1791.81        13.31 o
  -8   4   1        507.12        481.64         3.85 o
  -7   4   1       2152.87       1940.34        11.99 o
  -6   4   1      31762.85      30698.52       176.81 o
  -5   4   1      17258.23      17562.24       103.28 o
  -4   4   1        235.01        272.10         3.00 o
  -3   4   1       1430.54       1341.71         9.42 o
  -2   4   1        459.66        474.28         4.18 o
  -1   4   1       4249.51       4037.11        27.21 o
   0   4   1       1755.00       1610.14        11.01 o
   1   4   1         20.14         19.85         1.08 o
   2   4   1       5599.85       5315.16        32.71 o
   3   4   1       2026.09       2069.49        12.91 o
   4   4   1       1659.92       1779.03        10.76 o
   5   4   1       4142.61       4075.12        24.85 o
   6   4   1       4123.71       3730.32        23.44 o
   7   4   1        780.74        815.90         6.32 o
   8   4   1          0.12          0.22         1.23 o
   9   4   1        392.13        387.20         3.61 o
  10   4   1       3423.18       3721.60        24.23 o
  11   4   1        754.09        900.27         7.03 o
  12   4   1         22.54         16.64         1.57 o
  13   4   1         27.61         29.91         2.42 o
  14   4   1        757.23        819.05         8.07 o
  15   4   1         72.39         75.66         2.41 o
  16   4   1         44.47         34.78         2.61 o
  17   4   1         42.96         45.81         2.79 o
  18   4   1       7234.70       6861.35        60.15 o
  19   4   1       1758.69       1738.20        20.59 o
  20   4   1        177.16        155.44         6.28 o
  21   4   1         15.89         10.79         4.21 o
  22   4   1          0.10         -0.66         4.30 o
  23   4   1        147.75        142.92        11.04 o
  24   4   1        180.62        183.41         7.62 o
  25   4   1         33.19         32.98         9.20 o
  26   4   1        354.43        388.03        18.28 o
  27   4   1        199.67        284.06        17.28 o
 -28   5   1         34.77         25.87         8.90 o
 -27   5   1         27.51         51.93         8.97 o
 -26   5   1         40.09         49.65         6.51 o
 -25   5   1        863.59        840.60        13.00 o
 -24   5   1        209.29        220.01         6.32 o
 -23   5   1        123.12        125.16         4.59 o
 -22   5   1          0.00          2.75         2.79 o
 -21   5   1        557.18        505.13         6.96 o
 -20   5   1         36.01         35.76         3.09 o
 -19   5   1       1445.73       1498.37        12.73 o
 -18   5   1       2430.53       2306.00        17.90 o
 -17   5   1        162.77        152.21         3.67 o
 -16   5   1        221.83        215.60         3.52 o
 -15   5   1        185.72        196.99         3.41 o
 -14   5   1        124.81        135.12         3.41 o
 -13   5   1       1508.04       1593.87        12.97 o
 -12   5   1         89.55         81.49         2.34 o
 -11   5   1        780.48        851.82         7.69 o
 -10   5   1       6093.12       6751.47        52.18 o
  -9   5   1       3486.61       3623.20        25.61 o
  -8   5   1        365.90        349.21         3.78 o
  -7   5   1         82.64         67.10         1.49 o
  -6   5   1       3052.76       2830.24        17.49 o
  -5   5   1      43761.99      42887.05       266.80 o
  -4   5   1       3059.39       2902.95        18.77 o
  -3   5   1        132.41        149.81         2.43 o
  -2   5   1       3260.29       3081.56        21.11 o
  -1   5   1        416.11        382.77         3.75 o
   0   5   1         15.84         17.95         1.20 o
   1   5   1        253.75        271.23         2.97 o
   2   5   1       2461.79       2560.27        16.64 o
   3   5   1      15192.14      15107.59        89.31 o
   4   5   1       3775.96       3799.83        23.71 o
   5   5   1         50.36         56.91         1.30 o
   6   5   1        387.04        386.45         3.62 o
   7   5   1       1034.63       1068.91         7.74 o
   8   5   1       1219.73       1329.87        10.15 o
   9   5   1        756.86        801.54         6.89 o
  10   5   1         87.09        154.82         2.55 o
  11   5   1         42.61         44.47         1.55 o
  12   5   1        302.67        319.53         3.57 o
  13   5   1          2.19          2.34         1.43 o
  14   5   1       2382.92       2426.15        17.64 o
  15   5   1         64.57         63.43         2.13 o
  16   5   1        442.19        418.86         4.92 o
  17   5   1        139.49        139.34         3.21 o
  18   5   1       3451.11       3522.40        29.21 o
  19   5   1         21.35         26.42         2.68 o
  20   5   1        608.03        589.83         8.21 o
  21   5   1         36.68         37.40         4.85 o
  22   5   1        665.38        627.66        10.53 o
  23   5   1         13.28         13.74         3.46 o
  24   5   1        162.77        153.78         5.83 o
  25   5   1        288.35        295.33        11.54 o
  26   5   1          0.90          0.22        14.57 o
  27   5   1          2.63          4.92        12.32 o
 -27   6   1        110.35        131.14         7.99 o
 -26   6   1        282.88        267.96        11.01 o
 -25   6   1          9.83          4.26         4.73 o
 -24   6   1         20.12         19.92         4.04 o
 -23   6   1         31.39         41.68         4.73 o
 -22   6   1        117.92        100.96         4.67 o
 -21   6   1        653.64        604.86         8.48 o
 -20   6   1          7.26          6.11         2.84 o
 -19   6   1          0.31         -4.03         2.69 o
 -18   6   1       3420.12       3382.92        26.99 o
 -17   6   1        918.96        826.34         7.94 o
 -16   6   1        638.60        624.77         6.52 o
 -15   6   1        133.42        141.41         3.22 o
 -14   6   1        397.25        402.28         5.14 o
 -13   6   1         38.61         32.48         2.27 o
 -12   6   1        962.52        960.81         9.69 o
 -11   6   1       1105.45       1142.45        10.88 o
 -10   6   1       1931.62       2219.21        17.70 o
  -9   6   1       3775.27       4330.14        29.58 o
  -8   6   1       1427.17       1526.77        10.91 o
  -7   6   1        333.09        302.26         3.11 o
  -6   6   1          0.33         -0.86         1.10 o
  -5   6   1       1881.37       1784.84        12.45 o
  -4   6   1       7715.48       7686.62        49.68 o
  -3   6   1       1685.86       1625.51        11.39 o
  -2   6   1        723.56        594.67         5.12 o
  -1   6   1        344.84        304.14         3.31 o
   0   6   1          0.52         -1.54         1.03 o
   1   6   1        284.67        264.02         2.87 o
   2   6   1       3441.30       3437.60        22.09 o
   3   6   1      33078.52      32475.46       197.51 o
   4   6   1        571.94        568.74         4.56 o
   5   6   1         77.99         77.38         1.56 o
   6   6   1        884.54        898.45         6.73 o
   7   6   1       4715.73       4977.64        32.00 o
   8   6   1       3045.61       3349.09        21.39 o
   9   6   1        519.19        594.29         5.52 o
  10   6   1        111.89        124.83         2.84 o
  11   6   1       5856.37       5863.98        38.78 o
  12   6   1       1070.07       1038.31         8.09 o
  13   6   1         53.10         50.60         1.84 o
  14   6   1        167.13        180.77         3.04 o
  15   6   1       2111.61       2047.11        15.39 o
  16   6   1       1825.79       1697.30        13.56 o
  17   6   1          1.34         -1.27         2.33 o
  18   6   1          0.00          0.44         2.69 o
  19   6   1         39.86         40.49         3.26 o
  20   6   1        353.75        318.61         6.60 o
  21   6   1         19.15         18.29         3.15 o
  22   6   1         40.81         31.36         3.56 o
  23   6   1         19.24         21.29         4.69 o
  24   6   1        229.86        234.49         7.10 o
  25   6   1        161.62        192.74         8.52 o
  26   6   1        125.06        164.85         8.68 o
  27   6   1          0.55        -14.28        11.40 o
 -27   7   1         13.87         28.19         4.81 o
 -26   7   1         98.97         99.41         5.89 o
 -25   7   1         82.87         63.23         4.65 o
 -24   7   1          0.15          0.36         3.81 o
 -23   7   1        196.38        175.56         5.85 o
 -22   7   1         97.84         82.39         4.77 o
 -21   7   1          1.00          1.89         3.85 o
 -20   7   1         47.17         45.14         4.03 o
 -19   7   1          1.16          0.41         2.99 o
 -18   7   1        223.82        211.73         4.61 o
 -17   7   1        130.46        128.02         3.33 o
 -16   7   1        163.45        150.49         3.61 o
 -15   7   1         40.51         23.20         2.25 o
 -14   7   1         56.02         76.16         2.89 o
 -13   7   1       1428.08       1408.73        13.90 o
 -12   7   1        213.68        218.40         5.20 o
 -11   7   1       3342.97       3333.62        27.39 o
 -10   7   1        449.42        418.98         4.47 o
  -9   7   1       7293.57       7928.48        53.24 o
  -8   7   1         20.26         40.68         1.57 o
  -7   7   1       4575.03       4819.07        31.76 o
  -6   7   1        893.80        851.45         6.93 o
  -5   7   1       1482.50       1433.90        10.97 o
  -4   7   1       2094.34       2111.68        14.58 o
  -3   7   1       1950.23       1945.63        13.51 o
  -2   7   1       3361.46       3533.16        24.28 o
  -1   7   1       1562.54       1395.72        10.36 o
   0   7   1        241.80        218.37         2.89 o
   1   7   1        209.07        229.33         2.78 o
   2   7   1       8515.57       8731.21        54.67 o
   3   7   1       4489.68       4508.37        28.80 o
   4   7   1       2045.90       1982.05        13.76 o
   5   7   1         55.34         44.32         1.49 o
   6   7   1       7764.58       8610.96        54.12 o
   7   7   1        925.79       1154.04         8.24 o
   8   7   1        942.48       1096.87         7.89 o
   9   7   1          0.48         -0.39         1.26 o
  10   7   1       8390.72       8567.39        61.62 o
  11   7   1          6.67          6.95         1.36 o
  12   7   1        898.83        876.25         7.69 o
  13   7   1         22.53         17.21         1.73 o
  14   7   1        680.38        615.17         6.34 o
  15   7   1        552.05        470.55         5.21 o
  16   7   1         76.85         74.35         2.96 o
  17   7   1          6.40          4.92         2.02 o
  18   7   1        349.09        342.43         5.21 o
  19   7   1        563.15        544.38         7.59 o
  20   7   1         19.51         28.99         2.89 o
  21   7   1        136.93        129.06         5.20 o
  22   7   1        399.27        337.87         7.78 o
  23   7   1         13.10         13.30         3.60 o
  24   7   1        158.15        140.30         6.36 o
  25   7   1         68.32         71.98         6.31 o
  26   7   1         10.97         16.90         6.21 o
 -27   8   1         26.51         37.71         5.29 o
 -26   8   1        223.94        212.46         7.14 o
 -25   8   1        136.13        115.32         5.63 o
 -24   8   1          0.05         -6.01         4.01 o
 -23   8   1         24.73         15.69         4.20 o
 -22   8   1          0.12         -5.88         3.95 o
 -21   8   1        772.44        747.24        12.83 o
 -20   8   1        121.00        112.79         5.32 o
 -19   8   1         71.18         70.10         4.72 o
 -18   8   1        996.30        963.36        12.95 o
 -17   8   1         29.04         14.19         2.16 o
 -16   8   1          8.25          6.73         1.90 o
 -15   8   1        162.79        137.30         3.73 o
 -14   8   1        443.55        481.12         7.44 o
 -13   8   1        110.19         89.61         2.98 o
 -12   8   1        216.01        222.36         3.66 o
 -11   8   1        275.76        265.78         3.71 o
 -10   8   1       1878.52       1987.79        15.71 o
  -9   8   1        228.70        260.20         4.57 o
  -8   8   1       2991.55       3023.93        20.62 o
  -7   8   1        749.31        930.90         8.15 o
  -6   8   1       9527.73      10111.82        67.01 o
  -5   8   1        208.80        204.62         3.01 o
  -4   8   1        164.73        144.33         2.59 o
  -3   8   1          6.09          2.36         1.29 o
  -2   8   1       3186.75       3371.51        25.72 o
  -1   8   1        200.44        262.68         3.54 o
   0   8   1         11.77         25.01         1.39 o
   1   8   1         83.06        100.54         2.11 o
   2   8   1         64.71         56.69         1.72 o
   3   8   1          0.11         -1.29         1.12 o
   4   8   1        146.04        131.89         2.38 o
   5   8   1        337.11        371.51         3.87 o
   6   8   1      10048.48      10803.63        72.64 o
   7   8   1      12041.38      12601.40        76.66 o
   8   8   1        866.04        796.19         6.68 o
   9   8   1         14.55         20.29         1.66 o
  10   8   1        895.53        947.33         7.79 o
  11   8   1        130.95        134.31         2.99 o
  12   8   1        404.92        358.68         4.99 o
  13   8   1        228.96        217.83         3.80 o
  14   8   1          0.61          8.19         2.04 o
  15   8   1         37.85         33.99         2.16 o
  16   8   1         16.46          9.12         2.10 o
  17   8   1         71.52         72.35         2.87 o
  18   8   1         54.44         60.73         3.17 o
  19   8   1        627.15        619.98         8.66 o
  20   8   1        129.48        123.96         4.50 o
  21   8   1         18.73         19.05         3.34 o
  22   8   1         60.44         47.72         3.90 o
  23   8   1         59.66         54.96         6.92 o
  24   8   1         80.53         88.67         5.20 o
  25   8   1         21.28         16.36         5.93 o
  26   8   1         46.21         56.03        10.07 o
 -26   9   1         17.39         26.06         5.16 o
 -25   9   1         31.82         34.02         4.87 o
 -24   9   1          1.36         -3.15         4.35 o
 -23   9   1          2.12         -6.34         4.23 o
 -22   9   1        163.59        154.25         6.18 o
 -21   9   1       1411.62       1255.74        18.50 o
 -20   9   1         30.81         26.27         4.36 o
 -19   9   1        387.39        351.39        11.33 o
 -18   9   1         40.90         43.50         4.71 o
 -17   9   1       1663.43       1643.47        17.70 o
 -16   9   1          0.22          0.01         2.37 o
 -15   9   1        121.85        121.57         3.56 o
 -14   9   1         14.47         32.02         2.68 o
 -13   9   1        631.26        685.71         7.02 o
 -12   9   1         99.63        111.93         2.90 o
 -11   9   1        662.19        591.70         6.68 o
 -10   9   1          7.15         -0.75         1.67 o
  -9   9   1       1309.79       1428.00        11.11 o
  -8   9   1       1580.17       1566.68        11.95 o
  -7   9   1       3498.79       3559.97        36.10 o
  -6   9   1       1186.78       1368.64        12.24 o
  -5   9   1       4519.89       4849.79        38.34 o
  -4   9   1          0.80         -2.23         1.48 o
  -3   9   1         61.23         69.74         2.16 o
  -2   9   1         17.54         23.02         1.54 o
  -1   9   1        291.03        324.06         4.16 o
   0   9   1         25.89         32.30         1.62 o
   1   9   1         55.29         61.77         1.92 o
   2   9   1        858.51        914.19         8.69 o
   3   9   1         15.00         21.24         1.65 o
   4   9   1        609.66        697.59         6.89 o
   5   9   1          1.46          0.29         1.52 o
   6   9   1       5282.09       5654.10        42.54 o
   7   9   1       3250.63       3345.32        24.96 o
   8   9   1        326.38        279.51         3.75 o
   9   9   1         16.09         11.83         1.61 o
  10   9   1       2036.49       1924.73        15.80 o
  11   9   1        444.06        403.87         4.78 o
  12   9   1          1.66          9.10         2.04 o
  13   9   1         65.07         62.74         2.71 o
  14   9   1       1797.55       1770.19        14.83 o
  15   9   1          4.73          4.24         1.99 o
  16   9   1        525.95        499.86         6.63 o
  17   9   1          6.34          3.46         2.91 o
  18   9   1       1016.80        954.82        12.79 o
  19   9   1        165.51        158.39         5.07 o
  20   9   1        233.82        210.46         5.85 o
  21   9   1          3.53          7.24         3.34 o
  22   9   1          2.23         -4.40         4.22 o
  23   9   1         46.61         48.75         4.31 o
  24   9   1         13.41         12.37         4.49 o
  25   9   1          7.11         10.51         5.95 o
  26   9   1        404.50        422.23        17.52 o
 -26  10   1         39.70         63.52         5.59 o
 -25  10   1          5.58         -1.08         4.62 o
 -24  10   1          5.25          5.74         6.55 o
 -23  10   1          0.34         -2.93         4.34 o
 -22  10   1        171.33        158.47         7.59 o
 -21  10   1         45.05         57.18         5.99 o
 -20  10   1         10.25         10.82         4.22 o
 -19  10   1         88.20         76.48         5.38 o
 -18  10   1        545.27        456.48        10.45 o
 -17  10   1       1376.86       1316.76        20.34 o
 -16  10   1          5.72          4.82         2.66 o
 -15  10   1        284.10        275.79         5.45 o
 -14  10   1       1436.34       1418.54        13.22 o
 -13  10   1         54.36         63.86         3.11 o
 -12  10   1         95.82        118.78         3.28 o
 -11  10   1         42.77         41.50         2.23 o
 -10  10   1       1451.13       1402.30        11.55 o
  -9  10   1       1626.08       1528.58        12.97 o
  -8  10   1       1357.67       1393.49        12.66 o
  -7  10   1        275.15        278.23         4.51 o
  -6  10   1       3446.92       3873.63        33.41 o
  -5  10   1         24.60          9.56         1.83 o
  -4  10   1       1694.63       1811.42        15.70 o
  -3  10   1         22.51         25.26         2.11 o
  -2  10   1        346.93        367.09         5.95 o
  -1  10   1        365.68        391.48         6.22 o
   0  10   1         15.41         17.95         2.19 o
   1  10   1         20.91         21.02         1.99 o
   2  10   1         25.43         28.63         1.89 o
   3  10   1       7736.50       8414.65        62.61 o
   4  10   1        420.73        481.51         5.58 o
   5  10   1         13.78         25.22         1.92 o
   6  10   1        493.51        495.88         5.69 o
   7  10   1       2669.34       2829.05        21.91 o
   8  10   1       2697.89       2589.75        21.28 o
   9  10   1        131.85        148.55         3.12 o
  10  10   1        127.61        103.58         2.85 o
  11  10   1          5.50         14.22         2.03 o
  12  10   1        328.87        323.22         5.47 o
  13  10   1        108.74        107.31         3.17 o
  14  10   1        132.64        140.35         3.51 o
  15  10   1        328.76        310.33         5.31 o
  16  10   1        936.60        886.09        11.99 o
  17  10   1        215.39        212.26         6.62 o
  18  10   1        526.48        442.50         8.63 o
  19  10   1          0.22         -1.34         3.46 o
  20  10   1          2.61          4.45         4.24 o
  21  10   1          3.95          2.81         5.25 o
  22  10   1          2.81          6.05         3.96 o
  23  10   1         46.81         23.06         4.26 o
  24  10   1          9.52         -5.18         5.04 o
  25  10   1         48.13         59.84         5.58 o
 -26  11   1        140.19        167.75         8.18 o
 -25  11   1         31.22         18.93         5.53 o
 -24  11   1          0.86          4.18         4.68 o
 -23  11   1          2.72          4.01         4.60 o
 -22  11   1          8.97         11.97         4.64 o
 -21  11   1         88.08         98.90         5.78 o
 -20  11   1          3.97          1.14         4.55 o
 -19  11   1        120.44        112.62         6.12 o
 -18  11   1        537.73        438.20        10.65 o
 -17  11   1         96.99         70.36         5.39 o
 -16  11   1          4.82          0.42         4.43 o
 -15  11   1          0.46         -0.26         2.76 o
 -14  11   1        494.13        461.70         6.55 o
 -13  11   1         88.30         81.99         3.34 o
 -12  11   1         41.41         36.58         2.72 o
 -11  11   1        189.64        218.50         4.11 o
 -10  11   1         47.68         56.26         2.51 o
  -9  11   1        101.80         88.19         3.03 o
  -8  11   1        153.34        149.26         3.64 o
  -7  11   1        397.92        418.81         5.93 o
  -6  11   1         13.19          5.46         2.02 o
  -5  11   1         27.20         42.51         2.62 o
  -4  11   1          5.74          6.59         2.34 o
  -3  11   1        142.87        163.26         4.30 o
  -2  11   1         56.71         70.16         3.02 o
  -1  11   1          2.67          3.35         2.15 o
   0  11   1          3.52          0.31         2.07 o
   1  11   1         74.93         79.15         3.12 o
   2  11   1          5.58         22.54         3.45 o
   3  11   1        246.47        266.54         4.87 o
   4  11   1          0.86         -0.70         1.84 o
   5  11   1         96.64         77.06         2.63 o
   6  11   1       2046.32       2195.44        17.31 o
   7  11   1          0.46         -1.46         1.81 o
   8  11   1         76.74         79.50         2.58 o
   9  11   1         32.38         37.70         2.26 o
  10  11   1          9.63          1.23         2.06 o
  11  11   1         46.05         54.63         2.45 o
  12  11   1        289.07        282.77         4.77 o
  13  11   1         82.89         81.24         3.15 o
  14  11   1         20.46         31.31         2.79 o
  15  11   1        610.61        595.20        10.39 o
  16  11   1         14.17          3.60         3.50 o
  17  11   1          7.95          9.81         3.96 o
  18  11   1         28.62         15.29         3.73 o
  19  11   1          5.06          1.83         3.73 o
  20  11   1         10.54          9.51         3.88 o
  21  11   1          1.57          0.05         4.02 o
  22  11   1         12.72         15.49         4.39 o
  23  11   1          3.65          8.72         4.28 o
  24  11   1         85.10        109.48         7.83 o
  25  11   1          1.16          1.06         4.47 o
 -25  12   1          8.32         27.43         5.65 o
 -24  12   1          0.89         -4.73         4.76 o
 -23  12   1         11.55         15.50         4.96 o
 -22  12   1        251.04        226.81         8.07 o
 -21  12   1          1.55         11.37         4.67 o
 -20  12   1          4.29          1.75         4.68 o
 -19  12   1         23.13         19.55         4.96 o
 -18  12   1        266.15        227.94         8.26 o
 -17  12   1        880.75        705.78        16.28 o
 -16  12   1        191.81        184.43         9.64 o
 -15  12   1         47.09         42.29         4.40 o
 -14  12   1       1274.25       1232.65        13.78 o
 -13  12   1         54.00         54.62         3.08 o
 -12  12   1        156.53        155.53         3.72 o
 -11  12   1         71.81         76.39         2.98 o
 -10  12   1         69.11         39.95         2.74 o
  -9  12   1        278.69        279.38         5.38 o
  -8  12   1        518.73        481.61         7.37 o
  -7  12   1          3.56          3.12         2.30 o
  -6  12   1        646.87        696.43         9.56 o
  -5  12   1         32.56         29.71         2.77 o
  -4  12   1        569.34        619.87         8.80 o
  -3  12   1        468.33        480.73         7.55 o
  -2  12   1        454.67        543.40         8.14 o
  -1  12   1        187.75        166.88         4.56 o
   0  12   1         13.72         15.45         2.62 o
   1  12   1         14.10         17.60         2.66 o
   2  12   1       1634.95       1759.97        19.15 o
   3  12   1       1913.58       2124.68        21.26 o
   4  12   1         15.26          9.65         2.43 o
   5  12   1         14.67          7.93         2.61 o
   6  12   1        138.19        133.11         3.42 o
   7  12   1        358.90        324.66         4.99 o
   8  12   1          0.77         -1.59         2.10 o
   9  12   1        383.45        350.94         5.35 o
  10  12   1        648.95        696.12         8.44 o
  11  12   1         37.16         35.08         2.52 o
  12  12   1        163.33        168.36         4.39 o
  13  12   1        126.24        121.73         4.24 o
  14  12   1        243.12        216.66         5.87 o
  15  12   1         19.22          1.29         4.03 o
  16  12   1       1107.71        940.38        14.49 o
  17  12   1         10.41          8.60         3.88 o
  18  12   1        114.71         93.57         5.07 o
  19  12   1          1.88         -1.87         3.79 o
  20  12   1         13.76         14.03         4.41 o
  21  12   1         13.21         11.04         5.36 o
  22  12   1         15.77         25.36         4.66 o
  23  12   1         23.60         55.29         5.21 o
  24  12   1          0.09          0.51         6.67 o
 -24  13   1          1.23         -7.36         5.00 o
 -23  13   1        475.94        461.94        11.21 o
 -22  13   1         93.95         92.41        10.06 o
 -21  13   1        550.97        486.39        15.20 o
 -20  13   1         20.08         23.16         5.36 o
 -19  13   1          1.74          0.11         4.80 o
 -18  13   1         68.78         57.84         6.07 o
 -17  13   1        284.19        217.66         8.74 o
 -16  13   1         34.27         51.43         5.58 o
 -15  13   1       1691.40       1446.74        21.86 o
 -14  13   1       1443.22       1297.39        16.89 o
 -13  13   1       1274.64       1230.25        23.69 o
 -12  13   1        333.79        330.14         5.82 o
 -11  13   1         68.59         60.13         3.18 o
 -10  13   1        190.60        204.56         4.80 o
  -9  13   1        155.97        114.73         4.53 o
  -8  13   1        125.02        111.94         4.22 o
  -7  13   1        135.47        118.52         4.25 o
  -6  13   1         18.26         22.88         3.03 o
  -5  13   1        276.64        282.30         6.18 o
  -4  13   1         46.94         51.71         3.36 o
  -3  13   1        271.93        281.98         5.98 o
  -2  13   1         22.35         31.80         2.99 o
  -1  13   1        686.81        640.64         9.23 o
   0  13   1         82.19         69.15         3.44 o
   1  13   1         67.60         59.29         4.96 o
   2  13   1        613.47        667.28         9.49 o
   3  13   1        482.67        507.46         7.98 o
   4  13   1        542.11        543.00         7.88 o
   5  13   1         22.06         17.05         2.59 o
   6  13   1        281.39        313.43         5.70 o
   7  13   1         67.89         66.76         3.12 o
   8  13   1        242.32        198.72         4.65 o
   9  13   1        109.56        112.07         3.83 o
  10  13   1         39.49         33.53         2.92 o
  11  13   1        117.26        112.36         3.82 o
  12  13   1       1788.96       1672.60        15.34 o
  13  13   1         15.52         10.08         3.36 o
  14  13   1       2711.68       2282.47        31.30 o
  15  13   1       1704.51       1503.61        22.25 o
  16  13   1         12.43         16.36         4.44 o
  17  13   1         17.84         15.13         4.22 o
  18  13   1          2.29         -5.76         3.84 o
  19  13   1          6.58          2.57         4.08 o
  20  13   1        185.28        156.19         6.65 o
  21  13   1         25.28         25.99         4.95 o
  22  13   1        365.44        379.84         9.85 o
  23  13   1         42.59         53.59         5.45 o
  24  13   1          0.53         -3.56         4.86 o
 -24  14   1          7.68         11.62         5.52 o
 -23  14   1        251.90        279.36        12.24 o
 -22  14   1        145.88        145.71         7.23 o
 -21  14   1         78.15         58.89         6.24 o
 -20  14   1         70.35         59.08         6.16 o
 -19  14   1        115.49         94.84         6.63 o
 -18  14   1        166.59        141.78         7.55 o
 -17  14   1        366.78        350.10        10.91 o
 -16  14   1         11.04          3.03         5.08 o
 -15  14   1         31.46         17.67         4.72 o
 -14  14   1       1976.23       1684.73        22.86 o
 -13  14   1       1059.02        961.21        12.83 o
 -12  14   1         50.91         47.35         3.89 o
 -11  14   1        472.76        437.99         7.29 o
 -10  14   1        523.22        520.14         7.89 o
  -9  14   1        321.95        290.94         6.76 o
  -8  14   1         42.37         46.83         3.60 o
  -7  14   1          1.84          0.37         2.99 o
  -6  14   1         71.30         66.65         3.54 o
  -5  14   1        442.98        430.80         7.72 o
  -4  14   1         32.12         28.79         3.23 o
  -3  14   1         15.81         13.48         3.05 o
  -2  14   1        409.40        440.15         7.77 o
  -1  14   1         76.93         95.91         4.02 o
   0  14   1          0.73         -0.16         2.82 o
   1  14   1        205.25        216.17         5.66 o
   2  14   1        321.15        334.46         6.72 o
   3  14   1        240.94        223.35         5.72 o
   4  14   1          0.54         -4.14         2.76 o
   5  14   1        164.14        161.86         4.36 o
   6  14   1         58.39         72.05         3.37 o
   7  14   1        284.81        235.78         5.27 o
   8  14   1         41.44         33.72         3.20 o
   9  14   1        264.06        267.53         5.66 o
  10  14   1       1630.73       1567.55        16.18 o
  11  14   1        292.10        268.73         5.64 o
  12  14   1       1615.11       1437.18        17.01 o
  13  14   1        153.71        146.92         5.53 o
  14  14   1        423.58        313.17         8.92 o
  15  14   1          1.82          9.19         4.52 o
  16  14   1        536.75        480.97        13.53 o
  17  14   1         25.61         30.70         4.88 o
  18  14   1         27.03         24.03         4.96 o
  19  14   1        233.45        218.14         7.97 o
  20  14   1         46.62         45.81         6.41 o
  21  14   1         59.47         58.04         6.24 o
  22  14   1         53.92         55.27         5.75 o
  23  14   1          6.39         19.14         5.22 o
 -23  15   1         64.38         63.04         6.41 o
 -22  15   1         14.12         18.59         5.98 o
 -21  15   1        596.69        542.93        17.50 o
 -20  15   1          0.12          5.06         5.70 o
 -19  15   1         55.77         48.63         6.50 o
 -18  15   1         75.50         70.99         6.72 o
 -17  15   1         76.67         72.68         6.57 o
 -16  15   1          0.29          3.56         5.93 o
 -15  15   1          1.08          2.21         5.22 o
 -14  15   1        606.68        483.28        11.32 o
 -13  15   1       2004.80       1769.36        29.27 o
 -12  15   1         14.80          8.87         3.95 o
 -11  15   1          1.69         -5.11         3.40 o
 -10  15   1          1.52         -2.39         3.43 o
  -9  15   1        373.69        369.66         7.71 o
  -8  15   1         34.42         26.15         4.27 o
  -7  15   1         78.46         66.18         4.13 o
  -6  15   1       2587.58       2400.78        24.29 o
  -5  15   1          0.13         -2.51         2.90 o
  -4  15   1         87.33         82.91         4.21 o
  -3  15   1          1.33         -1.15         3.15 o
  -2  15   1        116.59        119.24         4.62 o
  -1  15   1        713.24        690.91        10.35 o
   0  15   1        128.52        126.52         4.56 o
   1  15   1          1.12         -4.47         2.98 o
   2  15   1        606.67        557.28         8.98 o
   3  15   1         26.94         31.54         3.49 o
   4  15   1         15.91         10.38         2.85 o
   5  15   1        517.67        477.52         7.44 o
   6  15   1        763.48        700.35         9.23 o
   7  15   1       1175.03       1109.92        12.59 o
   8  15   1        331.07        341.08         6.82 o
   9  15   1         43.59         42.54         3.64 o
  10  15   1         35.76         21.59         3.39 o
  11  15   1        723.55        638.60         9.28 o
  12  15   1        556.62        458.20         9.10 o
  13  15   1         17.18         13.59         5.13 o
  14  15   1         99.64         77.73         5.91 o
  15  15   1        336.27        361.28         9.89 o
  16  15   1         21.63         18.48         5.09 o
  17  15   1          0.38         -3.82         4.61 o
  18  15   1        579.40        618.31        13.26 o
  19  15   1         37.42         34.20         5.31 o
  20  15   1        197.30        177.13         7.53 o
  21  15   1         17.78         23.04         5.37 o
  22  15   1        191.32        232.29         8.59 o
 -22  16   1        120.16        175.63        18.03 o
 -21  16   1        129.79        143.67         8.18 o
 -20  16   1        119.73        124.34         7.77 o
 -19  16   1          6.17          1.19         5.82 o
 -18  16   1        599.11        622.16        15.23 o
 -17  16   1         74.30         64.17         6.79 o
 -16  16   1          2.45         -3.68         5.33 o
 -15  16   1        219.58        223.69         9.36 o
 -14  16   1         10.12          2.44         4.71 o
 -13  16   1         27.83         10.46         4.47 o
 -12  16   1        392.97        344.21         7.63 o
 -11  16   1        127.56        104.61         4.72 o
 -10  16   1        581.75        549.14         9.51 o
  -9  16   1        205.26        215.96         6.16 o
  -8  16   1          0.05         -4.15         3.46 o
  -7  16   1          5.46          3.41         3.73 o
  -6  16   1       4437.90       4295.52        40.99 o
  -5  16   1       1066.30       1055.16        14.20 o
  -4  16   1        114.20        107.89         4.15 o
  -3  16   1         68.85         67.48         4.29 o
  -2  16   1        742.46        708.22        10.68 o
  -1  16   1          9.64         12.18         3.55 o
   0  16   1         46.10         37.03         3.86 o
   1  16   1         29.59         20.11         3.67 o
   2  16   1         22.83         22.13         3.62 o
   3  16   1        157.12        152.98         4.63 o
   4  16   1        523.02        478.78         7.62 o
   5  16   1        359.61        362.37         6.70 o
   6  16   1         49.97         52.80         3.75 o
   7  16   1        471.31        435.13         7.73 o
   8  16   1         10.89          4.30         3.31 o
   9  16   1        248.75        233.73         6.00 o
  10  16   1        305.79        280.06         6.42 o
  11  16   1        996.24        876.16        12.28 o
  12  16   1        362.40        308.60         8.58 o
  13  16   1        219.70        211.42         7.79 o
  14  16   1        230.68        240.24         9.14 o
  15  16   1         14.35         23.20         5.14 o
  16  16   1         37.66         43.08         5.61 o
  17  16   1          9.13         11.63         5.57 o
  18  16   1        150.27        148.09         7.49 o
  19  16   1        288.74        277.04        12.06 o
  20  16   1         34.15         34.92         7.68 o
  21  16   1          1.78         -1.87         5.07 o
 -21  17   1         86.70         72.03         7.37 o
 -20  17   1        142.99        134.33         8.78 o
 -19  17   1        993.37        924.60        19.74 o
 -18  17   1        126.63         97.14         7.80 o
 -17  17   1         42.41         33.27         6.59 o
 -16  17   1         59.60         54.79         6.68 o
 -15  17   1          5.17          6.99         5.86 o
 -14  17   1        327.73        301.12        10.99 o
 -13  17   1         10.81         14.51         5.13 o
 -12  17   1         26.87         20.56         4.27 o
 -11  17   1        838.77        744.03        11.46 o
 -10  17   1          0.00          0.48         3.56 o
  -9  17   1         39.92         46.08         4.22 o
  -8  17   1         50.85         44.68         4.25 o
  -7  17   1          0.11         -0.61         3.62 o
  -6  17   1       1619.02       1532.83        18.77 o
  -5  17   1       5144.61       4959.07        50.18 o
  -4  17   1         18.63         14.53         3.45 o
  -3  17   1          9.59          6.89         3.19 o
  -2  17   1         97.42         81.80         4.72 o
  -1  17   1         13.44         11.79         3.82 o
   0  17   1         17.46         11.19         3.77 o
   1  17   1        303.84        294.44         7.42 o
   2  17   1        602.27        549.60         8.61 o
   3  17   1       1145.66       1020.07        12.69 o
   4  17   1       1599.61       1511.53        16.91 o
   5  17   1        154.30        145.36         4.93 o
   6  17   1          3.93          7.31         3.27 o
   7  17   1        536.34        467.69         9.28 o
   8  17   1        168.25        148.71         5.05 o
   9  17   1         50.24         44.26         3.71 o
  10  17   1       1135.46        937.62        12.17 o
  11  17   1        239.56        212.55         6.68 o
  12  17   1          6.28          8.16         4.37 o
  13  17   1        182.44        182.97         7.37 o
  14  17   1         24.69         19.96         5.28 o
  15  17   1        205.26        174.58         8.52 o
  16  17   1        362.34        322.01        11.39 o
  17  17   1        118.07        111.25         7.96 o
  18  17   1       1414.83       1310.00        24.36 o
  19  17   1        141.68        165.65         8.11 o
  20  17   1        507.05        452.67        13.98 o
 -20  18   1         43.11         30.38         7.33 o
 -19  18   1        293.70        300.38        16.93 o
 -18  18   1        617.29        540.19        15.03 o
 -17  18   1          8.92          3.44         7.72 o
 -16  18   1         79.65         59.33         7.21 o
 -15  18   1        170.03        147.76         8.60 o
 -14  18   1        183.74        150.77         8.57 o
 -13  18   1        451.92        404.48        12.67 o
 -12  18   1          0.55          1.49         4.62 o
 -11  18   1        284.18        250.47         7.64 o
 -10  18   1        221.45        187.22         6.13 o
  -9  18   1        123.85         98.29         5.04 o
  -8  18   1          1.52          0.87         3.76 o
  -7  18   1          3.39         -0.19         3.71 o
  -6  18   1        186.25        151.03         5.65 o
  -5  18   1        228.27        254.45         7.15 o
  -4  18   1        120.09        114.27         5.39 o
  -3  18   1        114.62        120.05         5.35 o
  -2  18   1        154.48        141.86         5.65 o
  -1  18   1        848.33        884.62        13.05 o
   0  18   1        192.97        203.18         6.30 o
   1  18   1          2.83          5.06         3.84 o
   2  18   1        365.49        365.45         8.26 o
   3  18   1       2961.39       2933.98        31.72 o
   4  18   1        442.03        446.76         7.92 o
   5  18   1         28.00         15.78         3.30 o
   6  18   1         47.93         50.63         3.78 o
   7  18   1        263.12        272.36         6.42 o
   8  18   1         50.38         46.15         3.83 o
   9  18   1         51.38         56.96         4.00 o
  10  18   1       1176.74       1087.84        14.89 o
  11  18   1        102.81         97.93         5.95 o
  12  18   1         61.26         57.27         5.63 o
  13  18   1         58.44         56.11         6.61 o
  14  18   1        106.72         76.97         7.03 o
  15  18   1         78.03         64.56         7.09 o
  16  18   1        390.73        355.76        12.04 o
  17  18   1         64.17         54.88         7.17 o
  18  18   1       1059.45       1017.90        21.02 o
  19  18   1          0.64         -5.62         5.67 o
 -19  19   1          7.75          3.41         6.75 o
 -18  19   1        558.08        535.41        23.67 o
 -17  19   1        303.36        279.71        11.50 o
 -16  19   1         77.24         81.58        11.59 o
 -15  19   1         12.12         13.76         6.30 o
 -14  19   1         40.82         34.49         8.94 o
 -13  19   1         81.64         81.10         7.62 o
 -12  19   1          3.47          7.21         5.17 o
 -11  19   1          3.02         -0.98         4.35 o
 -10  19   1         15.01         15.99         4.21 o
  -9  19   1        245.87        212.86         8.59 o
  -8  19   1        138.00        139.00         5.75 o
  -7  19   1         54.57         42.06         4.57 o
  -6  19   1        579.77        454.78         9.38 o
  -5  19   1          0.08          1.05         4.04 o
  -4  19   1          1.66          2.36         4.02 o
  -3  19   1        145.04        137.81         5.85 o
  -2  19   1       8100.17       8099.91        79.71 o
  -1  19   1       1078.38       1087.84        15.11 o
   0  19   1        529.02        548.11        10.24 o
   1  19   1       1762.47       1789.56        21.50 o
   2  19   1       2961.26       2864.77        31.45 o
   3  19   1       1014.79        972.67        14.05 o
   4  19   1         37.95         34.87         4.34 o
   5  19   1        300.66        281.52         7.64 o
   6  19   1       1330.79       1159.53        15.73 o
   7  19   1          0.02          2.16         3.87 o
   8  19   1        240.79        211.83         6.58 o
   9  19   1          2.24          1.35         4.29 o
  10  19   1         23.44         24.57         5.61 o
  11  19   1         20.54          9.82         5.78 o
  12  19   1         27.99         37.80         6.53 o
  13  19   1          0.00         -0.17         5.69 o
  14  19   1         49.79         39.39         6.56 o
  15  19   1         41.93         61.78         7.34 o
  16  19   1          0.98          1.85         6.38 o
  17  19   1          0.15          7.70         6.50 o
  18  19   1         97.28        133.98         8.96 o
 -18  20   1        207.56        242.97        11.08 o
 -17  20   1          0.12          1.01         6.82 o
 -16  20   1         26.79         26.14         7.17 o
 -15  20   1          0.51         -2.55         6.53 o
 -14  20   1          0.14          7.07         7.57 o
 -13  20   1          1.08          7.80         6.42 o
 -12  20   1          0.68         11.37         6.41 o
 -11  20   1          1.94          3.41         5.38 o
 -10  20   1          1.15          8.78         4.79 o
  -9  20   1        149.08        137.94         5.95 o
  -8  20   1        179.27        149.41         6.15 o
  -7  20   1        184.22        166.46         6.21 o
  -6  20   1        210.17        242.64         7.47 o
  -5  20   1        725.15        715.00        11.98 o
  -4  20   1         51.25         53.95         4.99 o
  -3  20   1         27.29         27.83         4.71 o
  -2  20   1       1112.16       1118.24        15.80 o
  -1  20   1       2644.31       2681.25        30.14 o
   0  20   1        710.14        718.05        11.88 o
   1  20   1          2.15          9.87         4.75 o
   2  20   1       1359.15       1377.80        18.06 o
   3  20   1         58.74         60.19         4.85 o
   4  20   1         10.32          8.45         4.34 o
   5  20   1         74.71         98.51         5.44 o
   6  20   1        394.67        342.91         8.48 o
   7  20   1        331.67        279.45         7.87 o
   8  20   1        117.44        113.41         6.15 o
   9  20   1          4.30          9.68         4.56 o
  10  20   1          3.08          3.62         5.47 o
  11  20   1         13.27          6.29         5.93 o
  12  20   1          0.08         -2.21         5.90 o
  13  20   1          0.64         -1.96         5.93 o
  14  20   1         98.01         74.67         7.80 o
  15  20   1        277.38        337.87        12.63 o
  16  20   1         54.15         54.43         7.64 o
  17  20   1          8.30         -1.54         6.76 o
 -17  21   1        152.66        161.62        10.19 o
 -16  21   1         10.34         13.11         7.07 o
 -15  21   1          5.94         -3.67         9.00 o
 -14  21   1         64.49         76.54         8.19 o
 -13  21   1          3.71          8.23         6.77 o
 -12  21   1          2.36         21.35         6.96 o
 -11  21   1          6.21          4.46         5.93 o
 -10  21   1        147.57        144.36         8.11 o
  -9  21   1          8.24          1.55         4.80 o
  -8  21   1          1.03         -3.70         4.31 o
  -7  21   1        162.87        165.00         6.60 o
  -6  21   1        467.42        428.87         9.71 o
  -5  21   1        693.77        691.52        12.21 o
  -4  21   1         13.28         12.89         4.54 o
  -3  21   1          2.61          0.78         4.56 o
  -2  21   1        412.68        410.99        11.18 o
  -1  21   1        145.34        156.59         6.65 o
   0  21   1         22.26         23.70         4.89 o
   1  21   1         35.32         36.16         5.00 o
   2  21   1          7.19         12.56         4.68 o
   3  21   1        183.26        160.91         8.11 o
   4  21   1        138.93        126.32         6.10 o
   5  21   1        543.52        531.85        10.62 o
   6  21   1        109.20        123.53         5.98 o
   7  21   1        271.32        231.65         7.24 o
   8  21   1          0.45          3.31         4.81 o
   9  21   1         12.06          0.68         5.64 o
  10  21   1         10.95         13.40         6.49 o
  11  21   1         56.20         39.06         7.00 o
  12  21   1          7.47          9.87         6.36 o
  13  21   1          6.20         15.05         6.81 o
  14  21   1          3.83          6.42         6.66 o
  15  21   1          5.28          2.01         6.83 o
  16  21   1         48.52         35.02         7.78 o
 -15  22   1          3.72          6.06         7.37 o
 -14  22   1         45.14         58.09         8.46 o
 -13  22   1         45.98         40.12         7.96 o
 -12  22   1          0.95         -1.50         6.87 o
 -11  22   1          9.02         11.77         7.13 o
 -10  22   1         49.48         46.95         6.66 o
  -9  22   1        287.09        243.23         8.40 o
  -8  22   1         22.35         21.32         5.41 o
  -7  22   1          0.42          4.96         4.74 o
  -6  22   1        543.11        562.34        11.44 o
  -5  22   1        803.30        793.97        13.54 o
  -4  22   1         52.55         49.00         5.39 o
  -3  22   1          6.43          5.25         4.73 o
  -2  22   1         24.31         26.34         5.20 o
  -1  22   1        178.68        162.96         7.10 o
   0  22   1         15.73         15.44         5.02 o
   1  22   1        269.63        292.07         8.41 o
   2  22   1        685.82        674.50        12.25 o
   3  22   1         11.22          5.18         4.82 o
   4  22   1        467.37        461.85        10.28 o
   5  22   1        359.11        392.52         9.71 o
   6  22   1        575.94        522.92        10.76 o
   7  22   1          4.56          9.46         5.22 o
   8  22   1         24.33         14.82         6.10 o
   9  22   1          0.14          6.76         6.88 o
  10  22   1         16.07         26.27         7.19 o
  11  22   1          7.23         16.16         6.94 o
  12  22   1         12.05         15.91         7.10 o
  13  22   1         13.09          0.54         6.88 o
  14  22   1          0.34          1.22         7.09 o
 -13  23   1         10.18          1.22         7.43 o
 -12  23   1          0.68         -1.17         7.18 o
 -11  23   1          3.50         16.50         7.58 o
 -10  23   1         80.43         51.91         8.09 o
  -9  23   1        108.73        117.77         8.39 o
  -8  23   1         28.23         39.99         5.94 o
  -7  23   1         73.47         90.36         6.72 o
  -6  23   1        674.23        680.66        12.71 o
  -5  23   1         43.98         52.71         5.68 o
  -4  23   1        471.38        495.85        11.04 o
  -3  23   1        304.71        330.01         9.44 o
  -2  23   1        310.77        337.40         9.41 o
  -1  23   1        315.90        344.78         9.48 o
   0  23   1        301.14        310.27        10.07 o
   1  23   1        175.66        200.75         7.65 o
   2  23   1        992.03       1022.36        15.85 o
   3  23   1        511.28        547.29        11.46 o
   4  23   1          0.77         -2.72         4.73 o
   5  23   1        540.14        548.08        11.35 o
   6  23   1          3.27          3.42         5.27 o
   7  23   1          0.20          2.85         6.38 o
   8  23   1         19.61         22.94         6.74 o
   9  23   1         44.05         36.82         7.78 o
  10  23   1        188.78        174.05        10.44 o
  11  23   1         77.67        109.91        15.33 o
  12  23   1          5.88         -0.12         7.43 o
 -11  24   1          4.09         16.96         7.82 o
 -10  24   1          7.80         13.47         7.82 o
  -9  24   1         66.09         55.91         8.70 o
  -8  24   1         14.39         35.21         7.27 o
  -7  24   1         59.16         58.08         6.53 o
  -6  24   1        372.58        408.84        11.46 o
  -5  24   1        702.34        749.53        13.67 o
  -4  24   1         67.58         79.43         6.32 o
  -3  24   1         47.72         62.27         6.21 o
  -2  24   1        172.96        205.34         8.06 o
  -1  24   1        235.52        254.95         8.63 o
   0  24   1         72.04         86.51         6.50 o
   1  24   1         45.41         69.77         6.30 o
   2  24   1         12.38         10.85         5.21 o
   3  24   1         59.92         68.38         6.16 o
   4  24   1         14.35         18.19         5.45 o
   5  24   1         28.27         26.84         8.35 o
   6  24   1        175.35        147.12         9.12 o
   7  24   1         75.02         97.68         8.36 o
   8  24   1          0.00         -3.16         7.26 o
   9  24   1         54.52         56.19         8.26 o
  10  24   1        321.50        278.28        12.74 o
  -8  25   1         17.06         19.92         7.58 o
  -7  25   1         64.01         68.10         8.17 o
  -6  25   1        399.30        423.79        12.13 o
  -5  25   1       1034.00       1102.87        17.46 o
  -4  25   1        173.77        182.76         8.03 o
  -3  25   1         63.52         65.88         6.42 o
  -2  25   1          0.96          7.69         5.60 o
  -1  25   1         49.40         63.29         6.29 o
   0  25   1         19.24         23.29         5.68 o
   1  25   1         54.71         61.39         6.26 o
   2  25   1         29.97         25.78         5.91 o
   3  25   1        142.47        157.78         7.67 o
   4  25   1        170.31        186.23         9.50 o
   5  25   1         41.53         53.20         6.84 o
   6  25   1          0.31         16.00         7.25 o
   7  25   1         17.49         29.36         8.44 o
 -28   0   2         53.13         64.88        11.42 o
 -27   0   2        825.93        872.05        27.66 o
 -26   0   2          3.59         -5.82         9.57 o
 -25   0   2       1509.14       1591.83        31.31 o
 -24   0   2         91.96        109.07         8.42 o
 -23   0   2        255.92        250.86        10.09 o
 -22   0   2        148.79        168.69         6.75 o
 -21   0   2       3107.34       3218.52        70.98 o
 -20   0   2          0.01         10.11         3.98 o
 -19   0   2       1332.43       1428.16        25.71 o
 -18   0   2         27.51         30.17         3.90 o
 -17   0   2          0.01         -1.71         3.72 o
 -16   0   2         60.22         66.11         3.87 o
 -15   0   2       5802.33       6316.41        64.71 o
 -14   0   2          0.20         -0.05         2.68 o
 -13   0   2         41.39         37.01         3.16 o
 -12   0   2        124.13        112.71         3.72 o
 -11   0   2         36.04         15.11         2.42 o
 -10   0   2        771.16        847.80         9.78 o
  -9   0   2       1277.11       1305.30        13.30 o
  -8   0   2       1608.18       1668.28        14.74 o
  -7   0   2      15080.69      16434.71       130.58 o
  -6   0   2        341.16        329.71         4.58 o
  -5   0   2       1144.21       1141.64        11.34 o
  -4   0   2         81.80         72.59         2.58 o
  -3   0   2       8033.54       8133.31        66.71 o
  -2   0   2        612.44        648.04         7.32 o
  -1   0   2         19.04         -3.48         2.32 o
   0   0   2         57.23         82.75         3.09 o
   1   0   2      17777.23      17601.54       140.04 o
   2   0   2       1452.92       1391.85        12.44 o
   3   0   2         92.98         68.12         2.30 o
   4   0   2        177.57        194.21         3.74 o
   5   0   2      37001.90      37905.23       376.23 o
   6   0   2        208.04        169.72         3.89 o
   7   0   2        144.16        135.87         2.96 o
   8   0   2       1240.67       1337.66        13.90 o
   9   0   2        316.46        355.26         5.26 o
  10   0   2        317.20        354.16        13.52 o
  11   0   2         28.54         28.30         3.66 o
  12   0   2        193.95        196.34         6.60 o
  13   0   2       1915.55       2302.61        38.40 o
  14   0   2        159.37        201.54        16.14 o
  15   0   2         72.21         61.27         9.64 o
  16   0   2        446.76        418.91        18.97 o
  17   0   2         20.51          2.20         8.30 o
  18   0   2          2.24         -7.40         8.78 o
  19   0   2       1168.60       1103.22        26.28 o
  20   0   2         16.63          3.14         9.13 o
  21   0   2        227.00        254.08        14.24 o
  22   0   2        184.24        215.51        14.23 o
  23   0   2        115.76        103.42        12.35 o
  24   0   2          0.01         -0.31         9.20 o
  25   0   2         37.14         54.20        17.04 o
  26   0   2       3557.86       3936.36        93.76 o
  27   0   2         91.88        166.59        27.59 o
 -28   1   2          0.69          4.79         7.18 o
 -27   1   2       1707.31       1726.41        30.85 o
 -26   1   2         53.46         57.47        10.21 o
 -25   1   2          6.95          2.62         3.46 o
 -24   1   2        360.91        369.20         7.33 o
 -23   1   2         45.67         38.53         3.97 o
 -22   1   2         17.91         14.26         3.09 o
 -21   1   2         44.29         32.35         3.37 o
 -20   1   2         41.38         48.93         3.13 o
 -19   1   2         77.59         80.70         3.57 o
 -18   1   2        292.07        303.14         4.70 o
 -17   1   2          5.16          1.66         2.10 o
 -16   1   2        263.73        256.72         4.22 o
 -15   1   2         98.65         94.64         2.71 o
 -14   1   2        335.15        313.97         5.78 o
 -13   1   2        246.44        234.57         4.00 o
 -12   1   2        110.79        126.65         3.41 o
 -11   1   2        793.70        861.24         8.42 o
 -10   1   2       1809.07       1877.80        13.75 o
  -9   1   2        117.43        101.55         2.06 o
  -8   1   2       1449.07       1408.87        10.19 o
  -7   1   2       3966.99       3845.87        24.17 o
  -6   1   2        629.63        663.46         5.37 o
  -5   1   2       1290.35       1308.49         9.48 o
  -4   1   2         17.03         10.72         1.66 o
  -3   1   2      70507.92      69352.30       425.48 o
  -2   1   2         54.99         28.90         1.69 o
  -1   1   2        369.95        364.89         4.29 o
   0   1   2        575.99        647.54         5.05 o
   1   1   2      42733.46      42849.36       261.45 o
   2   1   2        109.61        105.71         2.44 o
   3   1   2       3395.42       3145.68        19.01 o
   4   1   2       2017.32       1996.95        12.97 o
   5   1   2          0.01          2.31         2.13 o
   6   1   2        837.31        794.38         6.48 o
   7   1   2       1474.36       1535.35        10.95 o
   8   1   2       1583.28       1607.12        11.35 o
   9   1   2        892.69        985.99         7.49 o
  10   1   2          3.86          1.87         1.28 o
  11   1   2         40.65         39.21         2.51 o
  12   1   2          0.77          7.89         2.12 o
  13   1   2        423.77        404.68         5.91 o
  14   1   2        156.10        173.75         4.80 o
  15   1   2         18.73         10.87         5.43 o
  16   1   2        425.43        437.27        12.01 o
  17   1   2          2.84          1.52         6.43 o
  18   1   2         80.49         63.61         7.43 o
  19   1   2         64.21         60.00         7.35 o
  20   1   2         80.68         75.63         7.62 o
  21   1   2        133.61        125.92         9.69 o
  22   1   2       1033.42       1037.08        18.20 o
  23   1   2         69.39         66.32         7.77 o
  24   1   2         33.53         34.47         7.91 o
  25   1   2       1632.60       1634.18        55.80 o
  26   1   2          6.84         10.67        12.83 o
 -28   2   2         11.67         17.17         8.45 o
 -27   2   2        164.68        163.07         9.60 o
 -26   2   2        867.81        898.66        17.51 o
 -25   2   2        347.88        365.71         8.81 o
 -24   2   2          3.23          2.48         3.78 o
 -23   2   2        971.28       1009.01        13.57 o
 -22   2   2         52.13         51.29         4.03 o
 -21   2   2        300.76        312.55         6.02 o
 -20   2   2         53.15         65.28         3.18 o
 -19   2   2        236.21        254.13         4.62 o
 -18   2   2          7.55         13.43         2.13 o
 -17   2   2        945.63        978.05         8.67 o
 -16   2   2        362.44        356.89         4.75 o
 -15   2   2        243.75        238.12         4.16 o
 -14   2   2        731.42        719.53         9.38 o
 -13   2   2        164.10        199.71         3.95 o
 -12   2   2        542.88        577.87         6.50 o
 -11   2   2        258.23        279.48         4.06 o
 -10   2   2       1561.26       1625.15        11.02 o
  -9   2   2        816.84        791.52         6.47 o
  -8   2   2        392.49        364.03         3.42 o
  -7   2   2       3318.38       3102.44        18.76 o
  -6   2   2        728.56        745.93         6.03 o
  -5   2   2       3439.76       3355.77        22.55 o
  -4   2   2       9153.67       8805.86        56.93 o
  -3   2   2     182898.19     180586.70      1379.24 o
  -2   2   2       1972.45       2042.90        13.08 o
  -1   2   2       1800.06       1678.23        11.36 o
   0   2   2       1232.88       1195.70         8.51 o
   1   2   2     122336.52     121248.43       760.68 o
   2   2   2       5290.13       5334.26        32.39 o
   3   2   2        605.76        579.41         4.50 o
   4   2   2       2750.09       2653.66        17.00 o
   5   2   2        588.23        688.16         5.42 o
   6   2   2        432.83        457.63         4.41 o
   7   2   2       3255.69       3271.04        20.94 o
   8   2   2       1097.70       1079.07         7.55 o
   9   2   2       2398.50       2519.72        16.03 o
  10   2   2        357.02        356.22         4.10 o
  11   2   2         58.91         58.43         2.07 o
  12   2   2        390.11        425.06         5.09 o
  13   2   2         44.46         44.59         2.28 o
  14   2   2          7.74          6.72         2.85 o
  15   2   2        349.92        353.41         6.84 o
  16   2   2        879.74        872.30        14.92 o
  17   2   2         26.03         21.74         5.97 o
  18   2   2          2.29         -1.89         5.92 o
  19   2   2        735.08        730.84        14.17 o
  20   2   2        123.70        131.93         8.65 o
  21   2   2       3705.28       3629.30        46.57 o
  22   2   2        175.11        202.99        11.55 o
  23   2   2        758.84        810.28        23.97 o
  24   2   2        101.25        137.78        10.81 o
  25   2   2        176.00        177.42        16.20 o
  26   2   2        126.02        190.37        17.06 o
 -28   3   2         29.51         46.71        10.33 o
 -27   3   2          0.60         10.30         5.82 o
 -26   3   2        651.30        660.49        15.39 o
 -25   3   2          9.74          6.37         5.54 o
 -24   3   2          6.63         -3.11         3.79 o
 -23   3   2          5.54          5.13         3.88 o
 -22   3   2         68.61         75.61         4.73 o
 -21   3   2         60.72         63.49         4.48 o
 -20   3   2        798.80        757.95         8.96 o
 -19   3   2          0.37          0.92         2.31 o
 -18   3   2        135.76        128.29         3.22 o
 -17   3   2        753.32        780.64         7.87 o
 -16   3   2        128.91        129.16         3.09 o
 -15   3   2       1205.09       1220.16        10.45 o
 -14   3   2        253.72        280.63         4.54 o
 -13   3   2        413.78        430.77         5.38 o
 -12   3   2          1.22          1.77         1.75 o
 -11   3   2         31.59         13.52         1.40 o
 -10   3   2         65.95         66.69         2.18 o
  -9   3   2       1703.87       1669.88        11.60 o
  -8   3   2        544.26        535.14         4.66 o
  -7   3   2      12180.36      11913.29        76.50 o
  -6   3   2       5685.88       5766.72        37.71 o
  -5   3   2       1572.88       1518.96        10.96 o
  -4   3   2       9153.25       8946.50        57.80 o
  -3   3   2      29255.64      29795.95       186.39 o
  -2   3   2        208.62        194.44         3.38 o
  -1   3   2         36.53         -2.86         1.91 o
   0   3   2       4067.87       3860.40        25.15 o
   1   3   2      11545.70      12061.32        73.94 o
   2   3   2      17916.31      17755.29       107.78 o
   3   3   2         12.90         16.19         1.25 o
   4   3   2       4603.31       4680.68        27.13 o
   5   3   2       1638.81       1555.85         9.95 o
   6   3   2         68.30         67.87         1.72 o
   7   3   2       1776.20       1722.28        13.03 o
   8   3   2         10.82          6.56         1.20 o
   9   3   2       4177.86       4529.85        32.12 o
  10   3   2        162.51        165.73         2.62 o
  11   3   2         63.48         68.89         1.82 o
  12   3   2          3.90          3.47         1.30 o
  13   3   2         42.73         41.17         2.18 o
  14   3   2        226.33        222.59         3.97 o
  15   3   2        813.31        832.20         8.42 o
  16   3   2          1.01          0.21         2.94 o
  17   3   2        829.37        778.55        10.06 o
  18   3   2         17.73         11.58         3.15 o
  19   3   2        156.45        172.33         6.54 o
  20   3   2        741.01        749.47        13.03 o
  21   3   2         83.44         89.74         5.25 o
  22   3   2         95.42         84.55         5.37 o
  23   3   2        262.54        282.97         8.45 o
  24   3   2          4.65          3.11         9.15 o
  25   3   2          4.14          5.72        11.49 o
  26   3   2        145.42        163.46        18.04 o
 -28   4   2        189.85        186.55        10.00 o
 -27   4   2        421.02        433.44        12.17 o
 -26   4   2        326.97        326.32         8.17 o
 -25   4   2        297.99        300.19        10.12 o
 -24   4   2         29.09         23.16         4.36 o
 -23   4   2        540.86        557.66         9.24 o
 -22   4   2         94.47         88.67         4.35 o
 -21   4   2        864.55        869.57        11.97 o
 -20   4   2       1278.80       1297.23        13.12 o
 -19   4   2        799.13        818.76         7.90 o
 -18   4   2        812.00        835.30         8.23 o
 -17   4   2        432.01        441.87         5.64 o
 -16   4   2         32.65         34.10         2.79 o
 -15   4   2        451.73        447.91         5.87 o
 -14   4   2        431.21        473.53         5.88 o
 -13   4   2        136.78        124.71         3.00 o
 -12   4   2        280.36        287.83         5.03 o
 -11   4   2      12117.91      13399.37        88.68 o
 -10   4   2         44.27         43.28         1.83 o
  -9   4   2         38.75         33.97         1.46 o
  -8   4   2       1237.68       1220.04         9.40 o
  -7   4   2        768.33        863.28         6.91 o
  -6   4   2       5679.99       5500.44        34.99 o
  -5   4   2        288.73        282.68         3.41 o
  -4   4   2       8512.27       8416.46        54.37 o
  -3   4   2      15041.04      15172.78        91.58 o
  -2   4   2         85.97         73.38         1.65 o
  -1   4   2       2148.50       1991.10        13.45 o
   0   4   2          0.52         -0.64         1.28 o
   1   4   2       1938.28       2118.58        13.94 o
   2   4   2       2242.73       2160.59        13.48 o
   3   4   2       2016.37       1963.18        12.04 o
   4   4   2       5763.50       5569.58        32.92 o
   5   4   2        257.09        269.64         2.89 o
   6   4   2        469.52        435.70         3.91 o
   7   4   2         11.34         14.38         1.47 o
   8   4   2        823.44        824.25         7.67 o
   9   4   2      11739.70      12802.94        88.01 o
  10   4   2          0.27         -1.63         1.65 o
  11   4   2        797.49        808.12         6.75 o
  12   4   2        976.42       1029.86         8.53 o
  13   4   2        106.43        108.36         2.48 o
  14   4   2        472.87        458.65         5.35 o
  15   4   2        680.12        670.69         6.62 o
  16   4   2        139.75        146.59         2.99 o
  17   4   2        106.82        103.55         2.98 o
  18   4   2        422.54        444.83         5.88 o
  19   4   2          4.16          0.47         2.53 o
  20   4   2        919.38        917.15        12.40 o
  21   4   2        275.56        286.49         8.78 o
  22   4   2        589.96        615.28         9.91 o
  23   4   2          4.60          4.72         4.20 o
  24   4   2         29.68         39.27         8.45 o
  25   4   2          0.09         16.37        11.35 o
  26   4   2        219.64        272.20        22.10 o
 -28   5   2         19.21          5.73         6.99 o
 -27   5   2         77.87         93.28        10.27 o
 -26   5   2          1.67          2.87         4.27 o
 -25   5   2         71.76         82.50         5.85 o
 -24   5   2        663.67        652.36        11.57 o
 -23   5   2         44.66         32.73         4.27 o
 -22   5   2          2.96         -5.20         3.47 o
 -21   5   2        133.14        137.70         5.09 o
 -20   5   2        872.56        844.29         9.80 o
 -19   5   2        371.75        388.39         5.89 o
 -18   5   2        290.15        278.33         4.61 o
 -17   5   2          0.42         -2.45         1.97 o
 -16   5   2          1.35          1.56         1.81 o
 -15   5   2         79.49         73.82         2.94 o
 -14   5   2         39.50         28.51         2.22 o
 -13   5   2        150.32        147.12         3.23 o
 -12   5   2         71.31         78.32         2.06 o
 -11   5   2       1048.36       1016.71         7.97 o
 -10   5   2         60.36         61.82         2.01 o
  -9   5   2       1082.63       1086.20         8.62 o
  -8   5   2        381.86        403.26         4.20 o
  -7   5   2      36118.98      36074.92       235.87 o
  -6   5   2        716.14        619.26         5.65 o
  -5   5   2       1841.69       1827.59        12.58 o
  -4   5   2        372.40        388.07         4.07 o
  -3   5   2       1980.70       1982.31        13.45 o
  -2   5   2       3540.76       3423.14        22.19 o
  -1   5   2         85.21         89.06         1.83 o
   0   5   2       1616.83       1537.05        10.47 o
   1   5   2        638.14        648.39         5.30 o
   2   5   2        482.49        462.55         4.17 o
   3   5   2       5122.07       5089.53        31.03 o
   4   5   2        141.38        125.86         2.52 o
   5   5   2       8838.87       9052.47        54.11 o
   6   5   2        154.30        160.74         2.51 o
   7   5   2        324.30        331.34         3.68 o
   8   5   2          6.15          4.52         1.33 o
   9   5   2         11.96         19.99         1.41 o
  10   5   2        149.86        142.03         2.78 o
  11   5   2        788.43        828.36         6.99 o
  12   5   2         58.61         55.49         1.85 o
  13   5   2         54.30         66.84         2.17 o
  14   5   2        404.96        393.07         4.68 o
  15   5   2        174.85        171.60         3.77 o
  16   5   2        110.65        105.31         2.89 o
  17   5   2       1141.31       1155.11        10.21 o
  18   5   2        697.40        664.26         7.18 o
  19   5   2        126.74        125.45         4.08 o
  20   5   2        115.63        113.14         4.86 o
  21   5   2        737.70        693.08        10.76 o
  22   5   2         86.55         86.67         4.43 o
  23   5   2         32.47         39.53         6.00 o
  24   5   2        101.40        102.62         7.62 o
  25   5   2        151.58        195.05         8.96 o
  26   5   2         46.32         33.77        23.55 o
 -28   6   2         28.25         33.56        12.86 o
 -27   6   2         56.11         71.78         5.83 o
 -26   6   2          5.17         14.12         5.11 o
 -25   6   2         87.53         96.91         5.75 o
 -24   6   2          5.59          9.81         4.55 o
 -23   6   2        395.16        375.64         8.68 o
 -22   6   2         81.44         83.95         4.63 o
 -21   6   2        572.50        571.49         9.25 o
 -20   6   2         88.52         82.43         4.42 o
 -19   6   2        231.77        212.17         5.12 o
 -18   6   2         20.37         13.62         2.21 o
 -17   6   2        370.93        371.14         5.92 o
 -16   6   2         87.52         87.69         3.48 o
 -15   6   2       2117.01       2246.61        18.74 o
 -14   6   2        241.69        262.13         4.75 o
 -13   6   2        180.40        200.94         3.60 o
 -12   6   2         17.42         20.92         1.64 o
 -11   6   2       1401.79       1434.88        11.43 o
 -10   6   2       1111.37       1161.54         8.98 o
  -9   6   2       1621.32       1613.19        11.81 o
  -8   6   2        246.80        218.69         3.29 o
  -7   6   2      13309.07      13977.52        95.18 o
  -6   6   2        446.58        445.24         4.79 o
  -5   6   2        958.30        922.97         7.84 o
  -4   6   2        222.29        242.97         3.25 o
  -3   6   2       3332.93       3161.30        21.37 o
  -2   6   2        847.30        857.41         6.67 o
  -1   6   2        196.47        216.03         3.11 o
   0   6   2       1950.92       1904.46        13.41 o
   1   6   2        103.21         60.43         1.68 o
   2   6   2        281.97        246.27         3.08 o
   3   6   2        705.86        680.31         5.79 o
   4   6   2        539.73        590.86         5.22 o
   5   6   2        398.41        597.24         5.02 o
   6   6   2       3571.59       3706.16        24.77 o
   7   6   2         13.13         16.61         1.31 o
   8   6   2         40.70         47.11         1.99 o
   9   6   2         55.07         45.09         1.99 o
  10   6   2       1000.50       1005.70         9.00 o
  11   6   2        366.97        378.29         4.49 o
  12   6   2        553.80        545.81         5.63 o
  13   6   2        785.82        896.80         7.67 o
  14   6   2         35.56         41.08         1.99 o
  15   6   2        309.95        302.79         4.70 o
  16   6   2        307.79        294.24         4.58 o
  17   6   2       1453.98       1401.07        12.47 o
  18   6   2        634.91        665.39         7.77 o
  19   6   2        800.72        788.45         8.68 o
  20   6   2        100.63         97.37         4.15 o
  21   6   2         23.49         12.20         3.36 o
  22   6   2         37.92         33.19         6.22 o
  23   6   2         69.19         77.75         4.79 o
  24   6   2         12.15         18.42         4.04 o
  25   6   2        302.91        294.64        10.57 o
  26   6   2         63.28         39.82        12.59 o
 -27   7   2         90.82         88.45         6.93 o
 -26   7   2         99.19        104.53         6.03 o
 -25   7   2         53.78         58.16         5.75 o
 -24   7   2        233.18        210.50        14.09 o
 -23   7   2        149.69        138.41         7.14 o
 -22   7   2        306.66        304.66        10.76 o
 -21   7   2         28.40         28.28         5.05 o
 -20   7   2          0.02          1.41         3.43 o
 -19   7   2        143.07        122.82         4.97 o
 -18   7   2        554.71        540.43         8.06 o
 -17   7   2         36.88         38.89         3.21 o
 -16   7   2        272.53        275.16         5.31 o
 -15   7   2        216.63        254.31         5.29 o
 -14   7   2        196.18        201.30         4.69 o
 -13   7   2       1516.05       1521.33        14.23 o
 -12   7   2        634.82        612.82         6.62 o
 -11   7   2       4888.25       4926.59        36.42 o
 -10   7   2       1031.14       1070.91         9.48 o
  -9   7   2          5.75          0.68         1.74 o
  -8   7   2       5741.62       5797.84        43.73 o
  -7   7   2        755.40        949.50        11.19 o
  -6   7   2       1863.60       1885.33        14.35 o
  -5   7   2        138.04        137.63         2.76 o
  -4   7   2        541.22        561.95         5.77 o
  -3   7   2       7633.98       7931.42        53.02 o
  -2   7   2       2732.66       2854.94        19.51 o
  -1   7   2        125.08        114.03         2.27 o
   0   7   2       6102.22       6260.68        40.97 o
   1   7   2      11042.84      11324.46        77.38 o
   2   7   2        854.44        877.56         7.30 o
   3   7   2        744.27        700.07         6.01 o
   4   7   2        276.85        265.45         3.24 o
   5   7   2       1208.78       1427.89        10.74 o
   6   7   2       1158.44       1174.62         8.89 o
   7   7   2          3.18          0.08         1.28 o
   8   7   2       3306.83       3423.58        22.49 o
   9   7   2        618.45        597.63         5.59 o
  10   7   2         32.78         33.69         2.55 o
  11   7   2        584.99        583.41         6.06 o
  12   7   2        420.77        382.57         4.89 o
  13   7   2       2237.09       2369.74        18.19 o
  14   7   2        537.71        552.07         5.88 o
  15   7   2        354.07        343.63         5.80 o
  16   7   2        743.00        746.07         7.39 o
  17   7   2          1.89          3.03         3.24 o
  18   7   2        121.01        115.87         3.58 o
  19   7   2        123.77        124.35         4.19 o
  20   7   2         99.38        106.09         5.14 o
  21   7   2        233.58        217.09         6.16 o
  22   7   2          0.54         -2.18         3.58 o
  23   7   2        130.31        150.96         6.99 o
  24   7   2        115.06        111.74         5.65 o
  25   7   2          5.57          0.65         5.77 o
 -27   8   2         11.13         15.26         5.10 o
 -26   8   2          1.62          5.89         4.82 o
 -25   8   2        284.70        262.17         8.56 o
 -24   8   2         38.90         54.39         8.95 o
 -23   8   2         23.63         20.83         5.62 o
 -22   8   2         32.28         35.72         4.61 o
 -21   8   2          3.96         -3.78         4.09 o
 -20   8   2        271.01        265.65         8.52 o
 -19   8   2        648.53        612.68        11.76 o
 -18   8   2         22.24          9.48         4.03 o
 -17   8   2          9.88          8.49         2.82 o
 -16   8   2        808.22        780.63         9.68 o
 -15   8   2        202.85        202.66         4.79 o
 -14   8   2         45.07         49.81         2.37 o
 -13   8   2         22.14         22.94         2.07 o
 -12   8   2        200.38        220.04         4.39 o
 -11   8   2       4863.22       4837.78        35.92 o
 -10   8   2       1788.63       1823.88        14.83 o
  -9   8   2        658.35        656.20         7.23 o
  -8   8   2        400.16        375.00         5.09 o
  -7   8   2       5656.31       6006.93        45.32 o
  -6   8   2        548.97        583.35         6.36 o
  -5   8   2       1551.03       1540.09        13.09 o
  -4   8   2        280.53        279.66         4.16 o
  -3   8   2        555.27        646.37         6.41 o
  -2   8   2         29.46         34.81         1.83 o
  -1   8   2        561.76        595.88         5.81 o
   0   8   2        251.38        248.60         3.54 o
   1   8   2       4860.75       5203.37        36.51 o
   2   8   2         35.91         38.51         1.94 o
   3   8   2        498.17        484.68         5.18 o
   4   8   2        482.34        479.55         5.21 o
   5   8   2       1045.18       1250.43        10.15 o
   6   8   2       1157.18       1181.53         9.35 o
   7   8   2        942.29        969.15         8.20 o
   8   8   2         46.55         42.83         1.86 o
   9   8   2       1151.61       1099.24         9.57 o
  10   8   2        147.89        145.68         2.89 o
  11   8   2         82.94         84.82         2.50 o
  12   8   2        650.34        632.36         6.74 o
  13   8   2        157.95        147.88         3.29 o
  14   8   2        271.24        262.81         4.43 o
  15   8   2        158.26        167.12         3.49 o
  16   8   2        536.04        531.53         7.05 o
  17   8   2       1786.84       1710.73        17.00 o
  18   8   2         14.90         15.07         3.07 o
  19   8   2         21.21         22.38         3.31 o
  20   8   2         29.29         21.39         4.78 o
  21   8   2        197.07        222.66         5.93 o
  22   8   2        117.71        123.12         6.18 o
  23   8   2         19.75         22.97         4.22 o
  24   8   2         32.68         28.39         4.45 o
  25   8   2        189.16        228.15         8.35 o
 -27   9   2          4.00          4.67         5.37 o
 -26   9   2          1.60          2.46         6.14 o
 -25   9   2         17.06         18.49         5.32 o
 -24   9   2          3.31          6.68         7.30 o
 -23   9   2          2.59          5.73         4.82 o
 -22   9   2          7.29          0.55         4.66 o
 -21   9   2         30.32         28.75         4.94 o
 -20   9   2         16.23          9.12         4.83 o
 -19   9   2         97.38         92.77         5.93 o
 -18   9   2        134.32        126.89         6.40 o
 -17   9   2        126.65        133.88         4.03 o
 -16   9   2        160.54        157.39         4.22 o
 -15   9   2       2131.74       2037.31        19.57 o
 -14   9   2         20.38         24.72         2.65 o
 -13   9   2        183.47        178.58         3.75 o
 -12   9   2       1221.15       1168.37        13.95 o
 -11   9   2      19817.22      20123.29       143.05 o
 -10   9   2        315.10        339.09         4.98 o
  -9   9   2        157.87        169.93         3.63 o
  -8   9   2       1619.01       1662.11        15.12 o
  -7   9   2        732.24        730.56         7.53 o
  -6   9   2         44.15         39.12         2.08 o
  -5   9   2        705.68        689.00         7.19 o
  -4   9   2        383.23        418.78         5.84 o
  -3   9   2        560.53        717.46         8.79 o
  -2   9   2         73.03         73.82         3.01 o
  -1   9   2          1.35         -1.35         1.95 o
   0   9   2          7.77         12.02         1.83 o
   1   9   2       1968.05       2271.04        18.35 o
   2   9   2          0.91         -2.28         1.52 o
   3   9   2        444.72        465.81         5.77 o
   4   9   2        754.74        759.07         7.23 o
   5   9   2       1166.12       1246.61        10.61 o
   6   9   2          8.43          8.08         1.74 o
   7   9   2        767.71        779.22         7.21 o
   8   9   2         34.10         36.00         1.99 o
   9   9   2      11614.85      11651.16        77.34 o
  10   9   2        152.94        169.19         3.30 o
  11   9   2         50.77         57.23         2.44 o
  12   9   2        353.09        361.02         4.97 o
  13   9   2       5311.34       5140.92        38.37 o
  14   9   2         73.02         85.21         4.35 o
  15   9   2        610.46        564.55         6.90 o
  16   9   2          0.00         -0.14         2.83 o
  17   9   2         63.91         58.87         3.68 o
  18   9   2          0.62         -3.79         3.09 o
  19   9   2          3.82          0.04         4.16 o
  20   9   2         16.84         13.34         3.48 o
  21   9   2        144.11        138.31         5.14 o
  22   9   2          8.25          5.52         3.60 o
  23   9   2         45.89         39.04         4.75 o
  24   9   2         84.25         94.89         6.81 o
  25   9   2          5.61          4.57         6.42 o
 -26  10   2          9.43          3.59         5.59 o
 -25  10   2         14.50          7.60         5.08 o
 -24  10   2         10.00         10.99         5.89 o
 -23  10   2         17.40          8.21         4.84 o
 -22  10   2        135.99        120.68         6.46 o
 -21  10   2        186.90        164.54        12.96 o
 -20  10   2        232.86        202.70         7.99 o
 -19  10   2        637.53        605.46        12.79 o
 -18  10   2          3.70         -2.25         5.97 o
 -17  10   2         61.71         49.67         4.48 o
 -16  10   2          2.60         -0.83         2.96 o
 -15  10   2         63.63         42.36         3.02 o
 -14  10   2        645.44        648.21         7.65 o
 -13  10   2         62.55         72.89         3.13 o
 -12  10   2        129.37        130.82         3.38 o
 -11  10   2       3657.38       3740.02        29.12 o
 -10  10   2        234.09        224.73         4.47 o
  -9  10   2        116.36        122.02         3.26 o
  -8  10   2        258.68        264.36         5.33 o
  -7  10   2       1445.41       1496.04        13.64 o
  -6  10   2       1419.63       1487.26        14.05 o
  -5  10   2        578.34        565.36         7.15 o
  -4  10   2       1124.57       1192.63        12.83 o
  -3  10   2       3383.90       3589.35        35.87 o
  -2  10   2         73.99         75.06         3.20 o
  -1  10   2          3.07          0.63         2.14 o
   0  10   2          2.27          2.43         2.11 o
   1  10   2       2999.90       3123.93        27.98 o
   2  10   2         17.81         15.17         1.95 o
   3  10   2          0.18          1.55         1.71 o
   4  10   2       3612.61       3807.46        33.52 o
   5  10   2        171.83        160.30         3.32 o
   6  10   2        492.61        476.15         5.54 o
   7  10   2        133.31        131.18         2.95 o
   8  10   2         36.37         37.18         2.20 o
   9  10   2        514.12        530.40         6.30 o
  10  10   2       2832.11       2831.76        21.88 o
  11  10   2        281.10        267.55         4.85 o
  12  10   2          7.09          8.27         2.23 o
  13  10   2        119.51        133.51         3.32 o
  14  10   2        481.40        441.87         5.98 o
  15  10   2         96.39         85.58         4.12 o
  16  10   2         59.87         61.35         4.02 o
  17  10   2         21.79         19.28         3.59 o
  18  10   2         58.23         45.05         3.96 o
  19  10   2        249.63        234.46         6.52 o
  20  10   2        257.41        225.30         6.49 o
  21  10   2          2.50          0.95         3.80 o
  22  10   2          0.19         -4.17         3.79 o
  23  10   2          3.32         -0.96         3.83 o
  24  10   2         41.55         54.12         5.42 o
 -26  11   2          2.66          9.90         5.46 o
 -25  11   2          9.12          8.57         7.04 o
 -24  11   2          5.57          2.19         5.10 o
 -23  11   2          2.47          9.56         5.09 o
 -22  11   2        173.63        133.27         7.21 o
 -21  11   2        200.10        175.24         7.62 o
 -20  11   2          0.72         -6.34         4.89 o
 -19  11   2        771.87        689.32        19.88 o
 -18  11   2       1032.97        995.72        18.51 o
 -17  11   2        154.95        147.27         7.31 o
 -16  11   2       1399.62       1338.05        17.73 o
 -15  11   2        193.78        164.33         5.18 o
 -14  11   2         84.82         75.87         3.23 o
 -13  11   2        240.73        228.91         5.71 o
 -12  11   2        981.12        965.09         9.95 o
 -11  11   2         67.48         60.66         2.99 o
 -10  11   2         92.42         96.44         3.62 o
  -9  11   2        310.66        320.31         5.19 o
  -8  11   2          5.98          7.44         2.43 o
  -7  11   2       3204.55       3421.74        32.50 o
  -6  11   2        598.72        627.15         8.22 o
  -5  11   2        244.66        257.84         5.16 o
  -4  11   2        357.46        405.19         6.13 o
  -3  11   2        507.38        539.25         8.11 o
  -2  11   2        103.86        109.94         3.77 o
  -1  11   2          5.50          3.44         2.44 o
   0  11   2        105.44         87.93         3.51 o
   1  11   2       4003.21       4280.09        37.64 o
   2  11   2        114.78         98.03         3.85 o
   3  11   2        460.23        482.72         6.34 o
   4  11   2       2402.51       2469.23        21.86 o
   5  11   2      10775.75      11358.43        84.29 o
   6  11   2        410.97        432.96         5.68 o
   7  11   2        621.73        605.48         6.66 o
   8  11   2          9.65         10.68         2.15 o
   9  11   2        595.67        560.56         6.22 o
  10  11   2         52.46         54.42         2.54 o
  11  11   2        142.71        142.81         3.63 o
  12  11   2         48.92         51.54         2.57 o
  13  11   2         99.09         75.25         4.43 o
  14  11   2          9.33          8.12         3.56 o
  15  11   2         81.12         82.37         4.56 o
  16  11   2        948.19        910.12        13.46 o
  17  11   2        167.76        143.42         5.45 o
  18  11   2        309.41        275.75         7.28 o
  19  11   2          3.07          0.99         3.77 o
  20  11   2         49.99         36.54         4.33 o
  21  11   2        132.53        143.80         5.84 o
  22  11   2          2.15          5.04         4.02 o
  23  11   2          8.88          4.68         4.19 o
  24  11   2         59.51         64.00         7.11 o
 -25  12   2         18.93         15.38         5.72 o
 -24  12   2          1.06         -7.51         5.01 o
 -23  12   2          4.61          0.74         5.16 o
 -22  12   2        109.13        113.94         7.15 o
 -21  12   2         41.71         41.11         6.70 o
 -20  12   2         13.23          9.57         5.36 o
 -19  12   2        864.05        742.12        14.93 o
 -18  12   2        728.03        715.31        14.56 o
 -17  12   2        531.79        508.68        12.70 o
 -16  12   2        406.95        411.62        10.20 o
 -15  12   2       8686.51       8352.04        93.98 o
 -14  12   2        116.93        116.19         5.04 o
 -13  12   2         38.68         33.86         3.15 o
 -12  12   2          0.65         -2.48         2.73 o
 -11  12   2        155.93        171.20         4.62 o
 -10  12   2       1226.50       1187.01        12.61 o
  -9  12   2        509.80        515.76         7.84 o
  -8  12   2        317.73        326.70         6.34 o
  -7  12   2       1438.17       1630.73        17.13 o
  -6  12   2        437.43        442.31         6.89 o
  -5  12   2         87.93         98.66         3.89 o
  -4  12   2         21.53         21.32         2.83 o
  -3  12   2        178.90        151.09         4.46 o
  -2  12   2         47.58         49.57         3.31 o
  -1  12   2        394.93        388.37         6.97 o
   0  12   2        295.28        301.27         5.79 o
   1  12   2         28.18         25.62         2.75 o
   2  12   2        585.93        599.53         8.42 o
   3  12   2         16.90         10.60         2.66 o
   4  12   2         88.22         80.19         3.47 o
   5  12   2       2799.39       3037.08        26.56 o
   6  12   2        164.62        133.01         3.66 o
   7  12   2          0.36         -0.28         2.34 o
   8  12   2          8.16          5.18         2.34 o
   9  12   2        411.47        467.98         6.34 o
  10  12   2        686.13        693.14        10.19 o
  11  12   2          2.98          4.16         2.47 o
  12  12   2        827.10        812.08        12.24 o
  13  12   2       8629.69       8270.19        79.81 o
  14  12   2       1251.92       1164.58        16.82 o
  15  12   2        889.23        834.30        13.37 o
  16  12   2        198.34        221.95         6.75 o
  17  12   2        227.29        193.36         6.54 o
  18  12   2         46.73         50.10         4.76 o
  19  12   2          9.73         -1.54         3.97 o
  20  12   2         20.45         20.03         4.34 o
  21  12   2          0.95          0.44         4.08 o
  22  12   2          3.38          2.91         4.21 o
  23  12   2         19.96         45.10         5.09 o
 -25  13   2          4.29          1.57         5.75 o
 -24  13   2         43.93         57.24         6.31 o
 -23  13   2        562.67        648.34        14.79 o
 -22  13   2          0.00         -3.66         5.33 o
 -21  13   2         92.26         94.73         6.93 o
 -20  13   2         57.63         52.54         9.03 o
 -19  13   2        170.55        197.26         8.21 o
 -18  13   2         28.02         18.21         5.80 o
 -17  13   2        104.75        120.74         7.35 o
 -16  13   2        100.13        103.00         8.26 o
 -15  13   2       5776.62       5525.35        64.06 o
 -14  13   2         39.91         40.46         3.88 o
 -13  13   2        271.01        242.29         6.32 o
 -12  13   2        830.02        808.34        10.41 o
 -11  13   2       4097.15       3921.36        35.46 o
 -10  13   2         35.43         40.76         3.54 o
  -9  13   2          2.70         -0.68         3.27 o
  -8  13   2          0.00         -0.27         3.14 o
  -7  13   2        198.93        187.19         6.53 o
  -6  13   2          7.60          2.53         3.04 o
  -5  13   2        822.26        838.46        11.41 o
  -4  13   2         15.26         18.18         3.18 o
  -3  13   2        176.69        200.30         5.42 o
  -2  13   2         64.80         61.49         3.69 o
  -1  13   2         96.42         92.13         3.98 o
   0  13   2        498.60        453.12         7.37 o
   1  13   2       1324.00       1352.04        15.10 o
   2  13   2        248.99        222.60         5.38 o
   3  13   2        532.93        526.18         8.06 o
   4  13   2         10.42          4.70         2.95 o
   5  13   2        174.67        149.50         4.48 o
   6  13   2         13.67          5.13         2.91 o
   7  13   2         28.03         28.46         3.15 o
   8  13   2        203.36        223.89         5.44 o
   9  13   2       2472.36       2471.45        21.61 o
  10  13   2        851.60        866.26        10.01 o
  11  13   2        150.93        140.49         4.12 o
  12  13   2         94.48         88.80         4.75 o
  13  13   2       6915.43       6747.90        76.35 o
  14  13   2        452.16        467.66         9.92 o
  15  13   2        304.26        282.22         9.68 o
  16  13   2         28.46         26.37         4.47 o
  17  13   2          4.30         -0.26         3.94 o
  18  13   2         52.60         41.34         4.72 o
  19  13   2         28.98         20.41         4.52 o
  20  13   2         27.49         25.71         4.64 o
  21  13   2        106.11        137.94         6.75 o
  22  13   2         21.30         19.26         4.75 o
  23  13   2        282.69        359.75         9.43 o
 -24  14   2          0.29         14.54         8.10 o
 -23  14   2         37.60         25.35         6.54 o
 -22  14   2        201.00        191.04         8.73 o
 -21  14   2          0.12          1.22         5.61 o
 -20  14   2        227.42        230.99         9.26 o
 -19  14   2         16.03         13.92         5.86 o
 -18  14   2          0.50          2.64         5.71 o
 -17  14   2        329.76        300.45        10.78 o
 -16  14   2         63.49         73.90        11.02 o
 -15  14   2       3326.23       3001.96        40.70 o
 -14  14   2       1021.66       1001.47        14.66 o
 -13  14   2        103.36         93.75         4.55 o
 -12  14   2         98.74         96.16         5.80 o
 -11  14   2        262.19        288.73         7.18 o
 -10  14   2         18.41         17.14         3.74 o
  -9  14   2        235.07        212.97         6.03 o
  -8  14   2         13.90          6.36         3.48 o
  -7  14   2        505.62        450.14         8.32 o
  -6  14   2         15.73         14.72         3.36 o
  -5  14   2        642.39        606.87         9.54 o
  -4  14   2        720.37        702.98        10.45 o
  -3  14   2       2009.98       1964.84        21.91 o
  -2  14   2          9.26         10.04         3.15 o
  -1  14   2         49.54         43.73         3.63 o
   0  14   2         44.35         50.47         3.54 o
   1  14   2        135.35        124.75         4.38 o
   2  14   2        107.02        105.24         4.27 o
   3  14   2        834.09        787.80        10.53 o
   4  14   2        392.83        378.73         7.19 o
   5  14   2          2.04         -0.86         3.01 o
   6  14   2        259.44        246.44         6.12 o
   7  14   2        185.19        174.13         5.12 o
   8  14   2         59.46         42.03         3.59 o
   9  14   2        190.93        219.12         5.42 o
  10  14   2       2009.83       1907.31        20.10 o
  11  14   2        161.05        153.73         6.37 o
  12  14   2        257.92        264.68         7.30 o
  13  14   2       2426.93       2264.10        31.42 o
  14  14   2       1442.66       1315.96        18.89 o
  15  14   2         14.06         11.48         4.30 o
  16  14   2        126.26        141.42         7.84 o
  17  14   2        112.93        149.38         6.21 o
  18  14   2         44.78         23.36         4.74 o
  19  14   2         51.25         47.46         5.14 o
  20  14   2        291.62        286.91         8.37 o
  21  14   2         70.35         99.87         6.07 o
  22  14   2         66.86         81.82         5.90 o
 -23  15   2        674.71        669.88        15.58 o
 -22  15   2        647.76        667.99        15.44 o
 -21  15   2         50.32         50.25         6.79 o
 -20  15   2        507.23        480.30        13.04 o
 -19  15   2        137.54        122.88         8.16 o
 -18  15   2         14.91         12.62         7.30 o
 -17  15   2          3.60         -1.24         7.02 o
 -16  15   2        137.23        122.39         7.82 o
 -15  15   2         91.44        114.04         7.46 o
 -14  15   2        816.87        785.64        17.88 o
 -13  15   2         42.18         43.51         4.05 o
 -12  15   2          6.16          3.67         3.57 o
 -11  15   2       3150.99       2979.81        31.75 o
 -10  15   2        702.60        672.28        12.04 o
  -9  15   2         59.64         59.45         4.45 o
  -8  15   2        337.51        317.87         8.80 o
  -7  15   2        249.50        239.06         6.55 o
  -6  15   2         63.68         51.25         4.20 o
  -5  15   2         88.88        101.47         4.67 o
  -4  15   2       1920.43       1862.31        21.32 o
  -3  15   2        104.65        114.19         4.74 o
  -2  15   2        681.12        652.31        10.24 o
  -1  15   2         62.09         61.93         4.02 o
   0  15   2          0.39         -2.49         3.20 o
   1  15   2        951.80        983.95        12.43 o
   2  15   2         65.03         54.53         3.86 o
   3  15   2        387.95        387.15         7.47 o
   4  15   2       1277.39       1239.97        14.72 o
   5  15   2        274.45        282.64         6.65 o
   6  15   2       1792.48       1721.39        18.90 o
   7  15   2         36.30         35.15         3.92 o
   8  15   2        680.06        642.94         9.46 o
   9  15   2       2460.14       2365.38        24.25 o
  10  15   2          0.18         -1.20         3.22 o
  11  15   2         58.44         60.61         4.73 o
  12  15   2        150.59        158.98         6.38 o
  13  15   2         14.40          2.62         4.60 o
  14  15   2         82.98         77.96         5.91 o
  15  15   2         30.14         43.87         4.98 o
  16  15   2        447.67        465.77        10.48 o
  17  15   2        248.75        245.37         8.03 o
  18  15   2         21.61         25.77         4.88 o
  19  15   2        434.77        476.77        10.67 o
  20  15   2        566.12        604.35        12.10 o
  21  15   2        705.66        797.99        14.13 o
 -22  16   2        125.23         93.17         7.85 o
 -21  16   2        334.27        327.70        11.52 o
 -20  16   2        128.40        108.55         9.37 o
 -19  16   2       1357.11       1216.26        23.52 o
 -18  16   2        144.10        128.76         8.29 o
 -17  16   2        123.79        116.76         7.91 o
 -16  16   2        140.66        125.96         8.10 o
 -15  16   2       1395.67       1228.45        23.17 o
 -14  16   2         25.60         20.96         7.64 o
 -13  16   2          0.74         -1.23         4.28 o
 -12  16   2         47.98         44.92         4.22 o
 -11  16   2          1.73          1.49         3.55 o
 -10  16   2         75.20         71.05         4.53 o
  -9  16   2        235.61        201.55         6.13 o
  -8  16   2         28.80         30.19         4.23 o
  -7  16   2       3743.91       3492.27        36.74 o
  -6  16   2         13.83         11.48         4.04 o
  -5  16   2         10.08          8.25         3.89 o
  -4  16   2        755.70        691.69        10.96 o
  -3  16   2         64.67         74.79         4.60 o
  -2  16   2          0.29          2.53         3.49 o
  -1  16   2       1076.32       1065.18        14.20 o
   0  16   2         16.21         13.86         3.68 o
   1  16   2        113.05        114.77         4.75 o
   2  16   2        108.90        105.92         4.66 o
   3  16   2          9.99         10.99         3.57 o
   4  16   2        681.93        625.92         9.90 o
   5  16   2        526.68        480.60         8.56 o
   6  16   2        226.51        198.19         5.98 o
   7  16   2        222.20        206.43         5.66 o
   8  16   2         14.40         13.34         3.49 o
   9  16   2        185.14        176.61         5.23 o
  10  16   2         18.00         21.84         3.89 o
  11  16   2          0.59          0.01         4.26 o
  12  16   2        127.20        103.75         6.13 o
  13  16   2        465.13        366.18        10.10 o
  14  16   2        545.62        478.51        11.55 o
  15  16   2         16.00         13.84         4.74 o
  16  16   2         43.56         38.24         6.07 o
  17  16   2       2945.41       2793.47        35.41 o
  18  16   2        593.61        530.90        11.42 o
  19  16   2        312.13        283.12         8.80 o
  20  16   2         96.03         68.65         6.00 o
 -21  17   2        121.64        129.62         8.68 o
 -20  17   2          0.12         -7.61         6.59 o
 -19  17   2         44.37         28.14         7.01 o
 -18  17   2        534.51        549.93        14.99 o
 -17  17   2         40.76         29.77         6.89 o
 -16  17   2        251.62        260.84        10.89 o
 -15  17   2         53.09         59.12         6.84 o
 -14  17   2         26.16         23.18         6.13 o
 -13  17   2         23.83         13.67         4.81 o
 -12  17   2         38.52         41.09         6.20 o
 -11  17   2         88.87         84.80         4.88 o
 -10  17   2          3.40          1.45         3.80 o
  -9  17   2        359.77        348.88         8.83 o
  -8  17   2        267.83        267.24         7.29 o
  -7  17   2       1961.01       1959.34        22.93 o
  -6  17   2        125.57        128.96         5.49 o
  -5  17   2        187.99        162.56         7.00 o
  -4  17   2        327.96        322.71         7.90 o
  -3  17   2        255.10        217.89         6.54 o
  -2  17   2         14.23          9.45         3.95 o
  -1  17   2         25.31         23.61         4.08 o
   0  17   2         82.96         96.77         4.72 o
   1  17   2         51.85         42.00         4.18 o
   2  17   2        199.46        191.83         5.76 o
   3  17   2         74.65         65.58         4.43 o
   4  17   2          3.31         -1.67         3.80 o
   5  17   2          6.55          6.14         4.80 o
   6  17   2         19.85         24.05         3.66 o
   7  17   2        349.91        330.78         7.21 o
   8  17   2          3.99         -1.31         3.34 o
   9  17   2         37.05         35.31         3.86 o
  10  17   2        115.01        107.67         5.06 o
  11  17   2         16.83         11.58         4.61 o
  12  17   2         39.97         26.77         5.23 o
  13  17   2         15.25         13.49         5.05 o
  14  17   2        552.33        502.03        12.18 o
  15  17   2        200.21        200.54         8.09 o
  16  17   2        503.57        498.36        11.39 o
  17  17   2        451.12        420.20        10.76 o
  18  17   2        426.22        414.15        10.77 o
  19  17   2        155.62        145.03         9.09 o
 -20  18   2         50.68         48.58         7.90 o
 -19  18   2        428.89        394.63        13.74 o
 -18  18   2        335.99        349.29        12.99 o
 -17  18   2         90.35         88.50         8.09 o
 -16  18   2        301.68        309.97        12.10 o
 -15  18   2        534.55        511.29        14.52 o
 -14  18   2         13.80         12.17         6.45 o
 -13  18   2          0.82         -4.42         5.08 o
 -12  18   2          1.15         -2.27         4.33 o
 -11  18   2        343.69        325.03         8.18 o
 -10  18   2         20.86         23.26         4.19 o
  -9  18   2         19.87         20.86         4.26 o
  -8  18   2        845.40        777.13        12.30 o
  -7  18   2        500.58        476.87         9.51 o
  -6  18   2        404.03        382.86         8.67 o
  -5  18   2        134.39        132.95         5.69 o
  -4  18   2         28.39         25.90         4.44 o
  -3  18   2        809.71        833.11        12.80 o
  -2  18   2         41.61         33.65         4.41 o
  -1  18   2       2659.57       2589.34        29.58 o
   0  18   2          7.04          1.87         4.35 o
   1  18   2          6.30          6.05         3.93 o
   2  18   2       1942.25       1862.36        22.11 o
   3  18   2        178.37        183.50         6.19 o
   4  18   2         84.26         87.04         5.05 o
   5  18   2          1.89          4.46         3.82 o
   6  18   2         22.65         16.63         3.70 o
   7  18   2         74.00         64.13         4.24 o
   8  18   2        126.83        117.22         4.93 o
   9  18   2        363.10        345.63         8.16 o
  10  18   2          2.91         -2.04         4.45 o
  11  18   2         39.58         32.84         5.47 o
  12  18   2          0.03         -2.95         4.86 o
  13  18   2        233.33        227.87         8.50 o
  14  18   2        115.29        102.85         6.83 o
  15  18   2        197.26        208.72         8.49 o
  16  18   2        612.76        640.65        13.18 o
  17  18   2        289.85        268.58         9.92 o
  18  18   2        206.43        197.28        13.22 o
 -19  19   2          2.31         10.67         7.42 o
 -18  19   2         51.00         32.66         7.63 o
 -17  19   2         16.00         19.54         7.62 o
 -16  19   2        105.03         98.56         8.43 o
 -15  19   2        756.34        704.25        17.49 o
 -14  19   2         81.15         73.94         7.69 o
 -13  19   2         68.80         47.35         7.29 o
 -12  19   2         21.48         22.92         5.93 o
 -11  19   2         82.26         95.11         6.08 o
 -10  19   2         79.79         76.11         5.24 o
  -9  19   2          7.18          2.05         4.07 o
  -8  19   2        110.39        113.03         5.68 o
  -7  19   2        842.48        824.62        12.98 o
  -6  19   2         56.40         62.28         4.81 o
  -5  19   2         84.53         88.01         5.29 o
  -4  19   2         49.86         43.79         4.73 o
  -3  19   2       1106.91       1118.69        15.64 o
  -2  19   2         84.77         80.52         5.27 o
  -1  19   2         22.61         20.44         4.22 o
   0  19   2        390.90        364.74         8.46 o
   1  19   2        191.44        196.08         7.74 o
   2  19   2         74.52         73.03         5.02 o
   3  19   2        251.09        265.28         7.41 o
   4  19   2         38.15         31.61         4.58 o
   5  19   2        340.98        329.57         7.35 o
   6  19   2          0.20         -0.84         3.58 o
   7  19   2         26.24         21.02         3.94 o
   8  19   2          2.42          7.49         3.95 o
   9  19   2         49.98         27.41         4.74 o
  10  19   2        146.80        129.08         6.55 o
  11  19   2         10.21         -3.13         5.12 o
  12  19   2         84.84         73.54         6.40 o
  13  19   2         91.16        105.88         7.95 o
  14  19   2          3.26          4.86         6.39 o
  15  19   2        206.11        191.94         9.68 o
  16  19   2         79.82         69.37         7.71 o
  17  19   2        175.11        224.57        10.47 o
 -18  20   2          3.14          9.98         7.46 o
 -17  20   2         48.52         51.55         7.92 o
 -16  20   2         35.10         62.76         8.04 o
 -15  20   2        133.36        146.14        11.31 o
 -14  20   2        101.64         92.36         8.48 o
 -13  20   2          0.15         -1.55         6.48 o
 -12  20   2         15.06         11.84         5.89 o
 -11  20   2        528.55        511.95        12.38 o
 -10  20   2         84.58         68.39         5.93 o
  -9  20   2         19.96         14.55         4.54 o
  -8  20   2          4.74         -6.13         4.08 o
  -7  20   2         19.06         10.51         4.48 o
  -6  20   2        187.99        176.76         6.61 o
  -5  20   2       1272.62       1244.21        17.18 o
  -4  20   2         40.37         35.55         4.80 o
  -3  20   2       3112.28       3082.02        34.05 o
  -2  20   2        162.35        184.55         6.75 o
  -1  20   2        506.71        516.61        10.38 o
   0  20   2         11.98         13.60         4.54 o
   1  20   2        518.44        543.60        10.57 o
   2  20   2        335.47        325.28         8.55 o
   3  20   2       1070.27       1040.43        15.21 o
   4  20   2         11.87         21.54         4.59 o
   5  20   2        278.76        265.28         7.68 o
   6  20   2        530.21        497.69        10.12 o
   7  20   2         16.93         13.57         4.76 o
   8  20   2          2.37          4.32         4.76 o
   9  20   2         73.50         80.71         7.16 o
  10  20   2          3.43          5.45         6.17 o
  11  20   2         16.62          7.03         6.24 o
  12  20   2         81.31         81.34         7.75 o
  13  20   2          6.53          3.33         6.37 o
  14  20   2         22.16         38.54         7.27 o
  15  20   2          2.99          9.76         6.49 o
  16  20   2         46.38         76.82         8.10 o
 -16  21   2          0.95          4.52         7.38 o
 -15  21   2        690.95        819.70        22.51 o
 -14  21   2         38.46         32.53         7.90 o
 -13  21   2          0.67         13.58         7.27 o
 -12  21   2          4.45         -1.17         6.62 o
 -11  21   2         75.01         73.21         7.18 o
 -10  21   2         68.88         72.37         6.13 o
  -9  21   2         36.55         35.77         5.08 o
  -8  21   2         19.64         14.59         4.86 o
  -7  21   2        230.22        204.20         7.22 o
  -6  21   2        191.13        186.56         7.07 o
  -5  21   2         94.60         99.93         5.94 o
  -4  21   2          8.19          4.57         4.75 o
  -3  21   2       1421.43       1406.66        18.92 o
  -2  21   2        397.94        382.03        10.50 o
  -1  21   2         39.12         46.98         5.29 o
   0  21   2         44.34         49.40         5.48 o
   1  21   2        603.49        547.56        10.96 o
   2  21   2        106.12        104.23         5.90 o
   3  21   2        103.79        109.11         6.01 o
   4  21   2          0.02         -1.31         4.61 o
   5  21   2          1.19          1.83         4.64 o
   6  21   2          0.46          2.23         4.47 o
   7  21   2         17.22         15.44         5.04 o
   8  21   2        141.86        142.99         8.61 o
   9  21   2        154.74        178.20         9.87 o
  10  21   2          9.13          4.22         6.61 o
  11  21   2          4.53         -1.77         6.49 o
  12  21   2         54.83         75.12         8.02 o
  13  21   2        558.61        602.97        16.82 o
  14  21   2        101.15        133.81         9.21 o
  15  21   2          1.22         -4.60         6.85 o
 -15  22   2        711.55        945.01        23.07 o
 -14  22   2          0.33         -0.38         7.18 o
 -13  22   2          0.94          6.20         7.02 o
 -12  22   2          2.77         15.07         7.34 o
 -11  22   2         82.12         70.33         8.55 o
 -10  22   2        101.34         81.72         7.91 o
  -9  22   2        241.83        229.38         8.57 o
  -8  22   2         18.84         29.36         5.23 o
  -7  22   2          5.04          5.76         5.01 o
  -6  22   2          3.83          1.29         4.86 o
  -5  22   2        309.06        325.73         9.11 o
  -4  22   2        439.58        447.73        10.52 o
  -3  22   2        666.12        690.50        12.67 o
  -2  22   2         29.32         28.28         5.27 o
  -1  22   2        826.66        894.47        14.71 o
   0  22   2          0.01          3.67         4.98 o
   1  22   2        676.52        700.82        12.70 o
   2  22   2         50.50         51.66         5.51 o
   3  22   2        592.80        603.92        11.77 o
   4  22   2        176.65        167.75         6.97 o
   5  22   2        526.57        560.28        11.52 o
   6  22   2        515.09        471.23        11.50 o
   7  22   2         84.87         90.03         7.60 o
   8  22   2         47.01         49.51         7.94 o
   9  22   2        279.10        264.55        19.80 o
  10  22   2         44.49         39.35         7.75 o
  11  22   2          4.30         11.28         7.17 o
  12  22   2          0.84          6.66         7.21 o
  13  22   2        384.16        487.47        15.38 o
 -13  23   2         71.58         93.19         9.67 o
 -12  23   2          0.63         12.05         7.74 o
 -11  23   2          1.39         13.60         7.46 o
 -10  23   2        125.83        136.32         8.80 o
  -9  23   2          0.79          3.55         6.39 o
  -8  23   2         72.04         98.83         7.10 o
  -7  23   2        104.98         98.71         6.42 o
  -6  23   2         24.00         39.68         5.66 o
  -5  23   2         19.07         20.59         5.96 o
  -4  23   2        203.00        205.97         7.92 o
  -3  23   2       2027.15       2150.60        26.55 o
  -2  23   2        263.05        283.35         8.70 o
  -1  23   2         25.10         23.31         5.45 o
   0  23   2        626.36        644.61        12.64 o
   1  23   2       1287.10       1405.01        19.66 o
   2  23   2        137.55        135.56         6.86 o
   3  23   2        281.85        287.86         9.20 o
   4  23   2        228.98        224.44         7.97 o
   5  23   2          9.94         15.63         5.53 o
   6  23   2        135.67        122.87         8.63 o
   7  23   2         56.68         45.95         7.38 o
   8  23   2        145.80        171.34        10.59 o
   9  23   2         20.09         25.14         7.51 o
  10  23   2         60.84         83.00         8.81 o
  11  23   2          5.65          4.96         9.21 o
 -10  24   2         26.01         22.67         8.01 o
  -9  24   2         10.46         27.12         7.38 o
  -8  24   2          5.13          8.23         6.22 o
  -7  24   2         82.64         86.18         7.01 o
  -6  24   2         24.09         15.25         5.60 o
  -5  24   2        695.12        725.52        13.85 o
  -4  24   2          0.32          8.66         5.42 o
  -3  24   2        308.82        318.60         9.41 o
  -2  24   2         53.08         53.01         6.05 o
  -1  24   2        562.43        605.57        12.51 o
   0  24   2         40.97         55.98         6.28 o
   1  24   2        125.25        112.34         6.75 o
   2  24   2        427.69        446.14        10.96 o
   3  24   2        232.42        260.27         8.74 o
   4  24   2          1.48         12.20         5.98 o
   5  24   2          1.58          5.03         6.24 o
   6  24   2         52.95         51.05         7.69 o
   7  24   2          8.65         10.69         7.48 o
   8  24   2        162.66        209.28        12.32 o
  -7  25   2        320.42        361.83        11.97 o
  -6  25   2        151.54        148.65         8.45 o
  -5  25   2         97.57        112.84         7.21 o
  -4  25   2         15.03         23.05         5.91 o
  -3  25   2        105.12        104.18         6.96 o
  -2  25   2          1.12         -1.01         5.60 o
  -1  25   2         73.00         78.07         6.65 o
   0  25   2        740.46        831.10        14.98 o
   1  25   2          4.67         12.96         5.71 o
   2  25   2        472.95        490.67        11.87 o
   3  25   2          6.61         10.46         6.17 o
   4  25   2         30.99         51.13         8.25 o
   5  25   2          2.42          4.77         7.22 o
 -28   1   3          1.22         -0.88         5.19 o
 -27   1   3        393.37        431.06        13.92 o
 -26   1   3        147.98        168.18         9.85 o
 -25   1   3        335.33        321.80        11.04 o
 -24   1   3        719.21        714.59        18.77 o
 -23   1   3        457.99        450.51        11.00 o
 -22   1   3        235.54        245.77         7.74 o
 -21   1   3        325.53        317.07         8.43 o
 -20   1   3        472.91        488.13        10.15 o
 -19   1   3          0.43         -0.52         2.96 o
 -18   1   3         68.31         82.12         4.14 o
 -17   1   3        375.06        386.41         7.07 o
 -16   1   3        123.21        141.59         4.02 o
 -15   1   3          0.06         -4.06         2.71 o
 -14   1   3         45.52         57.59         3.24 o
 -13   1   3        218.49        247.17         3.51 o
 -12   1   3          0.59          0.52         0.83 o
 -11   1   3        587.58        609.52         5.63 o
 -10   1   3       1407.80       1523.41        11.39 o
  -9   1   3        257.38        255.14         3.64 o
  -8   1   3          1.40          1.33         1.55 o
  -7   1   3        519.59        512.83         6.09 o
  -6   1   3       1046.92       1027.93         8.35 o
  -5   1   3       7217.15       7404.89        45.07 o
  -4   1   3      19848.57      19933.90       115.79 o
  -3   1   3       7513.97       7530.94        43.78 o
  -2   1   3       4598.50       4528.44        28.31 o
  -1   1   3       5547.84       5539.59        33.21 o
   0   1   3      61037.95      60232.92       356.07 o
   1   1   3          3.12          7.27         1.56 o
   2   1   3        589.22        593.58         4.88 o
   3   1   3        227.21        234.75         3.08 o
   4   1   3       1304.72       1360.24         9.86 o
   5   1   3         36.54         38.40         1.68 o
   6   1   3         63.11         56.06         1.41 o
   7   1   3       3719.73       3938.38        31.56 o
   8   1   3        971.25       1008.29         9.36 o
   9   1   3         95.61         88.09         2.71 o
  10   1   3         42.00         47.66         2.19 o
  11   1   3        174.12        190.53         3.70 o
  12   1   3        116.95        119.01         2.70 o
  13   1   3          4.54         10.94         2.21 o
  14   1   3        169.87        173.68         3.62 o
  15   1   3         40.76         44.72         2.32 o
  16   1   3         61.32         60.71         2.54 o
  17   1   3         11.34          5.92         2.30 o
  18   1   3          0.44         -5.41         3.61 o
  19   1   3        880.53        854.79        12.25 o
  20   1   3        100.06        103.15         6.04 o
  21   1   3        833.43        825.62        12.41 o
  22   1   3          5.34          0.36         4.10 o
  23   1   3        368.83        354.93        10.54 o
  24   1   3          4.17          6.95         8.38 o
  25   1   3          4.22         -1.43         8.47 o
 -28   2   3        608.24        635.12        21.15 o
 -27   2   3          0.01         -7.00         4.67 o
 -26   2   3          7.79          8.51         4.93 o
 -25   2   3         17.75          7.63         5.05 o
 -24   2   3        176.15        175.35         7.14 o
 -23   2   3          0.11         -4.78         5.18 o
 -22   2   3        207.22        198.29         7.39 o
 -21   2   3        693.77        676.16        10.81 o
 -20   2   3       2829.80       2838.58        29.75 o
 -19   2   3         96.03         87.92         3.51 o
 -18   2   3        572.67        564.56         9.47 o
 -17   2   3        346.36        338.90         6.28 o
 -16   2   3        911.06        925.94         9.06 o
 -15   2   3         25.40         16.40         2.69 o
 -14   2   3        327.21        332.05         5.55 o
 -13   2   3        187.54        176.42         2.75 o
 -12   2   3        386.71        440.70         5.24 o
 -11   2   3        576.96        663.74         6.13 o
 -10   2   3         21.94         23.22         1.80 o
  -9   2   3        421.18        443.35         4.79 o
  -8   2   3         46.55         55.94         2.16 o
  -7   2   3          0.28         -2.54         1.69 o
  -6   2   3       1784.38       1782.40        13.08 o
  -5   2   3          3.04          4.27         1.62 o
  -4   2   3       3192.62       3125.94        20.50 o
  -3   2   3        227.54        223.68         3.57 o
  -2   2   3       1119.89       1102.22         8.19 o
  -1   2   3      14253.00      14039.75        88.55 o
   0   2   3        148.54        133.82         2.85 o
   1   2   3       3687.27       3635.58        22.91 o
   2   2   3       1169.24       1169.70         8.41 o
   3   2   3      10617.57      10585.62        66.59 o
   4   2   3        802.56        867.78         6.77 o
   5   2   3        302.56        293.02         3.39 o
   6   2   3        456.29        473.42         4.24 o
   7   2   3       2480.53       2717.49        20.91 o
   8   2   3       1317.99       1398.93        12.28 o
   9   2   3        823.12        934.15         9.68 o
  10   2   3         80.78         90.45         2.52 o
  11   2   3        792.52        795.82         7.77 o
  12   2   3         26.49         16.64         1.82 o
  13   2   3        135.62        143.36         3.77 o
  14   2   3          1.64         -0.08         2.05 o
  15   2   3        825.04        825.31         8.38 o
  16   2   3         45.34         43.69         2.53 o
  17   2   3       1164.77       1126.17        11.65 o
  18   2   3        106.61        103.63         6.31 o
  19   2   3       3180.88       3148.96        34.31 o
  20   2   3        107.90        107.75         5.06 o
  21   2   3        289.19        278.92         7.17 o
  22   2   3         21.04         13.32         4.29 o
  23   2   3        145.65        157.90        11.91 o
  24   2   3        236.24        263.94        16.22 o
  25   2   3        623.57        662.35        24.71 o
 -28   3   3        247.20        262.50         8.42 o
 -27   3   3         52.10         54.37         5.67 o
 -26   3   3         10.68          5.68         5.07 o
 -25   3   3         33.59         29.45         5.49 o
 -24   3   3        199.90        198.64         8.62 o
 -23   3   3        105.73        114.28         6.28 o
 -22   3   3        531.51        544.93        10.45 o
 -21   3   3        640.23        641.96        10.16 o
 -20   3   3         41.07         47.53         4.37 o
 -19   3   3        194.67        207.51         4.76 o
 -18   3   3        183.32        200.36         4.63 o
 -17   3   3       1276.46       1303.13        12.54 o
 -16   3   3        188.54        205.36         4.37 o
 -15   3   3          4.41          5.14         2.51 o
 -14   3   3         73.01        109.00         3.48 o
 -13   3   3        407.77        484.84         4.88 o
 -12   3   3       1252.56       1412.31        11.65 o
 -11   3   3          9.33         11.39         1.70 o
 -10   3   3         68.46         65.91         2.14 o
  -9   3   3       7401.11       7797.37        50.90 o
  -8   3   3         48.29         78.65         2.65 o
  -7   3   3       1786.52       1761.74        13.26 o
  -6   3   3         20.30         23.95         1.71 o
  -5   3   3         67.59         75.62         2.14 o
  -4   3   3       2048.96       2118.20        14.34 o
  -3   3   3          2.22          2.38         1.59 o
  -2   3   3      10012.48       9797.33        60.33 o
  -1   3   3      13748.43      13480.52        80.65 o
   0   3   3       2809.34       2948.31        18.88 o
   1   3   3         23.49         21.58         1.66 o
   2   3   3        301.66        295.03         3.60 o
   3   3   3        570.07        589.40         5.53 o
   4   3   3       5496.51       5517.23        35.32 o
   5   3   3        289.65        265.53         3.19 o
   6   3   3       1180.29       1217.74         9.03 o
   7   3   3        316.12        348.06         4.42 o
   8   3   3         12.74         15.76         1.79 o
   9   3   3        499.70        551.08         6.31 o
  10   3   3         60.22         54.63         2.29 o
  11   3   3        972.56       1212.52        10.33 o
  12   3   3        104.73        103.17         2.67 o
  13   3   3        131.58        134.08         3.33 o
  14   3   3         88.34         85.27         3.53 o
  15   3   3         95.35        103.15         3.01 o
  16   3   3        425.47        430.58         6.43 o
  17   3   3        591.91        615.67         6.92 o
  18   3   3        265.78        288.04         6.05 o
  19   3   3       2367.96       2388.24        28.93 o
  20   3   3         14.40         15.17         4.77 o
  21   3   3          6.35          4.43         4.98 o
  22   3   3        231.77        244.66         7.21 o
  23   3   3         47.54         57.39         8.92 o
  24   3   3        274.58        292.58        15.18 o
  25   3   3          0.21         -1.55         8.93 o
 -28   4   3         86.98         90.18         6.16 o
 -27   4   3         66.97         84.61         6.17 o
 -26   4   3        504.59        583.78        13.57 o
 -25   4   3         50.96         49.65         6.33 o
 -24   4   3       1042.25       1075.44        16.56 o
 -23   4   3         13.82          7.73         4.43 o
 -22   4   3        327.68        289.42         7.40 o
 -21   4   3       5065.93       4931.21        49.98 o
 -20   4   3        878.77        867.27        12.83 o
 -19   4   3        823.97        787.54        11.18 o
 -18   4   3        109.56        110.33         3.92 o
 -17   4   3       1139.91       1214.11        11.44 o
 -16   4   3       1050.70       1072.90        10.38 o
 -15   4   3          7.49         12.39         2.61 o
 -14   4   3        461.11        498.71         5.45 o
 -13   4   3         60.52         80.48         2.16 o
 -12   4   3        571.57        535.73         5.65 o
 -11   4   3        108.85        125.08         2.98 o
 -10   4   3        480.67        522.96         5.99 o
  -9   4   3       2438.63       2373.97        19.79 o
  -8   4   3       3751.76       3893.18        29.12 o
  -7   4   3         31.23         41.40         2.09 o
  -6   4   3        152.33        150.81         3.47 o
  -5   4   3        175.47        162.01         3.17 o
  -4   4   3        875.86        941.38         7.57 o
  -3   4   3        365.55        399.85         4.21 o
  -2   4   3         37.59         39.30         1.71 o
  -1   4   3        435.61        391.67         4.03 o
   0   4   3       6857.00       7000.56        44.97 o
   1   4   3         24.79         37.03         1.97 o
   2   4   3        328.35        303.92         4.02 o
   3   4   3       2026.25       1954.86        14.57 o
   4   4   3        114.51        121.93         2.52 o
   5   4   3        536.35        588.78         5.70 o
   6   4   3         31.91         41.75         1.91 o
   7   4   3       1909.34       1971.30        15.48 o
   8   4   3        956.08       1051.18        11.25 o
   9   4   3         16.80         34.88         2.22 o
  10   4   3        282.56        280.52         4.58 o
  11   4   3       1825.72       1829.64        14.53 o
  12   4   3        159.75        151.26         3.20 o
  13   4   3         86.15         88.78         2.60 o
  14   4   3        144.38        151.57         3.45 o
  15   4   3        183.52        169.99         3.83 o
  16   4   3        913.55        906.23         9.06 o
  17   4   3       3732.22       3708.70        29.92 o
  18   4   3         28.09         35.18         2.96 o
  19   4   3       2556.96       2443.30        24.49 o
  20   4   3         19.80         25.75         4.36 o
  21   4   3        677.25        678.58        12.81 o
  22   4   3        221.41        250.24        10.69 o
  23   4   3        589.39        643.39        12.68 o
  24   4   3          6.11          4.31         5.78 o
  25   4   3          4.92         -7.03         8.97 o
 -28   5   3          8.22         12.47         5.31 o
 -27   5   3        478.57        508.66        11.66 o
 -26   5   3         31.11         32.95         6.75 o
 -25   5   3       1095.13       1112.29        23.36 o
 -24   5   3         25.77         19.92         5.36 o
 -23   5   3         24.12         29.22         5.22 o
 -22   5   3         24.09         16.49         4.47 o
 -21   5   3       1349.07       1363.11        16.19 o
 -20   5   3        229.29        252.94         6.54 o
 -19   5   3        653.99        667.48        10.74 o
 -18   5   3        908.98        891.08        13.09 o
 -17   5   3          0.07         -2.33         2.59 o
 -16   5   3       1473.34       1476.76        12.60 o
 -15   5   3          8.09         10.61         2.43 o
 -14   5   3         32.68         41.85         1.80 o
 -13   5   3         18.39         15.58         1.94 o
 -12   5   3       1549.67       1654.96        12.89 o
 -11   5   3        381.65        361.47         4.94 o
 -10   5   3       3654.27       3811.50        29.80 o
  -9   5   3        670.33        654.82         7.21 o
  -8   5   3        688.45        615.62         7.09 o
  -7   5   3        221.57        229.48         4.21 o
  -6   5   3          4.86          2.62         1.75 o
  -5   5   3       3093.19       3087.30        21.75 o
  -4   5   3       7408.29       7553.49        49.10 o
  -3   5   3        315.63        339.24         4.02 o
  -2   5   3         15.58         17.20         1.53 o
  -1   5   3        501.14        499.94         5.01 o
   0   5   3        333.97        321.17         4.15 o
   1   5   3       2019.31       2065.77        15.29 o
   2   5   3       1050.93       1076.70         8.69 o
   3   5   3        615.93        662.05         6.20 o
   4   5   3       3174.47       3158.23        22.33 o
   5   5   3          0.02          2.08         1.41 o
   6   5   3       1275.03       1290.58        10.49 o
   7   5   3      10768.09      11374.30        73.58 o
   8   5   3       1275.89       1284.70        10.18 o
   9   5   3         66.26         56.10         2.42 o
  10   5   3        469.99        473.62         7.48 o
  11   5   3          0.63          1.50         1.62 o
  12   5   3        199.78        197.07         3.55 o
  13   5   3        205.02        197.51         3.73 o
  14   5   3        244.06        236.69         4.07 o
  15   5   3       2235.42       2145.68        16.58 o
  16   5   3       1032.60       1044.54         9.91 o
  17   5   3       1392.02       1416.61        13.53 o
  18   5   3          7.21         -1.13         2.49 o
  19   5   3        102.31         78.30         3.69 o
  20   5   3        176.15        176.65         5.97 o
  21   5   3         26.27         35.80         4.13 o
  22   5   3        231.74        231.21         7.87 o
  23   5   3        135.42        128.89         7.68 o
  24   5   3         14.86         16.14         6.28 o
  25   5   3         19.98         19.41        12.15 o
 -28   6   3        296.59        273.50        10.88 o
 -27   6   3        173.48        195.11         8.00 o
 -26   6   3          0.61         -3.39         4.87 o
 -25   6   3          5.78          1.04         5.01 o
 -24   6   3         12.11          7.65         4.96 o
 -23   6   3        160.32        139.34         6.67 o
 -22   6   3        265.87        251.64         8.20 o
 -21   6   3        746.16        708.54        11.56 o
 -20   6   3         27.20         26.05         3.90 o
 -19   6   3        122.80        109.72         4.64 o
 -18   6   3       2893.30       2874.82        22.15 o
 -17   6   3       1823.62       1820.14        15.06 o
 -16   6   3        506.10        524.47         6.97 o
 -15   6   3        197.50        198.37         3.59 o
 -14   6   3        111.03        118.83         2.94 o
 -13   6   3       1122.16       1114.38        10.02 o
 -12   6   3        426.78        450.62         5.65 o
 -11   6   3          8.39          9.82         2.13 o
 -10   6   3        288.95        266.54         4.67 o
  -9   6   3       6340.31       6735.57        52.15 o
  -8   6   3       2572.57       2606.94        20.26 o
  -7   6   3          2.54          4.09         1.79 o
  -6   6   3        276.56        274.39         4.17 o
  -5   6   3       3542.84       3637.48        26.23 o
  -4   6   3       4051.27       4176.46        28.88 o
  -3   6   3        184.99        199.74         3.55 o
  -2   6   3         80.57         81.62         2.27 o
  -1   6   3        348.77        351.24         4.34 o
   0   6   3       1400.70       1435.08        10.90 o
   1   6   3       1124.11       1117.99         9.52 o
   2   6   3         73.71         79.97         2.25 o
   3   6   3       2495.23       2512.71        19.32 o
   4   6   3        266.33        253.27         3.79 o
   5   6   3        624.56        638.34         5.99 o
   6   6   3        496.57        502.74         4.99 o
   7   6   3         11.29         25.67         1.51 o
   8   6   3        110.27         83.92         2.31 o
   9   6   3        523.66        538.84         5.99 o
  10   6   3        349.55        354.29         5.03 o
  11   6   3        162.25        156.68         3.53 o
  12   6   3        500.17        503.33         5.90 o
  13   6   3        496.82        495.62         6.74 o
  14   6   3        556.17        526.03         5.96 o
  15   6   3      12789.42      12718.42        85.56 o
  16   6   3        250.06        262.69         5.32 o
  17   6   3         34.26         31.20         3.62 o
  18   6   3         61.55         68.00         3.49 o
  19   6   3        143.25        118.73         5.02 o
  20   6   3        299.71        296.85         6.98 o
  21   6   3        306.57        283.36         7.51 o
  22   6   3         94.74         90.74         5.06 o
  23   6   3        197.41        207.09         7.92 o
  24   6   3         37.19         39.01         6.72 o
  25   6   3          6.80         12.17         7.61 o
 -27   7   3        133.44        139.72        12.75 o
 -26   7   3          3.04         -7.72         6.45 o
 -25   7   3         52.98         55.59         6.09 o
 -24   7   3       1110.18       1071.92        17.93 o
 -23   7   3         22.55         30.59         5.29 o
 -22   7   3          9.89         13.17         4.87 o
 -21   7   3        208.82        214.95         6.51 o
 -20   7   3        212.41        209.51         6.43 o
 -19   7   3         15.83          8.06         4.17 o
 -18   7   3        887.84        878.05        11.93 o
 -17   7   3       3706.02       3563.65        27.88 o
 -16   7   3        628.90        611.98         7.57 o
 -15   7   3        603.07        597.09         8.56 o
 -14   7   3        155.52        172.50         4.10 o
 -13   7   3       2239.65       2292.15        19.33 o
 -12   7   3        164.59        167.68         3.74 o
 -11   7   3        312.11        322.55         5.07 o
 -10   7   3          2.35          0.48         1.96 o
  -9   7   3        549.80        625.23         8.38 o
  -8   7   3      12441.26      12937.10        95.61 o
  -7   7   3        299.70        301.96         4.91 o
  -6   7   3         26.21         29.31         1.84 o
  -5   7   3        288.78        267.61         4.20 o
  -4   7   3         18.14         23.27         1.97 o
  -3   7   3        375.16        420.02         5.66 o
  -2   7   3       1474.56       1558.23        14.31 o
  -1   7   3       2007.80       2134.39        17.56 o
   0   7   3       2546.14       2731.08        22.31 o
   1   7   3        523.42        580.05         6.18 o
   2   7   3         34.12         33.47         2.06 o
   3   7   3        818.38        858.46         8.12 o
   4   7   3       4111.87       4153.00        29.69 o
   5   7   3        987.09       1031.04         8.95 o
   6   7   3        288.70        299.52         4.17 o
   7   7   3        109.76         77.79         2.88 o
   8   7   3         84.87         92.83         2.35 o
   9   7   3         12.83          6.68         1.73 o
  10   7   3        223.26        220.90         4.27 o
  11   7   3        629.02        622.96         7.35 o
  12   7   3        454.69        446.73         5.86 o
  13   7   3       2287.34       2156.49        17.18 o
  14   7   3        636.94        654.87         7.75 o
  15   7   3       4659.55       4595.28        36.27 o
  16   7   3        562.27        566.52         9.72 o
  17   7   3         17.46         18.19         3.32 o
  18   7   3          0.12          4.27         3.13 o
  19   7   3          0.33          2.19         3.14 o
  20   7   3         33.55         29.36         3.45 o
  21   7   3        373.98        362.29         7.02 o
  22   7   3         16.20         19.13         4.18 o
  23   7   3        274.38        255.96         7.68 o
  24   7   3         62.33         73.38         8.24 o
 -27   8   3          0.10          0.30         6.88 o
 -26   8   3         32.59         17.98         5.80 o
 -25   8   3        313.23        289.57         9.74 o
 -24   8   3          5.26          1.14         5.29 o
 -23   8   3         17.57          8.91         6.31 o
 -22   8   3         41.60         50.31         6.52 o
 -21   8   3          0.17         -5.93         6.12 o
 -20   8   3       1251.68       1288.08        19.32 o
 -19   8   3          3.17          1.73         4.79 o
 -18   8   3         13.25         10.74         4.94 o
 -17   8   3       3060.87       3000.61        27.46 o
 -16   8   3        125.68        124.35         3.75 o
 -15   8   3        643.02        638.64         7.52 o
 -14   8   3       2214.52       2238.95        19.27 o
 -13   8   3          0.10          0.90         2.40 o
 -12   8   3       4229.56       4281.49        32.43 o
 -11   8   3        413.95        426.49         6.01 o
 -10   8   3          3.22          3.05         2.21 o
  -9   8   3       2461.82       2271.94        19.81 o
  -8   8   3         30.62         50.95         2.81 o
  -7   8   3       2996.34       3165.38        30.33 o
  -6   8   3        122.70        111.69         3.03 o
  -5   8   3        764.98        691.40         8.33 o
  -4   8   3          9.75          8.42         2.13 o
  -3   8   3        520.94        563.36         7.21 o
  -2   8   3        161.23        157.52         3.71 o
  -1   8   3       2390.29       2521.61        23.04 o
   0   8   3        650.20        693.59         7.51 o
   1   8   3         22.48         26.70         2.15 o
   2   8   3        188.33        190.74         3.68 o
   3   8   3          6.47          8.71         1.54 o
   4   8   3       6438.59       6904.39        48.20 o
   5   8   3       2856.45       3120.19        23.19 o
   6   8   3        705.67        698.94         6.83 o
   7   8   3         48.02         34.59         2.01 o
   8   8   3         16.44         14.59         1.85 o
   9   8   3       2610.30       2635.98        19.93 o
  10   8   3          8.77         15.02         2.03 o
  11   8   3       1708.42       1729.28        14.22 o
  12   8   3       1875.19       1778.77        15.06 o
  13   8   3        610.59        575.62         8.26 o
  14   8   3         25.71         30.37         2.69 o
  15   8   3        457.63        460.25         7.51 o
  16   8   3          2.00         -3.04         3.12 o
  17   8   3        367.60        361.06         7.11 o
  18   8   3         54.46         51.33         3.77 o
  19   8   3          3.94          6.21         3.26 o
  20   8   3         23.93         32.07         3.76 o
  21   8   3         42.70         40.13         3.93 o
  22   8   3         30.99         32.73         3.82 o
  23   8   3        375.29        332.83         8.75 o
  24   8   3          0.04         -3.05         4.68 o
 -26   9   3          0.80          5.85         5.55 o
 -25   9   3         51.91         53.11         6.22 o
 -24   9   3         19.71         13.71         5.53 o
 -23   9   3          2.63         -6.12         5.09 o
 -22   9   3          1.55          4.02         5.55 o
 -21   9   3        579.04        551.85        13.15 o
 -20   9   3         50.79         46.69         5.31 o
 -19   9   3         60.92         64.52         5.06 o
 -18   9   3         13.86          8.00         4.86 o
 -17   9   3         47.37         40.32         4.51 o
 -16   9   3        300.54        289.59         5.70 o
 -15   9   3        409.00        398.74         7.06 o
 -14   9   3        676.77        623.39         8.59 o
 -13   9   3       1004.42       1013.48        10.78 o
 -12   9   3        281.15        275.73         5.17 o
 -11   9   3          2.48          2.50         2.52 o
 -10   9   3       1308.51       1374.59        14.04 o
  -9   9   3        777.88        836.08        10.16 o
  -8   9   3       2565.21       2431.33        24.33 o
  -7   9   3        358.14        356.12         6.10 o
  -6   9   3       1016.01       1110.87        11.87 o
  -5   9   3       1083.52       1132.19        12.04 o
  -4   9   3         95.88         80.13         3.02 o
  -3   9   3        266.47        285.53         5.14 o
  -2   9   3        272.94        313.95         5.29 o
  -1   9   3        286.15        339.79         5.42 o
   0   9   3        251.49        268.44         4.75 o
   1   9   3         12.06          8.47         2.42 o
   2   9   3         47.77         49.72         2.60 o
   3   9   3        905.83       1115.41        10.51 o
   4   9   3        189.37        199.33         3.88 o
   5   9   3       2073.59       2035.32        16.33 o
   6   9   3          1.20          0.12         1.75 o
   7   9   3       2301.61       2394.82        21.26 o
   8   9   3       1106.88       1107.07         9.80 o
   9   9   3         56.27         66.23         3.23 o
  10   9   3        113.61        103.63         2.97 o
  11   9   3       3671.95       3407.04        27.35 o
  12   9   3         47.23         58.48         2.90 o
  13   9   3        391.72        392.53         7.41 o
  14   9   3         33.23         27.48         3.36 o
  15   9   3         64.89         60.61         3.92 o
  16   9   3        169.17        162.38         5.12 o
  17   9   3        243.22        249.60         6.10 o
  18   9   3        372.79        345.73         7.16 o
  19   9   3          0.01         -4.98         3.32 o
  20   9   3         29.98         24.65         3.91 o
  21   9   3          2.92          7.12         4.22 o
  22   9   3          5.63         12.24         3.87 o
  23   9   3         27.63         21.51         6.64 o
  24   9   3          0.38         -1.14         4.88 o
 -26  10   3          1.93         -3.28         5.63 o
 -25  10   3         42.64         26.76         6.46 o
 -24  10   3         84.20         59.00         8.32 o
 -23  10   3          0.57          0.13         5.68 o
 -22  10   3         45.86         45.98         6.31 o
 -21  10   3          6.63         14.39         5.62 o
 -20  10   3        798.30        773.18        15.65 o
 -19  10   3        173.34        189.34         9.27 o
 -18  10   3        290.81        287.51         8.95 o
 -17  10   3        136.33        148.35         6.59 o
 -16  10   3         42.53         39.23         4.22 o
 -15  10   3        291.22        305.30         5.77 o
 -14  10   3         44.62         55.52         3.50 o
 -13  10   3       3549.47       3344.07        28.47 o
 -12  10   3       1892.59       1896.61        17.50 o
 -11  10   3         26.29         26.23         3.10 o
 -10  10   3          0.03         -1.66         2.86 o
  -9  10   3       1429.61       1418.56        14.84 o
  -8  10   3        737.25        738.16        10.49 o
  -7  10   3        276.06        268.87         6.34 o
  -6  10   3        230.57        244.48         5.56 o
  -5  10   3        305.36        445.62         7.78 o
  -4  10   3         73.74         68.23         3.08 o
  -3  10   3        366.02        383.23         6.04 o
  -2  10   3         30.97         33.20         2.64 o
  -1  10   3        384.30        370.19         5.85 o
   0  10   3        280.30        326.99         6.11 o
   1  10   3        167.22        163.10         4.33 o
   2  10   3        356.96        327.43         6.19 o
   3  10   3       1535.72       1654.75        16.65 o
   4  10   3         96.65         75.38         3.00 o
   5  10   3        422.74        438.33         7.33 o
   6  10   3          9.69          6.84         1.90 o
   7  10   3        785.20        739.72         7.25 o
   8  10   3         34.10         29.12         2.25 o
   9  10   3        337.96        321.69         4.90 o
  10  10   3        193.99        204.38         5.82 o
  11  10   3       2232.96       2139.49        17.40 o
  12  10   3         71.61         75.77         3.17 o
  13  10   3        123.17        129.48         4.16 o
  14  10   3         46.31         40.05         3.85 o
  15  10   3          0.01          1.56         3.34 o
  16  10   3         86.04         86.95         4.36 o
  17  10   3        289.24        280.42         6.60 o
  18  10   3         36.26         36.01         3.96 o
  19  10   3        159.14        157.59         5.62 o
  20  10   3         21.15         16.37         3.91 o
  21  10   3         72.49         62.68         4.74 o
  22  10   3         18.06         16.68         4.20 o
  23  10   3          0.11         -4.90         4.01 o
 -26  11   3         19.84         19.73         8.91 o
 -25  11   3          4.59         -0.09         5.57 o
 -24  11   3         14.26         17.89         7.27 o
 -23  11   3          0.53         -1.99         6.17 o
 -22  11   3         15.76         13.51         5.88 o
 -21  11   3          2.22         -3.34         5.55 o
 -20  11   3         89.01         98.75         7.01 o
 -19  11   3         80.83         69.81         6.60 o
 -18  11   3         61.65         59.44         6.28 o
 -17  11   3        580.28        556.27        13.86 o
 -16  11   3       1939.79       1969.74        24.41 o
 -15  11   3        413.95        402.85         8.60 o
 -14  11   3        100.56        101.61         4.01 o
 -13  11   3         84.31         62.85         3.80 o
 -12  11   3       1202.78       1149.76        13.10 o
 -11  11   3        366.49        366.65         6.74 o
 -10  11   3        169.21        164.63         5.24 o
  -9  11   3          1.53         -0.10         2.86 o
  -8  11   3        118.79        120.82         4.11 o
  -7  11   3        267.36        273.12         6.52 o
  -6  11   3        114.03        110.04         4.40 o
  -5  11   3         41.73         26.58         2.79 o
  -4  11   3         48.18         47.34         3.29 o
  -3  11   3         10.58         13.44         2.47 o
  -2  11   3         58.23         56.81         3.01 o
  -1  11   3         98.68         84.71         3.82 o
   0  11   3         40.70         48.08         3.21 o
   1  11   3        124.23        118.00         3.96 o
   2  11   3        138.71        118.79         4.06 o
   3  11   3         76.60         87.97         3.43 o
   4  11   3        101.23         90.30         3.68 o
   5  11   3        143.04        141.11         3.86 o
   6  11   3         16.77         14.55         2.61 o
   7  11   3        245.17        250.54         5.07 o
   8  11   3        172.30        194.97         4.43 o
   9  11   3       3012.33       2902.83        22.90 o
  10  11   3         40.66         39.22         2.57 o
  11  11   3        419.79        427.16         7.84 o
  12  11   3       1008.44        964.94        12.17 o
  13  11   3        416.17        411.90         7.75 o
  14  11   3        174.08        172.36         5.38 o
  15  11   3         52.67         47.94         4.32 o
  16  11   3        687.19        661.29        10.23 o
  17  11   3         34.05         32.47         4.01 o
  18  11   3          3.95          4.24         3.84 o
  19  11   3          5.01          7.91         4.46 o
  20  11   3          0.86         10.07         4.18 o
  21  11   3          3.16          1.54         4.21 o
  22  11   3          1.29          4.57         4.21 o
  23  11   3        117.70        135.19         9.27 o
 -25  12   3         32.51         34.82         6.40 o
 -24  12   3        157.04        155.07         8.56 o
 -23  12   3         12.94         15.25         6.88 o
 -22  12   3        205.35        196.96         8.81 o
 -21  12   3          1.53         -5.35         5.66 o
 -20  12   3        404.05        369.82        11.25 o
 -19  12   3        109.92        117.41         7.43 o
 -18  12   3         69.91         63.47         6.36 o
 -17  12   3        253.62        231.05         9.29 o
 -16  12   3        603.58        606.74        15.58 o
 -15  12   3         26.85         20.87         4.42 o
 -14  12   3        436.78        418.52         8.29 o
 -13  12   3       1257.71       1249.17        13.69 o
 -12  12   3        827.09        796.87        11.09 o
 -11  12   3         79.63        100.94         4.67 o
 -10  12   3        187.03        181.58         5.98 o
  -9  12   3        117.72        109.25         4.34 o
  -8  12   3        858.30        812.58        10.63 o
  -7  12   3         39.27         46.90         5.73 o
  -6  12   3          2.30          1.15         3.12 o
  -5  12   3         53.73         86.74         3.57 o
  -4  12   3         15.72          4.33         2.61 o
  -3  12   3        168.64        179.24         4.51 o
  -2  12   3          8.80          7.15         2.86 o
  -1  12   3         30.48         28.13         3.15 o
   0  12   3        568.02        598.27         9.61 o
   1  12   3         59.83         83.05         3.81 o
   2  12   3        110.38        100.53         4.23 o
   3  12   3        152.20        193.21         4.76 o
   4  12   3        352.33        329.10         6.14 o
   5  12   3        180.59        180.17         4.76 o
   6  12   3        209.19        204.37         6.16 o
   7  12   3        985.77        966.12        10.91 o
   8  12   3        452.17        394.74         6.47 o
   9  12   3         68.65         61.31         3.17 o
  10  12   3          6.43          2.15         2.73 o
  11  12   3       1669.53       1693.42        17.45 o
  12  12   3         40.97         34.04         3.88 o
  13  12   3        912.62        894.72        13.21 o
  14  12   3         64.16         68.50         4.69 o
  15  12   3        222.27        208.87         6.32 o
  16  12   3        233.41        269.95         6.89 o
  17  12   3         54.07         44.85         4.30 o
  18  12   3        154.76        164.87         6.31 o
  19  12   3        161.63        182.61         6.57 o
  20  12   3          0.25          4.65         4.30 o
  21  12   3          2.82         -0.48         5.83 o
  22  12   3         17.48         32.78         5.74 o
 -24  13   3        321.14        344.91        11.63 o
 -23  13   3         68.28         73.60         9.86 o
 -22  13   3          8.34          3.29         6.02 o
 -21  13   3        195.18        208.41         9.12 o
 -20  13   3          1.84          4.50         6.81 o
 -19  13   3         18.04         16.56         6.10 o
 -18  13   3        307.67        286.20        12.22 o
 -17  13   3       1128.43       1042.76        22.76 o
 -16  13   3        373.65        383.73        11.41 o
 -15  13   3        128.88        120.40         6.31 o
 -14  13   3         46.10         48.90         4.35 o
 -13  13   3        281.26        271.28         7.11 o
 -12  13   3       1475.29       1476.79        17.16 o
 -11  13   3        740.07        723.82        11.28 o
 -10  13   3        161.31        152.41         4.96 o
  -9  13   3       4040.98       3940.12        37.91 o
  -8  13   3         21.86         14.69         3.28 o
  -7  13   3          1.78          2.37         2.99 o
  -6  13   3         55.60         55.47         4.92 o
  -5  13   3         56.17         53.43         3.30 o
  -4  13   3        454.93        427.47         7.09 o
  -3  13   3          1.95         -3.57         2.63 o
  -2  13   3         65.28         62.77         3.82 o
  -1  13   3        127.84        118.57         4.46 o
   0  13   3        114.16        131.37         3.97 o
   1  13   3         66.54         58.05         3.25 o
   2  13   3         12.82          9.82         2.88 o
   3  13   3       1391.04       1413.98        17.40 o
   4  13   3         19.23         23.67         3.07 o
   5  13   3        188.47        204.12         5.13 o
   6  13   3        365.92        370.73         6.89 o
   7  13   3       2885.71       2702.28        24.57 o
   8  13   3        232.92        225.79         5.38 o
   9  13   3        846.70        852.69        10.71 o
  10  13   3         53.91         45.44         4.48 o
  11  13   3         72.88         85.72         4.38 o
  12  13   3       1248.36       1195.23        15.20 o
  13  13   3         32.88         44.94         5.15 o
  14  13   3        273.16        263.88         7.55 o
  15  13   3       1027.37       1068.06        15.63 o
  16  13   3       1363.10       1285.40        17.92 o
  17  13   3        377.16        369.84         9.01 o
  18  13   3        108.31        108.47         7.79 o
  19  13   3          3.77         12.75         4.49 o
  20  13   3         97.17        102.13         7.08 o
  21  13   3         86.20        116.76         7.81 o
  22  13   3          0.13          4.81         5.68 o
 -24  14   3         14.37         -0.68         8.16 o
 -23  14   3         32.93         44.11         7.09 o
 -22  14   3          1.69         -8.33         6.08 o
 -21  14   3          0.01         -8.93         5.95 o
 -20  14   3        438.55        373.11        13.24 o
 -19  14   3        166.18        160.82        11.00 o
 -18  14   3        159.95        170.00         8.98 o
 -17  14   3        201.91        209.55         9.43 o
 -16  14   3         11.41          8.18         6.16 o
 -15  14   3          0.04         -6.51         4.56 o
 -14  14   3          0.49         -3.05         4.09 o
 -13  14   3          9.07          7.36         3.84 o
 -12  14   3        103.58        106.01         5.09 o
 -11  14   3         60.22         61.16         4.56 o
 -10  14   3          2.76          7.67         3.54 o
  -9  14   3       9751.77       9529.66        86.62 o
  -8  14   3        866.62        832.97        11.29 o
  -7  14   3        406.43        399.81         8.56 o
  -6  14   3         19.41         18.32         3.08 o
  -5  14   3        107.62        102.86         4.79 o
  -4  14   3        438.90        441.91         7.96 o
  -3  14   3         27.60         24.18         3.66 o
  -2  14   3         36.17         42.96         3.72 o
  -1  14   3        995.23       1007.83        12.74 o
   0  14   3         28.24         33.39         4.21 o
   1  14   3        211.53        207.95         4.84 o
   2  14   3          2.47         -0.25         2.87 o
   3  14   3        561.74        539.95         8.17 o
   4  14   3        175.25        177.34         4.86 o
   5  14   3        557.21        526.39         8.18 o
   6  14   3       1959.45       1925.95        19.54 o
   7  14   3        862.46        819.18        12.55 o
   8  14   3         53.99         53.43         3.89 o
   9  14   3         10.46          6.44         3.34 o
  10  14   3        389.39        391.59         7.31 o
  11  14   3        175.84        156.99         5.07 o
  12  14   3         15.74         26.51         4.46 o
  13  14   3         37.98         25.11         4.57 o
  14  14   3          0.78          2.27         4.42 o
  15  14   3        235.92        260.64         8.21 o
  16  14   3         56.13         45.87         5.04 o
  17  14   3        154.82        164.31         7.43 o
  18  14   3          6.50          7.88         4.59 o
  19  14   3          1.16          5.56         4.62 o
  20  14   3        160.48        176.42         7.67 o
  21  14   3         87.36         67.59         6.26 o
 -23  15   3          2.36         -5.65         6.65 o
 -22  15   3        423.25        449.75        13.46 o
 -21  15   3         15.37         17.10         6.70 o
 -20  15   3         41.64         13.47         6.66 o
 -19  15   3        172.53        166.40         9.20 o
 -18  15   3         92.82         84.25         7.90 o
 -17  15   3        633.59        580.95        19.42 o
 -16  15   3        222.51        231.31        10.37 o
 -15  15   3          1.41         -1.26         5.05 o
 -14  15   3         11.07          5.91         4.44 o
 -13  15   3        121.51        111.74         5.13 o
 -12  15   3        403.14        413.58        10.03 o
 -11  15   3         78.39         86.18         4.97 o
 -10  15   3         77.59         78.26         4.95 o
  -9  15   3       1434.33       1396.20        17.72 o
  -8  15   3       7098.13       7043.63        69.63 o
  -7  15   3         61.85         69.43         4.79 o
  -6  15   3         21.87         18.07         4.00 o
  -5  15   3        478.36        483.48         9.23 o
  -4  15   3        295.58        304.05         7.17 o
  -3  15   3        588.78        584.70         9.47 o
  -2  15   3          4.52          7.89         3.51 o
  -1  15   3         20.42         26.73         3.92 o
   0  15   3       1016.96        958.43        12.66 o
   1  15   3        610.19        595.86         9.57 o
   2  15   3         47.29         47.44         4.24 o
   3  15   3        915.97        902.21        12.26 o
   4  15   3        158.84        153.36         5.26 o
   5  15   3       4084.67       4063.52        39.50 o
   6  15   3        422.90        413.31         8.62 o
   7  15   3         87.98         82.84         4.67 o
   8  15   3          1.77         -2.83         3.54 o
   9  15   3        617.78        588.34         9.86 o
  10  15   3         55.65         60.57         4.80 o
  11  15   3          7.44         20.12         4.17 o
  12  15   3       1042.10       1035.70        16.22 o
  13  15   3          2.85          4.17         4.44 o
  14  15   3        245.78        251.15         7.93 o
  15  15   3        612.76        584.53        11.87 o
  16  15   3        174.53        202.94         7.44 o
  17  15   3        611.90        548.04        11.41 o
  18  15   3          2.02         -2.98         5.19 o
  19  15   3        248.10        304.50         9.83 o
  20  15   3         37.51         69.89         6.55 o
 -22  16   3         97.37         60.64         7.77 o
 -21  16   3        141.06        152.50         9.08 o
 -20  16   3        136.51        201.96        10.19 o
 -19  16   3          0.08          3.57         6.62 o
 -18  16   3        713.03        640.77        16.68 o
 -17  16   3        194.17        143.48         9.04 o
 -16  16   3          5.73          3.12         6.27 o
 -15  16   3         91.61         81.38         7.48 o
 -14  16   3         78.74         72.50         6.39 o
 -13  16   3          7.12          4.81         4.54 o
 -12  16   3        166.20        155.79         5.75 o
 -11  16   3          1.83         -2.97         3.84 o
 -10  16   3        128.15        127.48         5.78 o
  -9  16   3         12.24         16.59         4.22 o
  -8  16   3       2509.33       2513.28        28.08 o
  -7  16   3        470.46        455.82         9.28 o
  -6  16   3         45.90         47.16         4.75 o
  -5  16   3       1626.30       1626.25        20.25 o
  -4  16   3       1255.49       1232.15        15.28 o
  -3  16   3          3.85          3.62         3.75 o
  -2  16   3          0.54         -0.31         3.70 o
  -1  16   3         49.72         44.31         4.24 o
   0  16   3       1003.78       1072.28        13.93 o
   1  16   3         24.19         20.54         4.06 o
   2  16   3        193.50        195.02         5.91 o
   3  16   3       1179.54       1182.10        14.90 o
   4  16   3       1616.62       1638.78        18.82 o
   5  16   3       1637.68       1605.72        19.52 o
   6  16   3          4.67          7.36         3.91 o
   7  16   3        820.91        807.70        12.12 o
   8  16   3        244.88        262.37         7.13 o
   9  16   3         42.27         35.30         4.48 o
  10  16   3        518.27        496.38        11.04 o
  11  16   3        432.26        385.15        12.60 o
  12  16   3          0.08         -2.55         4.19 o
  13  16   3         16.35          9.60         4.69 o
  14  16   3        282.71        277.60         8.79 o
  15  16   3       1644.90       1675.24        23.68 o
  16  16   3         50.79         20.11         5.98 o
  17  16   3        702.48        774.04        15.02 o
  18  16   3          8.55         13.92         5.66 o
  19  16   3        311.80        418.53        11.37 o
 -21  17   3          0.09          7.07         7.54 o
 -20  17   3        176.31        231.78        11.06 o
 -19  17   3         45.13         51.09         7.70 o
 -18  17   3          0.12          0.05         6.71 o
 -17  17   3        498.15        480.90        18.11 o
 -16  17   3        208.71        200.07        10.00 o
 -15  17   3        143.25        134.15         8.68 o
 -14  17   3         22.10         24.63         5.81 o
 -13  17   3        294.43        294.12         8.57 o
 -12  17   3        191.66        196.14         6.93 o
 -11  17   3        185.17        177.40         6.23 o
 -10  17   3         85.66         86.01         5.19 o
  -9  17   3        294.30        262.60         7.41 o
  -8  17   3         62.83         60.24         4.87 o
  -7  17   3        272.83        256.95         7.31 o
  -6  17   3         93.79         92.81         5.41 o
  -5  17   3      10031.71       9661.54        94.12 o
  -4  17   3        155.68        160.91         5.69 o
  -3  17   3        152.20        167.05         5.70 o
  -2  17   3         26.91         23.84         4.22 o
  -1  17   3        513.10        510.67         9.29 o
   0  17   3         35.98         43.01         4.26 o
   1  17   3        108.55        104.10         5.16 o
   2  17   3       1014.99       1014.03        13.58 o
   3  17   3       3261.67       3114.85        33.64 o
   4  17   3       1596.92       1566.07        19.46 o
   5  17   3        413.64        420.97         8.91 o
   6  17   3          6.95          5.64         4.26 o
   7  17   3       1856.09       1756.47        21.41 o
   8  17   3        476.32        448.40         9.79 o
   9  17   3         29.16         23.86         4.72 o
  10  17   3         10.61         11.21         4.97 o
  11  17   3          0.28         -0.55         5.09 o
  12  17   3         11.63         10.80         4.82 o
  13  17   3          8.41         12.28         5.92 o
  14  17   3         12.48          4.90         5.45 o
  15  17   3         31.71         15.89         6.10 o
  16  17   3          1.50          3.94         5.75 o
  17  17   3         88.89        116.65         7.64 o
  18  17   3          2.25          3.27         5.58 o
 -20  18   3          0.88         14.79         7.53 o
 -19  18   3          4.19         10.70         7.09 o
 -18  18   3        146.82        179.49        16.09 o
 -17  18   3          0.39         14.10         7.07 o
 -16  18   3        261.06        256.37        10.99 o
 -15  18   3         46.33         45.39         7.56 o
 -14  18   3          0.00         -1.62         6.74 o
 -13  18   3          1.00         -1.27         5.58 o
 -12  18   3         35.02         29.91         5.24 o
 -11  18   3        160.71        165.41         6.29 o
 -10  18   3        161.55        152.75         6.27 o
  -9  18   3       1182.16       1180.56        16.44 o
  -8  18   3         36.69         46.67         4.85 o
  -7  18   3          0.03         -1.72         4.13 o
  -6  18   3         20.53          9.42         4.37 o
  -5  18   3       2093.24       2112.04        23.40 o
  -4  18   3        945.52        941.52        13.25 o
  -3  18   3         82.29         74.71         4.94 o
  -2  18   3          2.60         -1.70         3.80 o
  -1  18   3        565.76        533.80         9.56 o
   0  18   3          5.11          2.89         3.81 o
   1  18   3        776.29        753.87        12.19 o
   2  18   3        300.96        303.48         8.19 o
   3  18   3          3.10          9.06         4.14 o
   4  18   3        302.09        333.95         8.33 o
   5  18   3        252.96        249.15         7.30 o
   6  18   3        206.23        195.22         6.51 o
   7  18   3         22.34         27.42         4.40 o
   8  18   3        218.28        210.66         6.68 o
   9  18   3         10.39         12.63         5.01 o
  10  18   3          2.84          1.15         5.19 o
  11  18   3          0.68         -3.77         5.46 o
  12  18   3        265.81        265.18         9.56 o
  13  18   3          0.15         -2.34         5.29 o
  14  18   3        193.17        179.75         8.40 o
  15  18   3        782.13        809.54        17.66 o
  16  18   3         50.21         34.01         6.49 o
  17  18   3          4.65          2.11         6.06 o
 -19  19   3        103.51         92.26         9.24 o
 -18  19   3         59.75         68.76         8.54 o
 -17  19   3        186.17        183.76        10.32 o
 -16  19   3         79.84         55.59         8.17 o
 -15  19   3         18.57         13.77         7.25 o
 -14  19   3          0.16         -0.51         6.70 o
 -13  19   3          8.04          9.44         5.86 o
 -12  19   3        171.11        152.01         7.63 o
 -11  19   3          5.29          7.87         5.04 o
 -10  19   3        236.32        223.72         7.24 o
  -9  19   3        715.94        684.19        12.04 o
  -8  19   3        101.82        103.15         5.66 o
  -7  19   3        197.15        172.01         6.58 o
  -6  19   3        304.35        321.05         8.42 o
  -5  19   3       1445.90       1478.06        18.11 o
  -4  19   3        969.63        973.87        13.78 o
  -3  19   3         41.43         41.82         4.74 o
  -2  19   3          0.13         -0.21         4.36 o
  -1  19   3         35.23         35.26         4.66 o
   0  19   3        221.58        224.93         7.07 o
   1  19   3        644.84        640.13        11.42 o
   2  19   3        127.16        120.74         5.83 o
   3  19   3       1915.98       1931.67        23.36 o
   4  19   3       1073.47       1019.22        15.02 o
   5  19   3        266.07        254.79         7.46 o
   6  19   3        421.98        434.93         9.59 o
   7  19   3        412.93        396.93         9.95 o
   8  19   3         17.69         27.85         5.43 o
   9  19   3         39.09         34.75         7.70 o
  10  19   3          9.03          3.73         5.45 o
  11  19   3         15.72         12.52         5.67 o
  12  19   3         73.69         83.55         6.87 o
  13  19   3        242.60        182.19         9.51 o
  14  19   3         56.75         74.57         7.05 o
  15  19   3          0.25         -6.78         6.45 o
  16  19   3        290.02        300.29        12.13 o
 -18  20   3         38.44         30.96         8.29 o
 -17  20   3        107.88        141.18        10.22 o
 -16  20   3        472.93        528.96        16.17 o
 -15  20   3         12.43         12.39         7.39 o
 -14  20   3          9.99          6.23         7.13 o
 -13  20   3          1.67         -4.73         6.65 o
 -12  20   3          0.93         -3.62         5.77 o
 -11  20   3         17.53         14.88         5.38 o
 -10  20   3         40.23         34.89         5.06 o
  -9  20   3        441.98        381.36         9.57 o
  -8  20   3        304.95        272.84        10.40 o
  -7  20   3        280.64        261.54         7.86 o
  -6  20   3        111.26        118.51         7.07 o
  -5  20   3         31.07         36.85         5.14 o
  -4  20   3        399.69        415.33         9.77 o
  -3  20   3        181.64        177.37         6.84 o
  -2  20   3        181.57        188.20         8.11 o
  -1  20   3       1304.75       1308.24        18.06 o
   0  20   3        325.79        335.36         8.95 o
   1  20   3        215.79        217.11         7.25 o
   2  20   3         84.14         94.64         5.92 o
   3  20   3       1038.59       1088.82        16.96 o
   4  20   3         17.75         18.13         4.89 o
   5  20   3        111.91        100.20         5.93 o
   6  20   3         91.77         99.95         6.36 o
   7  20   3        650.70        613.99        13.69 o
   8  20   3        140.96        130.09         8.12 o
   9  20   3          6.30          9.51         8.32 o
  10  20   3          3.56          9.45         6.69 o
  11  20   3         25.92         10.94         6.75 o
  12  20   3          0.53         -2.77         6.46 o
  13  20   3        204.45        236.72        10.74 o
  14  20   3          0.48          4.74         7.01 o
  15  20   3          8.80         -4.51         6.88 o
 -16  21   3          4.94         18.11         8.23 o
 -15  21   3          5.37          4.68         7.61 o
 -14  21   3          0.00         -5.97         7.29 o
 -13  21   3         51.53         27.17         7.96 o
 -12  21   3          2.69         -0.40         7.01 o
 -11  21   3          0.15         -1.44         6.22 o
 -10  21   3         31.40         21.27         5.60 o
  -9  21   3        166.56        131.99         6.67 o
  -8  21   3        151.58        149.34         6.97 o
  -7  21   3        258.18        280.01         8.53 o
  -6  21   3        120.40        142.82         6.64 o
  -5  21   3       1555.71       1596.23        21.18 o
  -4  21   3        132.12        147.25         6.73 o
  -3  21   3          6.91          4.53         4.88 o
  -2  21   3          1.33          0.18         4.78 o
  -1  21   3        112.00        126.01         6.53 o
   0  21   3         23.48         25.04         5.23 o
   1  21   3        297.01        307.74         8.84 o
   2  21   3        811.34        872.91        14.35 o
   3  21   3        550.78        535.66        11.19 o
   4  21   3         91.58         93.73         6.33 o
   5  21   3          0.17         11.20         5.21 o
   6  21   3         67.88         60.12         5.83 o
   7  21   3        631.67        567.10        14.67 o
   8  21   3          9.65         -1.39         6.36 o
   9  21   3          2.22          5.81         6.75 o
  10  21   3          2.13          2.90         6.77 o
  11  21   3         10.25          7.52         6.97 o
  12  21   3         53.49         40.20         7.89 o
  13  21   3         30.93         35.67         7.83 o
 -14  22   3          5.59          8.52         7.86 o
 -13  22   3         53.68         91.37         9.18 o
 -12  22   3          0.64         -2.61         7.32 o
 -11  22   3         16.66          9.78         6.75 o
 -10  22   3         13.05         11.18         6.66 o
  -9  22   3         61.76         57.58         6.44 o
  -8  22   3         81.18         84.37         6.23 o
  -7  22   3          7.69         13.46         5.24 o
  -6  22   3          6.60         13.99         5.29 o
  -5  22   3          1.18         -7.44         5.04 o
  -4  22   3        243.02        254.55         8.31 o
  -3  22   3         31.21         23.83         5.51 o
  -2  22   3         20.74         22.10         5.35 o
  -1  22   3        633.60        650.72        16.54 o
   0  22   3        134.29        143.55         6.94 o
   1  22   3        300.58        298.40         8.88 o
   2  22   3         57.19         50.64         5.63 o
   3  22   3        252.71        257.70         8.29 o
   4  22   3         20.11         18.05         5.33 o
   5  22   3        223.69        226.71        11.23 o
   6  22   3         38.64         39.05         7.24 o
   7  22   3        249.23        238.51        14.38 o
   8  22   3          0.07          9.14         7.38 o
   9  22   3          9.03         16.48         7.15 o
  10  22   3          4.43          7.91         7.09 o
  11  22   3         10.52         15.17         7.50 o
 -12  23   3         11.67         14.21         8.11 o
 -11  23   3         23.21         31.80         8.72 o
 -10  23   3          2.64          3.61         6.76 o
  -9  23   3         58.98         56.90         6.76 o
  -8  23   3        135.37        118.95         7.66 o
  -7  23   3         64.21         73.74         6.31 o
  -6  23   3          0.14         -1.77         5.27 o
  -5  23   3        451.05        496.81        11.47 o
  -4  23   3         36.32         41.61         5.96 o
  -3  23   3         78.10         76.94         6.88 o
  -2  23   3         30.30         31.01         5.63 o
  -1  23   3         44.35         50.45         5.96 o
   0  23   3          0.34          0.85         5.27 o
   1  23   3         24.84         23.00         5.54 o
   2  23   3         26.56         28.42         5.76 o
   3  23   3         24.92         31.65         5.72 o
   4  23   3        164.73        168.29         7.98 o
   5  23   3          0.23          3.40         6.85 o
   6  23   3        167.33        160.45         9.56 o
   7  23   3        179.62        135.77        10.20 o
   8  23   3         75.75         83.21         9.07 o
   9  23   3          1.10          0.78         7.50 o
  -9  24   3         62.27         74.96         8.38 o
  -8  24   3         30.14         30.12         6.48 o
  -7  24   3          0.23         -3.20         6.36 o
  -6  24   3          0.11          0.26         5.45 o
  -5  24   3          2.75          4.68         5.61 o
  -4  24   3        156.84        181.82         7.97 o
  -3  24   3          5.71          4.97         5.80 o
  -2  24   3        240.78        259.11         8.94 o
  -1  24   3        409.87        431.03        11.22 o
   0  24   3          2.45         15.41         5.77 o
   1  24   3        539.01        585.62        12.61 o
   2  24   3          9.64          9.79         5.72 o
   3  24   3          0.91         10.94         6.00 o
   4  24   3        115.32        110.87         9.24 o
   5  24   3          2.57         -4.05         7.04 o
   6  24   3        222.60        243.43        12.34 o
  -4  25   3         94.25         93.33         7.20 o
  -3  25   3        655.22        748.91        15.85 o
  -2  25   3        366.70        408.58        18.11 o
  -1  25   3        107.32        137.10         7.89 o
   0  25   3       1529.59       1768.30        25.53 o
   1  25   3          1.43         17.31         6.09 o
 -28   0   4        169.01        190.18        14.62 o
 -27   0   4        282.84        300.72        14.14 o
 -26   0   4         16.70         21.02         8.33 o
 -25   0   4        402.36        406.20        16.22 o
 -24   0   4        230.64        221.29        12.23 o
 -23   0   4        380.11        403.39        15.99 o
 -22   0   4       2147.12       2302.04        66.63 o
 -21   0   4        659.61        652.19        19.35 o
 -20   0   4         34.26         42.31         8.49 o
 -19   0   4         46.65         58.42        15.95 o
 -18   0   4        385.27        377.09        15.51 o
 -17   0   4        140.61        157.42         7.55 o
 -16   0   4         29.64         32.19         5.30 o
 -15   0   4         47.48         57.59         3.85 o
 -14   0   4         57.24         59.71         4.28 o
 -13   0   4         34.15         37.14         3.20 o
 -12   0   4         40.12         45.60         3.25 o
 -11   0   4         20.33         27.53         2.99 o
 -10   0   4       2675.69       3018.09        31.13 o
  -9   0   4       1084.80       1294.79        16.71 o
  -8   0   4       1033.53        989.66        15.74 o
  -7   0   4       1667.72       1663.77        20.27 o
  -6   0   4       4699.45       4480.23        60.79 o
  -5   0   4       1486.85       1515.80        18.77 o
  -4   0   4        162.72        156.81         4.68 o
  -3   0   4       6063.28       6274.59        57.75 o
  -2   0   4      44955.79      47809.35       421.51 o
  -1   0   4       3674.75       3871.00        36.79 o
   0   0   4          3.01         -1.07         2.92 o
   1   0   4         37.73         49.94         3.25 o
   2   0   4      13775.90      13594.87       121.58 o
   3   0   4          1.00          0.52         3.00 o
   4   0   4       1391.62       1576.98        16.35 o
   5   0   4       8315.05       9123.74       106.96 o
   6   0   4       2760.40       3287.81        33.16 o
   7   0   4        323.34        358.99        10.04 o
   8   0   4         99.54        118.58         5.89 o
   9   0   4          0.77          7.69         3.73 o
  10   0   4          0.12         -5.80         3.87 o
  11   0   4        226.76        216.84         8.11 o
  12   0   4          3.73         -0.65         3.71 o
  13   0   4         59.45         71.95         4.14 o
  14   0   4         15.05         16.61         3.70 o
  15   0   4        873.61        868.77        13.64 o
  16   0   4        101.66        107.25         6.93 o
  17   0   4         64.53         78.82         4.99 o
  18   0   4       2564.60       2605.34        32.66 o
  19   0   4        252.04        297.98        10.01 o
  20   0   4        169.57        163.58         9.28 o
  21   0   4          6.08         11.85         7.51 o
  22   0   4        742.96        729.14        18.92 o
  23   0   4        253.80        319.51        13.30 o
  24   0   4         87.14        118.73        22.88 o
 -28   1   4          0.01         -8.31         5.54 o
 -27   1   4         15.05          8.49         5.89 o
 -26   1   4         50.22         52.01         6.49 o
 -25   1   4         44.83         53.40         6.54 o
 -24   1   4         28.95         17.42         5.88 o
 -23   1   4         30.11         27.01         6.05 o
 -22   1   4       1297.92       1323.64        20.75 o
 -21   1   4          0.28         -3.68         6.24 o
 -20   1   4        103.65        105.40         6.81 o
 -19   1   4          6.44          1.08         5.38 o
 -18   1   4       1909.79       1906.45        18.38 o
 -17   1   4         22.23         18.41         3.81 o
 -16   1   4         17.33         23.36         3.04 o
 -15   1   4         14.31         16.89         2.30 o
 -14   1   4        631.69        663.69         8.13 o
 -13   1   4         17.85         17.57         2.43 o
 -12   1   4         93.74        106.10         3.22 o
 -11   1   4         46.78         46.20         2.50 o
 -10   1   4       3385.86       3727.30        26.73 o
  -9   1   4        200.06        217.20         3.77 o
  -8   1   4         26.56         42.55         2.60 o
  -7   1   4          7.79         12.46         2.30 o
  -6   1   4       2788.45       2889.45        21.25 o
  -5   1   4        253.64        275.62         4.40 o
  -4   1   4         82.79        102.02         2.55 o
  -3   1   4        120.14        118.57         2.97 o
  -2   1   4        132.16        144.91         3.09 o
  -1   1   4       1014.51       1095.61         9.32 o
   0   1   4        200.31        183.11         3.63 o
   1   1   4        130.06        142.28         2.93 o
   2   1   4       1334.49       1325.65        10.24 o
   3   1   4       1102.44       1179.28         9.34 o
   4   1   4         32.28         33.29         2.14 o
   5   1   4          0.85          1.88         1.75 o
   6   1   4       5493.50       6201.09        41.25 o
   7   1   4        201.38        224.21         2.98 o
   8   1   4         13.78         19.31         2.66 o
   9   1   4          0.13         -3.79         2.53 o
  10   1   4        637.01        641.96         8.28 o
  11   1   4        223.08        226.16         4.94 o
  12   1   4          0.96          2.56         2.62 o
  13   1   4        145.79        143.82         3.61 o
  14   1   4        671.55        615.45         7.21 o
  15   1   4         49.81         40.62         3.13 o
  16   1   4        107.33        117.91         4.14 o
  17   1   4        163.08        150.48         5.15 o
  18   1   4        592.61        610.61         8.68 o
  19   1   4          4.24          0.60         3.29 o
  20   1   4        105.17        109.15         6.09 o
  21   1   4          8.93          6.38         5.40 o
  22   1   4          1.42          1.38         5.25 o
  23   1   4        130.42        141.37         7.19 o
  24   1   4         19.52         24.83         9.34 o
 -28   2   4         16.98          2.96         6.20 o
 -27   2   4        393.72        388.96        11.48 o
 -26   2   4         77.86         79.09         7.41 o
 -25   2   4        334.78        296.57        10.00 o
 -24   2   4        389.19        394.93        13.16 o
 -23   2   4        177.25        182.12         8.85 o
 -22   2   4        409.47        388.20        13.02 o
 -21   2   4          4.97         -3.67         5.13 o
 -20   2   4        157.79        143.19         9.13 o
 -19   2   4         61.67         64.32         6.32 o
 -18   2   4         28.46         14.06         3.68 o
 -17   2   4         68.90         73.18         4.27 o
 -16   2   4         30.52         33.46         2.63 o
 -15   2   4         34.70         35.19         2.39 o
 -14   2   4       1098.68       1167.81        12.31 o
 -13   2   4         67.84         81.51         3.06 o
 -12   2   4         15.79         13.87         2.43 o
 -11   2   4          3.91         -1.92         2.12 o
 -10   2   4       6125.73       6676.30        49.16 o
  -9   2   4          2.68          4.84         2.31 o
  -8   2   4         95.60         91.98         3.03 o
  -7   2   4         92.31         83.67         2.55 o
  -6   2   4      17275.20      17856.89       120.07 o
  -5   2   4        298.42        316.07         4.48 o
  -4   2   4        128.60        125.32         2.90 o
  -3   2   4       2467.92       2559.53        18.57 o
  -2   2   4       1296.43       1394.50        11.69 o
  -1   2   4        828.64        860.42         8.38 o
   0   2   4        121.18        106.00         3.00 o
   1   2   4       3001.53       2935.19        29.21 o
   2   2   4       9090.35       9421.08        65.91 o
   3   2   4       2873.74       3069.17        22.17 o
   4   2   4        237.81        252.37         3.87 o
   5   2   4        982.66       1043.10         8.22 o
   6   2   4       4014.02       4155.94        27.53 o
   7   2   4        443.63        507.81         4.75 o
   8   2   4         23.75         37.93         2.56 o
   9   2   4        517.15        611.43         7.21 o
  10   2   4        726.07        754.74         8.89 o
  11   2   4         24.69         22.91         3.09 o
  12   2   4         99.97        106.51         3.60 o
  13   2   4         17.57         18.74         2.80 o
  14   2   4         35.11         23.52         2.46 o
  15   2   4         99.97         85.87         3.88 o
  16   2   4         48.83         35.98         3.41 o
  17   2   4        157.49        159.15         4.55 o
  18   2   4          1.03         -5.31         3.54 o
  19   2   4        152.54        158.44         7.41 o
  20   2   4          0.30         -4.53         4.05 o
  21   2   4         28.89         40.42         5.77 o
  22   2   4        235.93        233.32         8.65 o
  23   2   4        199.50        207.80         8.19 o
  24   2   4          2.36          7.73         9.11 o
 -28   3   4         41.79         59.87         8.55 o
 -27   3   4        132.56        117.26         7.41 o
 -26   3   4        200.04        190.87         8.44 o
 -25   3   4        171.77        171.23         8.90 o
 -24   3   4          0.43         -8.25         5.50 o
 -23   3   4        251.51        245.29         9.85 o
 -22   3   4       1032.82        986.87        17.19 o
 -21   3   4          4.02          2.31         5.07 o
 -20   3   4          0.02         -3.45         4.84 o
 -19   3   4          2.57         -1.81         4.90 o
 -18   3   4         78.75         75.52         4.21 o
 -17   3   4         53.54         53.71         3.91 o
 -16   3   4          3.31          6.23         2.08 o
 -15   3   4         42.81         48.40         3.03 o
 -14   3   4        135.69        142.46         3.71 o
 -13   3   4         61.10         75.52         3.02 o
 -12   3   4         49.87         55.51         2.82 o
 -11   3   4         23.24         24.80         2.59 o
 -10   3   4       4027.24       4236.53        44.19 o
  -9   3   4        202.99        228.91         4.08 o
  -8   3   4         70.49         83.77         2.72 o
  -7   3   4         74.79         92.41         2.71 o
  -6   3   4      18035.78      19569.38       126.92 o
  -5   3   4         26.83         62.70         2.50 o
  -4   3   4          2.05          4.34         2.16 o
  -3   3   4          1.12          0.02         2.11 o
  -2   3   4         20.31         14.79         2.31 o
  -1   3   4       1329.53       1322.09        12.02 o
   0   3   4        337.10        350.78         5.19 o
   1   3   4       1881.94       2011.05        16.60 o
   2   3   4      13866.83      15386.36       116.99 o
   3   3   4       1054.96       1184.54        10.38 o
   4   3   4         35.64         29.03         2.06 o
   5   3   4         66.51         57.60         2.15 o
   6   3   4       3492.60       3613.33        23.50 o
   7   3   4        288.18        293.42         4.32 o
   8   3   4         61.85         71.22         3.02 o
   9   3   4        548.74        560.72         6.95 o
  10   3   4         57.21         66.26         3.17 o
  11   3   4        190.61        188.93         4.48 o
  12   3   4         40.18         40.62         2.78 o
  13   3   4          8.56          8.31         2.63 o
  14   3   4         71.61         64.45         2.83 o
  15   3   4         15.15         13.32         3.65 o
  16   3   4        143.10        132.87         4.31 o
  17   3   4         53.97         48.22         3.89 o
  18   3   4        391.95        399.54         7.82 o
  19   3   4        916.54        901.22        11.97 o
  20   3   4        156.66        175.60         6.34 o
  21   3   4          5.31         -2.44         5.25 o
  22   3   4        645.33        614.03        12.81 o
  23   3   4         73.72         67.73         6.39 o
  24   3   4         22.73         19.05         9.57 o
 -28   4   4         56.31         73.40         9.14 o
 -27   4   4        169.73        189.61         9.75 o
 -26   4   4       1069.65       1166.54        21.51 o
 -25   4   4         73.85         76.14         6.82 o
 -24   4   4          0.16          5.32         5.80 o
 -23   4   4        162.31        142.24         7.23 o
 -22   4   4        341.98        315.39        10.99 o
 -21   4   4        102.23        101.35         6.85 o
 -20   4   4         15.65         16.19         5.21 o
 -19   4   4         20.91         22.15         5.87 o
 -18   4   4        239.25        265.40         6.20 o
 -17   4   4         73.09         83.63         4.18 o
 -16   4   4         19.70         17.26         2.82 o
 -15   4   4         16.19         12.60         2.12 o
 -14   4   4         21.87         39.99         2.80 o
 -13   4   4         81.61         96.31         3.23 o
 -12   4   4         60.61         64.34         2.95 o
 -11   4   4        852.56        811.18         8.14 o
 -10   4   4       6800.36       7171.33        50.52 o
  -9   4   4         41.35         44.78         2.44 o
  -8   4   4        164.66        179.34         4.41 o
  -7   4   4       1808.80       1878.11        15.94 o
  -6   4   4       2631.88       2582.10        20.73 o
  -5   4   4         43.41         42.90         2.39 o
  -4   4   4         13.92         14.18         2.70 o
  -3   4   4         47.79         71.79         3.08 o
  -2   4   4       1955.49       1941.56        16.00 o
  -1   4   4        212.33        225.62         4.11 o
   0   4   4        456.21        416.54         6.51 o
   1   4   4        141.69        156.42         3.49 o
   2   4   4       2107.70       2004.45        15.28 o
   3   4   4        716.03        715.72         6.99 o
   4   4   4         95.97         92.30         2.53 o
   5   4   4        698.95        755.37         7.02 o
   6   4   4       3292.12       3240.28        23.21 o
   7   4   4        800.78        823.70         7.31 o
   8   4   4        569.03        628.20         6.35 o
   9   4   4          0.23          0.81         2.33 o
  10   4   4        341.23        410.24         6.09 o
  11   4   4          0.80         -2.72         1.81 o
  12   4   4         34.83         33.38         3.06 o
  13   4   4          7.39          7.17         2.62 o
  14   4   4         21.67         20.65         2.95 o
  15   4   4        111.10        124.36         5.14 o
  16   4   4         22.91         14.57         4.36 o
  17   4   4         73.16         67.01         4.31 o
  18   4   4       1159.88       1110.50        17.01 o
  19   4   4         18.44         16.66         4.64 o
  20   4   4        436.02        436.78         9.54 o
  21   4   4        157.60        150.96         6.12 o
  22   4   4       1751.47       1769.28        26.30 o
  23   4   4         45.54         65.59         6.41 o
  24   4   4          4.68          9.45         6.86 o
 -27   5   4         26.52         37.55         7.09 o
 -26   5   4        102.22         83.86         7.07 o
 -25   5   4         54.86         56.11         6.30 o
 -24   5   4         42.36         56.60         6.28 o
 -23   5   4        110.76         94.79         6.65 o
 -22   5   4        439.62        399.12        10.38 o
 -21   5   4         49.55         59.85         5.87 o
 -20   5   4          7.56          8.62         5.02 o
 -19   5   4         47.16         45.09         4.54 o
 -18   5   4          0.00         -5.00         3.34 o
 -17   5   4         59.78         62.32         4.10 o
 -16   5   4          2.04         -0.20         2.36 o
 -15   5   4         77.27         75.08         3.83 o
 -14   5   4        849.38        985.71         9.66 o
 -13   5   4        149.01        140.73         3.88 o
 -12   5   4          2.01          2.74         2.58 o
 -11   5   4        231.12        224.72         4.75 o
 -10   5   4       3181.82       2982.59        27.71 o
  -9   5   4        125.14        149.17         3.82 o
  -8   5   4         33.88         44.93         2.84 o
  -7   5   4        374.04        384.24         6.10 o
  -6   5   4        537.51        443.77         6.79 o
  -5   5   4        269.37        295.38         5.73 o
  -4   5   4         36.46         33.79         2.43 o
  -3   5   4        125.82        138.01         3.76 o
  -2   5   4        482.56        495.05         7.40 o
  -1   5   4       2468.90       2669.58        25.25 o
   0   5   4          1.52          2.31         2.18 o
   1   5   4        137.41        153.20         3.42 o
   2   5   4       1660.82       1570.60        13.97 o
   3   5   4        599.96        666.91         7.27 o
   4   5   4          1.66          0.39         2.16 o
   5   5   4       1052.17       1091.59         9.83 o
   6   5   4        586.84        478.78         5.83 o
   7   5   4       1497.62       1423.46        11.96 o
   8   5   4         63.11         67.39         2.18 o
   9   5   4        350.07        362.40         5.95 o
  10   5   4        522.40        641.51         7.90 o
  11   5   4        252.24        277.04         5.18 o
  12   5   4          0.25         -3.62         2.42 o
  13   5   4        399.80        398.43         7.91 o
  14   5   4         36.70         36.66         3.56 o
  15   5   4          5.48          3.90         3.27 o
  16   5   4        217.25        238.35         6.34 o
  17   5   4         21.84         27.70         4.04 o
  18   5   4        209.87        200.24         5.89 o
  19   5   4          3.23          0.71         4.09 o
  20   5   4         47.16         53.48         4.22 o
  21   5   4        293.28        297.42         8.24 o
  22   5   4         35.99         43.54         5.00 o
  23   5   4         37.58         54.83         6.30 o
  24   5   4        349.48        381.24        16.00 o
 -27   6   4         80.67         64.12         6.88 o
 -26   6   4        457.68        454.79        14.23 o
 -25   6   4         52.34         48.23         6.29 o
 -24   6   4         65.79         57.78         6.26 o
 -23   6   4          0.25         -6.74         5.12 o
 -22   6   4        125.98        105.57         6.65 o
 -21   6   4        150.74        136.09         8.06 o
 -20   6   4         36.58         29.45         5.47 o
 -19   6   4        145.95        153.51         6.96 o
 -18   6   4        537.23        530.81         9.71 o
 -17   6   4          0.44          1.22         2.84 o
 -16   6   4        307.64        328.26         5.79 o
 -15   6   4        598.80        596.26         7.78 o
 -14   6   4       1136.54       1207.11        11.25 o
 -13   6   4        136.53        140.40         3.81 o
 -12   6   4        140.83        142.77         4.02 o
 -11   6   4       1074.50       1102.10        11.62 o
 -10   6   4         98.86         86.76         3.59 o
  -9   6   4        161.97        155.21         4.80 o
  -8   6   4          0.88         -0.18         2.65 o
  -7   6   4        144.86        166.37         5.03 o
  -6   6   4       1432.56       1394.24        15.42 o
  -5   6   4          5.00          6.41         2.43 o
  -4   6   4        263.41        269.71         5.13 o
  -3   6   4       1222.36       1273.21        12.55 o
  -2   6   4      35733.22      38907.08       322.27 o
  -1   6   4       3945.14       4214.13        37.45 o
   0   6   4         38.12         37.59         2.86 o
   1   6   4         98.83        105.92         3.27 o
   2   6   4        407.39        394.65         5.74 o
   3   6   4         19.31         17.37         2.41 o
   4   6   4        260.43        289.25         4.94 o
   5   6   4         43.86         28.28         2.45 o
   6   6   4          0.68          6.49         2.17 o
   7   6   4        459.12        492.16         7.34 o
   8   6   4          0.38          1.41         1.60 o
   9   6   4         69.94         75.69         2.67 o
  10   6   4       2320.64       2371.88        20.28 o
  11   6   4         89.03        104.18         3.56 o
  12   6   4         41.21         32.61         3.09 o
  13   6   4        914.11        889.75        10.24 o
  14   6   4        185.31        191.30         5.90 o
  15   6   4        430.70        444.29         8.37 o
  16   6   4        168.56        174.90         5.71 o
  17   6   4        192.40        186.43         5.78 o
  18   6   4          0.32         -4.04         3.82 o
  19   6   4        244.33        255.72         6.78 o
  20   6   4         16.88         25.85         4.02 o
  21   6   4         22.98         24.24         4.56 o
  22   6   4         73.51         86.18         5.98 o
  23   6   4        185.79        168.26        12.45 o
 -27   7   4         45.82         44.36         6.95 o
 -26   7   4          0.00         -0.54         5.50 o
 -25   7   4          2.52          3.76         5.61 o
 -24   7   4         11.78          4.50         5.51 o
 -23   7   4         16.43         15.63         5.64 o
 -22   7   4        144.63        152.23         7.26 o
 -21   7   4         29.16         28.94         5.50 o
 -20   7   4          0.49         -1.31         4.81 o
 -19   7   4        138.83        141.66         6.63 o
 -18   7   4       2715.61       2780.19        30.66 o
 -17   7   4        996.20       1025.96        13.13 o
 -16   7   4         89.09         89.44         4.38 o
 -15   7   4        199.48        195.79         4.54 o
 -14   7   4       3364.37       3350.50        26.47 o
 -13   7   4        720.27        720.80         8.75 o
 -12   7   4        115.41        115.17         4.14 o
 -11   7   4       1153.34       1205.48        13.08 o
 -10   7   4      10982.95      11174.20        95.81 o
  -9   7   4       1278.45       1287.75        14.09 o
  -8   7   4        161.76        184.88         4.99 o
  -7   7   4         36.59         23.35         3.10 o
  -6   7   4       1572.51       1577.78        16.42 o
  -5   7   4        545.38        595.91         7.89 o
  -4   7   4         55.82         79.45         3.66 o
  -3   7   4        161.41        158.13         5.69 o
  -2   7   4        132.13        134.88         4.92 o
  -1   7   4         26.61         29.32         3.10 o
   0   7   4         18.11         26.86         2.91 o
   1   7   4        300.73        286.21         5.77 o
   2   7   4        266.08        253.80         5.06 o
   3   7   4        475.13        424.82         6.01 o
   4   7   4        256.23        281.69         4.86 o
   5   7   4        711.54        739.86         7.97 o
   6   7   4      10049.22      10130.73        73.40 o
   7   7   4          6.18          8.68         2.32 o
   8   7   4        535.31        544.91         6.84 o
   9   7   4        453.65        445.67         6.29 o
  10   7   4        387.30        363.13         6.11 o
  11   7   4       1330.35       1287.63        14.20 o
  12   7   4         10.90          8.56         3.29 o
  13   7   4        177.38        181.85         4.92 o
  14   7   4       4118.28       4028.63        42.08 o
  15   7   4        283.99        303.00         7.33 o
  16   7   4         58.60         59.66         4.48 o
  17   7   4         10.30          7.24         4.13 o
  18   7   4          0.18         -1.47         3.98 o
  19   7   4         40.76         32.85         4.38 o
  20   7   4          9.64         12.89         4.06 o
  21   7   4         10.09          5.42         4.92 o
  22   7   4          7.15         17.86         7.93 o
  23   7   4         43.75         22.87         5.64 o
 -27   8   4         37.35         33.29         6.85 o
 -26   8   4        100.82         90.65         7.49 o
 -25   8   4         33.14         28.09         7.33 o
 -24   8   4          2.03         -9.48         6.42 o
 -23   8   4          1.05         -0.32         6.58 o
 -22   8   4        307.01        334.35        10.42 o
 -21   8   4          0.08          6.00         5.22 o
 -20   8   4         65.73         69.70         5.94 o
 -19   8   4        120.50        122.66         6.45 o
 -18   8   4        809.94        831.60        14.19 o
 -17   8   4        556.76        551.81        12.84 o
 -16   8   4        257.62        265.31         5.81 o
 -15   8   4        841.41        819.25        11.25 o
 -14   8   4        907.50        871.13        11.23 o
 -13   8   4        420.80        450.15         7.59 o
 -12   8   4          0.22          1.73         3.13 o
 -11   8   4        406.55        401.26         7.24 o
 -10   8   4       3541.86       3496.06        34.01 o
  -9   8   4         39.94         44.15         3.07 o
  -8   8   4          0.96          1.98         2.81 o
  -7   8   4       2357.07       2387.66        24.05 o
  -6   8   4       5910.42       6122.79        53.23 o
  -5   8   4       1314.12       1405.34        14.62 o
  -4   8   4         39.63         46.32         3.12 o
  -3   8   4        139.20        164.73         4.62 o
  -2   8   4       1734.45       1890.29        19.73 o
  -1   8   4         32.17         29.53         3.16 o
   0   8   4         86.10         88.80         3.75 o
   1   8   4       2955.76       3149.08        30.52 o
   2   8   4       4731.21       4803.79        42.71 o
   3   8   4        722.50        751.36         8.68 o
   4   8   4         61.15         53.76         2.93 o
   5   8   4        717.78        725.15         8.14 o
   6   8   4         30.04         25.29         2.61 o
   7   8   4       2966.81       3025.12        24.72 o
   8   8   4         29.08         23.95         2.97 o
   9   8   4        173.73        163.68         3.82 o
  10   8   4       1090.55       1056.42        10.03 o
  11   8   4         53.00         57.82         3.60 o
  12   8   4        331.91        352.20         6.29 o
  13   8   4         44.33         44.84         4.87 o
  14   8   4       1729.61       1706.76        19.53 o
  15   8   4         10.59          5.93         3.96 o
  16   8   4         49.11         44.75         4.45 o
  17   8   4         16.32         14.25         4.32 o
  18   8   4        100.16        114.20         5.65 o
  19   8   4          1.69         -8.77         6.20 o
  20   8   4         74.84         76.29         5.01 o
  21   8   4         94.40         93.84         5.20 o
  22   8   4        128.33        115.37         6.18 o
  23   8   4          5.16          6.07         5.51 o
 -26   9   4        166.74        166.96         8.55 o
 -25   9   4          2.11          3.72         6.62 o
 -24   9   4          9.76          4.64         6.07 o
 -23   9   4          1.18         -4.28         6.51 o
 -22   9   4          0.12         -8.12         6.13 o
 -21   9   4         13.89          6.91         6.22 o
 -20   9   4         15.71         12.18         5.74 o
 -19   9   4        109.78        108.10         6.89 o
 -18   9   4        244.04        231.15         8.24 o
 -17   9   4        929.43        903.20        13.67 o
 -16   9   4        241.09        228.63         6.52 o
 -15   9   4        331.31        361.22         6.81 o
 -14   9   4       2638.79       2620.41        24.41 o
 -13   9   4        425.67        424.39         8.08 o
 -12   9   4         19.76         20.50         3.67 o
 -11   9   4       1402.46       1349.71        17.11 o
 -10   9   4        579.35        601.42         8.90 o
  -9   9   4        869.45        836.50        10.84 o
  -8   9   4        197.43        205.74         5.68 o
  -7   9   4         60.96         66.76         3.22 o
  -6   9   4       2512.37       2577.10        24.28 o
  -5   9   4        398.01        482.02         7.28 o
  -4   9   4         70.62         75.86         3.79 o
  -3   9   4          3.22         -4.00         2.88 o
  -2   9   4         49.86         58.22         3.56 o
  -1   9   4          0.45         -0.49         2.88 o
   0   9   4        210.50        246.19         6.46 o
   1   9   4        564.61        583.69         8.68 o
   2   9   4       2549.32       2661.74        25.11 o
   3   9   4       1631.81       1639.82        16.89 o
   4   9   4        316.93        310.54         5.85 o
   5   9   4        202.44        190.32         4.40 o
   6   9   4          0.23         -3.34         2.59 o
   7   9   4        206.82        205.57         4.47 o
   8   9   4        160.23        144.56         3.65 o
   9   9   4        312.47        330.11         5.58 o
  10   9   4        255.90        277.88         5.22 o
  11   9   4       1931.08       1930.39        16.87 o
  12   9   4       1245.35       1272.08        14.02 o
  13   9   4         63.37         63.38         4.59 o
  14   9   4         20.94         21.31         4.11 o
  15   9   4        331.61        301.52         8.04 o
  16   9   4         22.75         22.58         4.21 o
  17   9   4        113.28        127.73         5.57 o
  18   9   4          0.58          1.17         4.19 o
  19   9   4          1.45         -0.85         4.20 o
  20   9   4         36.03         34.28         4.71 o
  21   9   4          5.77          6.66         4.25 o
  22   9   4        123.99        119.32         6.83 o
 -26  10   4         36.39          6.29         6.57 o
 -25  10   4          2.11         -2.89         6.20 o
 -24  10   4          4.88          3.19         7.17 o
 -23  10   4          7.88          9.23         6.45 o
 -22  10   4         11.15          9.47         6.29 o
 -21  10   4         10.06         -0.90         6.20 o
 -20  10   4         60.12         53.53         7.02 o
 -19  10   4          0.30         -4.79         5.80 o
 -18  10   4        774.67        785.36        14.89 o
 -17  10   4        185.28        183.53         7.17 o
 -16  10   4          6.80          1.33         4.08 o
 -15  10   4        217.59        236.31         6.22 o
 -14  10   4       3487.57       3421.69        32.20 o
 -13  10   4         22.44         27.13         3.87 o
 -12  10   4        246.02        240.54         5.54 o
 -11  10   4        953.02        930.60        11.86 o
 -10  10   4       1418.56       1420.70        16.08 o
  -9  10   4        223.01        232.90         5.71 o
  -8  10   4        130.88        136.09         4.57 o
  -7  10   4        600.57        611.45         8.28 o
  -6  10   4       1227.10       1443.29        16.24 o
  -5  10   4        183.88        188.56         5.20 o
  -4  10   4          0.49         -3.67         2.98 o
  -3  10   4         18.80         13.04         3.48 o
  -2  10   4        491.54        511.36         8.38 o
  -1  10   4          2.07         -0.27         3.01 o
   0  10   4         29.35         29.49         3.28 o
   1  10   4        267.37        289.03         6.53 o
   2  10   4       2542.07       2874.87        28.61 o
   3  10   4        115.67        131.57         4.29 o
   4  10   4        584.07        562.62         7.97 o
   5  10   4         20.18         14.57         3.06 o
   6  10   4       2601.73       2582.63        23.64 o
   7  10   4        430.12        415.29         6.67 o
   8  10   4        131.45        129.13         3.75 o
   9  10   4       5270.64       5303.24        39.49 o
  10  10   4        844.69        863.41        10.19 o
  11  10   4          0.13          9.59         3.33 o
  12  10   4        204.82        213.74         6.04 o
  13  10   4         16.51         12.23         4.00 o
  14  10   4        719.23        716.49        10.46 o
  15  10   4        133.67        140.54         5.27 o
  16  10   4          1.27         -4.14         3.67 o
  17  10   4         30.81         21.65         4.21 o
  18  10   4         24.44         31.00         4.74 o
  19  10   4         18.81         15.91         4.55 o
  20  10   4          1.04         -3.63         4.31 o
  21  10   4          5.57          0.99         4.38 o
  22  10   4          9.47          6.87         4.49 o
 -25  11   4          1.69         -2.66         6.81 o
 -24  11   4         12.59          9.54         6.78 o
 -23  11   4         17.54         21.37         6.91 o
 -22  11   4         58.73         55.05         7.39 o
 -21  11   4        239.48        234.93        14.96 o
 -20  11   4         14.35          5.41         6.31 o
 -19  11   4         29.41         32.01         6.49 o
 -18  11   4        720.77        684.52        15.36 o
 -17  11   4         64.33         74.46         7.03 o
 -16  11   4        123.96        114.12         6.12 o
 -15  11   4       2178.40       2239.08        23.75 o
 -14  11   4      32874.28      33035.45       290.42 o
 -13  11   4       4295.62       4240.18        41.30 o
 -12  11   4         94.30         93.92         4.16 o
 -11  11   4         58.73         69.84         4.13 o
 -10  11   4       3812.36       3706.54        36.00 o
  -9  11   4          0.32         -2.03         3.28 o
  -8  11   4          0.03          1.53         2.70 o
  -7  11   4        106.10         93.22         4.34 o
  -6  11   4        713.07        792.70        10.18 o
  -5  11   4         11.13          7.92         2.93 o
  -4  11   4         44.00         52.60         3.33 o
  -3  11   4         11.72         17.54         2.78 o
  -2  11   4          5.70         -0.80         2.48 o
  -1  11   4         40.19         43.41         3.64 o
   0  11   4          2.96          3.91         3.19 o
   1  11   4         10.45          4.70         3.24 o
   2  11   4        440.99        493.51         8.44 o
   3  11   4        298.65        312.43         6.82 o
   4  11   4          0.35         -3.00         3.18 o
   5  11   4        529.42        534.36         8.88 o
   6  11   4        182.08        156.35         4.44 o
   7  11   4       3056.01       3034.04        27.69 o
   8  11   4          0.00          1.61         2.58 o
   9  11   4        559.83        585.30         8.00 o
  10  11   4      32867.63      33002.62       289.51 o
  11  11   4       1762.92       1828.71        20.00 o
  12  11   4         52.69         60.01         4.73 o
  13  11   4        491.78        488.08         9.38 o
  14  11   4        233.69        228.18         6.56 o
  15  11   4        230.97        218.88         6.49 o
  16  11   4        380.97        370.97         8.14 o
  17  11   4          0.25         -0.29         4.60 o
  18  11   4        227.18        227.86         7.13 o
  19  11   4         35.53         35.00         5.02 o
  20  11   4         75.67         89.94         6.95 o
  21  11   4          1.33          0.00         4.64 o
 -25  12   4         19.71         18.88         7.28 o
 -24  12   4          1.76         -2.67         7.02 o
 -23  12   4         16.28         13.41         6.84 o
 -22  12   4        152.29        139.90         8.67 o
 -21  12   4        149.94        146.95         8.67 o
 -20  12   4          5.83          9.14         6.36 o
 -19  12   4          9.11          0.44         8.79 o
 -18  12   4        114.14         95.84         8.12 o
 -17  12   4         67.30         53.20         7.27 o
 -16  12   4        392.53        390.36        10.34 o
 -15  12   4        709.02        689.95        12.50 o
 -14  12   4       1196.91       1183.50        14.99 o
 -13  12   4        216.80        218.96         6.75 o
 -12  12   4        171.85        182.92         7.33 o
 -11  12   4       1766.58       1737.71        19.24 o
 -10  12   4        781.31        738.37        10.73 o
  -9  12   4        213.04        216.35         6.33 o
  -8  12   4         23.34         27.81         3.35 o
  -7  12   4        128.39        124.73         4.84 o
  -6  12   4        283.55        287.34         6.27 o
  -5  12   4          0.84         -3.51         2.86 o
  -4  12   4         84.21         86.27         3.87 o
  -3  12   4        137.23        146.20         5.06 o
  -2  12   4       2838.36       2989.57        27.99 o
  -1  12   4        131.92        131.66         4.10 o
   0  12   4         15.45         16.48         3.55 o
   1  12   4          0.03         -0.74         3.29 o
   2  12   4        110.76        111.02         4.61 o
   3  12   4          0.12          1.20         3.34 o
   4  12   4        104.90        108.58         4.64 o
   5  12   4          2.75          4.51         3.15 o
   6  12   4        146.97        150.56         5.11 o
   7  12   4        371.91        355.60         6.20 o
   8  12   4         21.23         20.01         3.09 o
   9  12   4         68.82         83.39         3.80 o
  10  12   4        145.34        143.32         9.35 o
  11  12   4       3914.05       3850.57        39.77 o
  12  12   4        306.56        302.10         7.92 o
  13  12   4       1056.76       1071.14        14.04 o
  14  12   4        418.55        398.55         8.64 o
  15  12   4         57.01         49.87         4.62 o
  16  12   4          5.26          0.87         4.23 o
  17  12   4        572.34        568.16        10.65 o
  18  12   4         22.01         23.16         5.30 o
  19  12   4          0.18          0.83         4.73 o
  20  12   4         21.87         28.44         5.51 o
  21  12   4          1.87          4.36         5.27 o
 -24  13   4         22.40         30.87         7.64 o
 -23  13   4         18.16         15.15         7.06 o
 -22  13   4        165.27        143.50         8.95 o
 -21  13   4         81.67         82.13         7.94 o
 -20  13   4         14.21         10.45         6.64 o
 -19  13   4        546.16        536.91        14.27 o
 -18  13   4        296.74        321.74        12.30 o
 -17  13   4        229.18        221.98        10.14 o
 -16  13   4         27.05         18.38         5.75 o
 -15  13   4         97.17         87.89         6.43 o
 -14  13   4       1383.55       1326.72        17.17 o
 -13  13   4         21.45         23.70         4.37 o
 -12  13   4        176.83        176.90         6.56 o
 -11  13   4        784.54        800.73        11.47 o
 -10  13   4        851.28        857.76        11.98 o
  -9  13   4         30.78         19.70         4.12 o
  -8  13   4         14.89          6.40         3.83 o
  -7  13   4         73.81         70.42         4.37 o
  -6  13   4          0.77          2.16         3.65 o
  -5  13   4         50.52         59.32         3.78 o
  -4  13   4         35.00         43.01         3.64 o
  -3  13   4          0.00          2.31         2.87 o
  -2  13   4         64.13         67.10         3.63 o
  -1  13   4          6.93          8.50         2.94 o
   0  13   4         88.76        103.47         3.95 o
   1  13   4         85.08         89.87         4.57 o
   2  13   4         25.74         35.80         3.96 o
   3  13   4        293.10        300.09         7.12 o
   4  13   4          0.09         -1.96         3.24 o
   5  13   4          2.23         -3.16         2.85 o
   6  13   4        331.97        362.26         6.43 o
   7  13   4         48.80         56.21         3.44 o
   8  13   4         99.89         99.18         4.05 o
   9  13   4        419.81        421.38         7.56 o
  10  13   4        196.24        169.40         6.33 o
  11  13   4        525.27        504.60        10.36 o
  12  13   4        476.67        505.67        11.20 o
  13  13   4        616.85        625.96        11.22 o
  14  13   4        610.38        610.20        10.75 o
  15  13   4         17.52         16.47         4.94 o
  16  13   4          0.26          0.26         4.75 o
  17  13   4        441.02        432.52        10.22 o
  18  13   4         40.08         44.69         5.46 o
  19  13   4         61.10         52.98         5.90 o
  20  13   4          1.05         13.67         5.50 o
 -23  14   4          0.51         -3.99         6.88 o
 -22  14   4         24.79         22.94         7.26 o
 -21  14   4        201.67        177.83        12.49 o
 -20  14   4          7.03          4.45         6.67 o
 -19  14   4         23.70         38.71         7.08 o
 -18  14   4       3290.48       3009.67        47.61 o
 -17  14   4         15.54         17.98         7.41 o
 -16  14   4         40.62         20.90         7.02 o
 -15  14   4         20.48         15.53         5.35 o
 -14  14   4       1831.99       1815.50        23.80 o
 -13  14   4         77.87         75.16         4.85 o
 -12  14   4          0.88         -3.42         4.02 o
 -11  14   4       2185.95       2172.39        28.11 o
 -10  14   4       2076.16       2133.45        23.05 o
  -9  14   4        371.28        366.96         8.00 o
  -8  14   4        380.85        397.30         8.37 o
  -7  14   4         11.68          2.92         3.85 o
  -6  14   4         23.16         13.90         3.91 o
  -5  14   4         92.27        106.34         4.86 o
  -4  14   4         90.51         90.04         4.28 o
  -3  14   4        136.79        155.31         5.01 o
  -2  14   4          2.23          0.49         3.04 o
  -1  14   4        131.18        132.89         4.57 o
   0  14   4         84.62         93.20         4.00 o
   1  14   4         61.86         73.56         3.64 o
   2  14   4          0.85          0.08         3.31 o
   3  14   4        270.07        250.47         6.29 o
   4  14   4        107.69        114.73         4.67 o
   5  14   4          8.02          9.52         3.51 o
   6  14   4       3120.54       3212.09        29.96 o
   7  14   4        164.08        160.43         5.47 o
   8  14   4         48.66         48.23         3.51 o
   9  14   4        733.00        702.79        10.00 o
  10  14   4        177.75        173.64         6.20 o
  11  14   4       1017.63       1006.34        15.74 o
  12  14   4         64.25         68.59         6.27 o
  13  14   4       1113.38       1069.39        17.14 o
  14  14   4       2279.56       2199.26        29.16 o
  15  14   4        429.24        432.39        10.22 o
  16  14   4        195.72        192.41         7.30 o
  17  14   4         81.89         91.81         6.76 o
  18  14   4          0.01         -4.95         5.22 o
  19  14   4         15.09         21.19         5.79 o
 -22  15   4        247.58        297.23        12.61 o
 -21  15   4        125.83        133.23        10.81 o
 -20  15   4         25.24         21.99         7.13 o
 -19  15   4         14.48         14.70         7.42 o
 -18  15   4       4080.79       3873.19        59.20 o
 -17  15   4         50.41         51.33         7.83 o
 -16  15   4          3.29         -1.74         6.60 o
 -15  15   4        332.91        357.10        10.97 o
 -14  15   4        274.30        246.60         8.02 o
 -13  15   4          3.49         -1.77         4.13 o
 -12  15   4         56.94         54.46         4.83 o
 -11  15   4         67.99         70.60         4.79 o
 -10  15   4       2632.82       2581.61        27.09 o
  -9  15   4        161.81        152.49         5.66 o
  -8  15   4        362.00        372.81         8.18 o
  -7  15   4         23.93         25.82         4.19 o
  -6  15   4        491.69        472.86         9.08 o
  -5  15   4         21.35         11.48         3.96 o
  -4  15   4         80.02         85.78         4.80 o
  -3  15   4         28.60         22.03         4.01 o
  -2  15   4         56.81         60.05         4.46 o
  -1  15   4          0.40         -5.76         3.84 o
   0  15   4         35.47         41.66         3.80 o
   1  15   4         28.48         19.02         3.47 o
   2  15   4         64.77         58.05         4.85 o
   3  15   4         16.13         10.41         3.52 o
   4  15   4         62.54         73.66         5.30 o
   5  15   4          6.04         14.95         3.79 o
   6  15   4       2453.30       2464.35        23.99 o
   7  15   4          0.26         -5.05         3.37 o
   8  15   4          2.00         -3.17         3.64 o
   9  15   4          0.74         -1.00         4.25 o
  10  15   4         30.47         24.83         5.44 o
  11  15   4          6.41          7.00         5.25 o
  12  15   4          9.99         11.07         5.03 o
  13  15   4         14.78         11.22         5.30 o
  14  15   4       4050.42       3959.36        52.00 o
  15  15   4       1113.54       1101.42        17.07 o
  16  15   4        117.29        123.14         7.25 o
  17  15   4          0.45         -2.64         6.34 o
  18  15   4        514.22        566.10        17.11 o
  19  15   4         40.77         66.54         7.17 o
 -21  16   4          4.00          1.31         7.11 o
 -20  16   4         22.10         14.23         7.53 o
 -19  16   4          4.38         -1.01         7.17 o
 -18  16   4        616.16        534.89        15.97 o
 -17  16   4         94.39         93.29         8.58 o
 -16  16   4          0.83         -9.71         6.47 o
 -15  16   4         73.34         62.64         8.02 o
 -14  16   4         19.14         21.53         5.77 o
 -13  16   4        108.26        100.75         6.32 o
 -12  16   4          0.14          2.25         4.14 o
 -11  16   4          2.75          2.30         3.82 o
 -10  16   4         30.57         32.84         4.25 o
  -9  16   4          0.40         -0.70         3.93 o
  -8  16   4        134.29        135.07         5.56 o
  -7  16   4        257.84        253.17         6.99 o
  -6  16   4        336.46        314.12        10.07 o
  -5  16   4         60.67         55.50         4.65 o
  -4  16   4         16.66          7.24         4.04 o
  -3  16   4        697.31        694.55        11.04 o
  -2  16   4       2296.92       2379.01        25.56 o
  -1  16   4        127.58        134.36         5.49 o
   0  16   4         63.49         51.54         3.59 o
   1  16   4        518.93        501.05         8.91 o
   2  16   4        325.62        311.63         6.65 o
   3  16   4        327.31        320.56         7.03 o
   4  16   4         45.40         52.94         4.16 o
   5  16   4        121.38        119.94         4.96 o
   6  16   4        246.54        247.59         6.47 o
   7  16   4        263.73        246.12         6.50 o
   8  16   4         59.23         49.53         4.51 o
   9  16   4         45.53         49.16         6.88 o
  10  16   4        201.16        176.15         7.72 o
  11  16   4         79.60         70.65         6.50 o
  12  16   4         80.09         98.15         6.56 o
  13  16   4        129.62        137.90         7.88 o
  14  16   4        353.61        344.57        11.09 o
  15  16   4        488.05        430.39        12.31 o
  16  16   4         44.42         42.45         6.34 o
  17  16   4        203.59        228.91         8.96 o
  18  16   4         46.00        108.20         7.49 o
 -20  17   4          0.18          4.66         7.64 o
 -19  17   4         42.67         27.62         8.40 o
 -18  17   4         71.25         95.62         9.03 o
 -17  17   4        100.26         96.31         9.75 o
 -16  17   4          1.52        -10.34         6.89 o
 -15  17   4         37.30         31.26         7.50 o
 -14  17   4         46.26         31.23         6.37 o
 -13  17   4         27.96         22.79         5.31 o
 -12  17   4         59.66         62.92         5.37 o
 -11  17   4          0.05         -3.32         4.63 o
 -10  17   4         99.43        102.84         5.77 o
  -9  17   4         45.30         41.50         5.09 o
  -8  17   4          5.09          3.30         4.07 o
  -7  17   4        250.31        219.01         6.69 o
  -6  17   4        128.08        108.74         5.53 o
  -5  17   4          1.61         -2.48         3.95 o
  -4  17   4         13.17          7.60         4.13 o
  -3  17   4          5.42          4.49         4.09 o
  -2  17   4         54.61         60.16         4.85 o
  -1  17   4         14.16         19.41         4.15 o
   0  17   4          0.22         -2.90         3.98 o
   1  17   4         55.54         57.13         4.71 o
   2  17   4         32.97         31.46         4.77 o
   3  17   4         62.30         77.25         5.18 o
   4  17   4         11.33         15.50         4.39 o
   5  17   4         53.81         36.22         4.79 o
   6  17   4          5.29          1.30         4.16 o
   7  17   4         84.38         90.00         7.99 o
   8  17   4          6.67          2.61         5.67 o
   9  17   4          1.93          3.87         6.04 o
  10  17   4         19.65          7.35         6.32 o
  11  17   4          0.61         -6.36         5.39 o
  12  17   4        107.02        113.60         7.54 o
  13  17   4          0.02         -4.62         5.58 o
  14  17   4          8.54         13.31         6.09 o
  15  17   4          9.68          5.16         6.06 o
  16  17   4         34.45         30.83         6.40 o
  17  17   4         91.45         82.33         9.14 o
 -19  18   4        120.43        139.20        10.47 o
 -18  18   4        206.87        169.09        10.54 o
 -17  18   4         28.93         19.28         7.80 o
 -16  18   4          0.66         -6.29         6.73 o
 -15  18   4        109.27        100.61         8.86 o
 -14  18   4        458.40        471.41        14.74 o
 -13  18   4         29.37         30.04         6.52 o
 -12  18   4         31.82         39.88         7.08 o
 -11  18   4        138.94        145.22         6.35 o
 -10  18   4          4.89          1.79         4.56 o
  -9  18   4          8.28         14.06         4.71 o
  -8  18   4         71.73         69.41         5.66 o
  -7  18   4          6.34          9.41         4.45 o
  -6  18   4       1437.21       1468.36        19.48 o
  -5  18   4         30.87         19.71         4.54 o
  -4  18   4          5.81          5.96         4.33 o
  -3  18   4          0.24          0.44         4.26 o
  -2  18   4       1046.31       1109.62        15.07 o
  -1  18   4         35.64         33.18         4.68 o
   0  18   4        183.50        182.64         6.72 o
   1  18   4          8.49          9.64         4.51 o
   2  18   4        328.44        379.31         9.26 o
   3  18   4        389.53        376.93         9.17 o
   4  18   4         10.29          3.75         4.49 o
   5  18   4         84.05         81.22         5.47 o
   6  18   4        110.76        118.86         6.22 o
   7  18   4         18.21         11.90         5.65 o
   8  18   4         13.95         12.91         6.07 o
   9  18   4          7.03          0.71         6.42 o
  10  18   4        292.92        292.83        13.76 o
  11  18   4         42.29         42.51         6.57 o
  12  18   4         18.03         20.54         6.21 o
  13  18   4         82.13         64.80         6.96 o
  14  18   4         16.38         13.00         6.32 o
  15  18   4        175.65        182.64         9.02 o
  16  18   4         37.29         55.77         7.33 o
 -18  19   4        706.73        828.27        21.03 o
 -17  19   4         26.23         37.40         8.36 o
 -16  19   4          0.46         -2.68         7.52 o
 -15  19   4          2.40          2.25         7.15 o
 -14  19   4         10.16          7.30         7.27 o
 -13  19   4         17.24         22.11         9.12 o
 -12  19   4          8.28          7.69         5.33 o
 -11  19   4         63.84         71.28         6.40 o
 -10  19   4        372.53        351.11         9.32 o
  -9  19   4         12.22         17.99         5.08 o
  -8  19   4          1.30         -0.78         4.74 o
  -7  19   4          0.94          1.95         4.44 o
  -6  19   4       1191.02       1200.45        16.23 o
  -5  19   4        428.46        417.95        11.55 o
  -4  19   4        102.14        104.15         5.77 o
  -3  19   4        189.11        199.77         6.77 o
  -2  19   4        136.92        135.00         6.55 o
  -1  19   4         79.52         85.27         5.69 o
   0  19   4          1.20         -1.82         4.59 o
   1  19   4         11.22          8.82         4.63 o
   2  19   4        903.88        849.81        13.97 o
   3  19   4         13.63         10.69         4.79 o
   4  19   4         35.72         43.77         5.35 o
   5  19   4         52.78         45.19         5.33 o
   6  19   4         45.40         40.58         5.47 o
   7  19   4          1.85         -7.95         5.92 o
   8  19   4         15.79         15.41         6.92 o
   9  19   4         35.90         45.15         7.58 o
  10  19   4         19.71         12.82         6.13 o
  11  19   4          9.05          9.97         7.37 o
  12  19   4          4.73          3.03         6.19 o
  13  19   4         22.20         23.48         6.57 o
  14  19   4        717.08        790.67        17.19 o
 -17  20   4         12.83          9.55        10.15 o
 -16  20   4         34.87         37.66         8.76 o
 -15  20   4         29.43         37.88         8.64 o
 -14  20   4          8.45          6.12         7.72 o
 -13  20   4          9.86          6.38         8.78 o
 -12  20   4          0.50         -3.31         6.05 o
 -11  20   4          1.92         10.65         7.89 o
 -10  20   4        236.86        222.96         7.78 o
  -9  20   4          7.00          0.72         5.32 o
  -8  20   4         30.75         38.35         5.59 o
  -7  20   4        146.07        148.39         6.89 o
  -6  20   4        501.92        566.03        11.77 o
  -5  20   4         58.88         62.08         5.79 o
  -4  20   4        128.88        118.04         6.48 o
  -3  20   4          0.16         -5.66         5.35 o
  -2  20   4          8.95          3.86         4.92 o
  -1  20   4         50.24         58.53         5.61 o
   0  20   4        167.76        158.72         6.98 o
   1  20   4          1.31          1.53         4.97 o
   2  20   4        921.35        967.72        15.24 o
   3  20   4         11.11         23.57         5.16 o
   4  20   4        128.17        120.21         6.39 o
   5  20   4         80.08         65.60         6.10 o
   6  20   4         93.05         93.85         7.99 o
   7  20   4        188.08        186.76        10.45 o
   8  20   4          9.17          6.31        10.72 o
   9  20   4          1.28          0.54         6.80 o
  10  20   4          7.30          5.62         7.09 o
  11  20   4          5.33          3.90         7.20 o
  12  20   4          9.61         -7.43         6.93 o
  13  20   4         42.40         61.26         8.38 o
 -15  21   4          0.15          3.36         9.99 o
 -14  21   4         63.72         46.87         8.87 o
 -13  21   4          8.32         11.24        11.35 o
 -12  21   4          0.13         -3.41         7.12 o
 -11  21   4          3.02          6.27         6.65 o
 -10  21   4        131.32        132.09         7.72 o
  -9  21   4         31.29         32.01         5.61 o
  -8  21   4          2.14         -1.75         5.02 o
  -7  21   4         47.89         44.45         5.65 o
  -6  21   4          0.22         -2.67         5.14 o
  -5  21   4        120.71        126.11         6.85 o
  -4  21   4          4.74         10.56         5.18 o
  -3  21   4        169.49        160.16         7.25 o
  -2  21   4         34.15         35.70         5.54 o
  -1  21   4        218.54        239.84         8.02 o
   0  21   4          1.93          2.30         5.22 o
   1  21   4        469.42        465.04        10.80 o
   2  21   4        200.90        216.62         7.99 o
   3  21   4         23.15         19.66         5.42 o
   4  21   4         33.47         37.36         6.13 o
   5  21   4          6.69         15.78         6.84 o
   6  21   4        176.21        174.75         9.60 o
   7  21   4         14.79         15.59         7.39 o
   8  21   4          2.16          5.35         6.94 o
   9  21   4          2.50          3.92         7.12 o
  10  21   4         72.18         67.38         8.80 o
  11  21   4          0.73          8.35         7.59 o
 -13  22   4          3.53         -7.77         7.99 o
 -12  22   4          3.54          1.85         7.81 o
 -11  22   4          0.01          6.43         6.93 o
 -10  22   4        143.47        171.12        10.44 o
  -9  22   4         53.42         39.01         6.64 o
  -8  22   4          0.86         -4.92         5.18 o
  -7  22   4          0.02          0.23         5.31 o
  -6  22   4        731.93        756.87        13.98 o
  -5  22   4         72.25         76.06         6.46 o
  -4  22   4         59.81         49.75         6.06 o
  -3  22   4          2.41         -3.12         5.27 o
  -2  22   4         38.29         26.61         5.77 o
  -1  22   4         15.94          6.03         5.27 o
   0  22   4        141.29        137.11         7.26 o
   1  22   4        155.86        165.05         7.58 o
   2  22   4        695.50        741.06        14.26 o
   3  22   4         59.27         46.79         6.16 o
   4  22   4         87.13         99.92         7.02 o
   5  22   4         12.47         10.68         7.11 o
   6  22   4          3.84         13.19         7.54 o
   7  22   4         38.09         34.38         8.25 o
   8  22   4          1.16         -3.55        11.00 o
   9  22   4         49.55         43.90         8.61 o
 -10  23   4         67.09         70.22         8.70 o
  -9  23   4         58.52         49.83         7.02 o
  -8  23   4         20.67         20.05         8.13 o
  -7  23   4         25.57         16.88         5.96 o
  -6  23   4        267.36        281.02         9.04 o
  -5  23   4        299.34        295.24         9.46 o
  -4  23   4          1.57         -3.07         5.55 o
  -3  23   4         95.58        119.11         7.92 o
  -2  23   4        126.56        148.84         7.60 o
  -1  23   4        445.24        451.47        11.41 o
   0  23   4         91.92        104.00         6.83 o
   1  23   4         84.08        104.43         7.14 o
   2  23   4         29.52         36.33         6.33 o
   3  23   4         64.46         61.08         6.74 o
   4  23   4         50.46         63.32         8.33 o
   5  23   4         51.43         54.84         8.62 o
   6  23   4        206.66        175.77        11.11 o
   7  23   4          3.61         18.02         8.28 o
  -6  24   4        190.29        224.08         8.88 o
  -5  24   4        109.25        116.32         7.56 o
  -4  24   4          9.71         13.19         5.90 o
  -3  24   4         35.49         33.95         6.40 o
  -2  24   4        361.51        397.20        11.00 o
  -1  24   4         34.53         31.60         6.59 o
   0  24   4          2.19         12.30         6.08 o
   1  24   4          0.00         -0.75         6.10 o
   2  24   4        302.14        308.95        10.57 o
   3  24   4         70.72         89.76         9.26 o
 -27   1   5        612.85        610.32        14.63 o
 -26   1   5         33.81         44.80         7.19 o
 -25   1   5        213.87        218.50         9.54 o
 -24   1   5       1209.59       1170.34        20.41 o
 -23   1   5       1262.42       1308.54        21.66 o
 -22   1   5         71.93         85.02         7.94 o
 -21   1   5         52.56         65.36         7.00 o
 -20   1   5          7.96         -1.44         6.50 o
 -19   1   5          2.65          5.65         5.73 o
 -18   1   5         55.64         47.11         5.78 o
 -17   1   5         49.79         44.14         3.85 o
 -16   1   5         43.43         48.12         3.26 o
 -15   1   5         59.82         68.90         3.80 o
 -14   1   5        157.80        172.49         5.16 o
 -13   1   5          1.27          2.37         2.93 o
 -12   1   5       1756.77       1884.28        20.24 o
 -11   1   5        324.90        317.38         6.76 o
 -10   1   5       1129.27       1219.80        14.90 o
  -9   1   5         54.52         56.33         4.17 o
  -8   1   5        612.81        547.26         9.20 o
  -7   1   5       1857.02       1978.05        20.11 o
  -6   1   5       2702.30       2636.74        25.45 o
  -5   1   5       1874.55       1861.10        19.28 o
  -4   1   5       8224.70       8272.54        73.07 o
  -3   1   5       8194.12       8506.26        75.07 o
  -2   1   5          9.48          3.86         3.38 o
  -1   1   5       1531.56       1575.08        17.06 o
   0   1   5        280.81        292.36         5.83 o
   1   1   5       5941.46       6342.76        55.11 o
   2   1   5        870.70        823.94         8.83 o
   3   1   5          1.80          3.73         2.40 o
   4   1   5        437.76        444.82         8.19 o
   5   1   5        316.06        402.33         5.80 o
   6   1   5       1487.91       1600.90        13.70 o
   7   1   5          6.16          4.45         2.57 o
   8   1   5        559.54        603.80         6.42 o
   9   1   5          3.04          2.06         3.45 o
  10   1   5        113.23        124.87         4.37 o
  11   1   5          0.02         -0.71         3.35 o
  12   1   5        143.49        118.79         4.71 o
  13   1   5         10.38          2.98         3.95 o
  14   1   5        108.96         83.80         5.75 o
  15   1   5        387.77        402.56         8.46 o
  16   1   5        621.31        598.69        10.20 o
  17   1   5         82.08         80.91         5.30 o
  18   1   5        409.25        396.16         8.56 o
  19   1   5        801.72        834.61        12.25 o
  20   1   5        692.15        698.74        11.61 o
  21   1   5         73.29         92.22         6.62 o
  22   1   5         69.83         68.25         6.97 o
  23   1   5        287.72        290.90        10.06 o
 -27   2   5        147.00        158.25         8.88 o
 -26   2   5         12.48          6.25         6.58 o
 -25   2   5          5.42         -4.67         6.30 o
 -24   2   5        283.16        286.91        11.49 o
 -23   2   5        192.69        213.00         9.82 o
 -22   2   5         10.37         11.64         6.30 o
 -21   2   5         81.87         67.97         6.91 o
 -20   2   5       2134.91       2028.77        28.69 o
 -19   2   5        411.80        406.57        11.50 o
 -18   2   5         86.18         74.57         6.12 o
 -17   2   5         18.91          8.11         3.58 o
 -16   2   5         55.74         80.70         3.77 o
 -15   2   5         84.42        100.91         4.42 o
 -14   2   5         54.99         65.76         3.61 o
 -13   2   5          7.47         10.07         2.96 o
 -12   2   5        153.48        161.20         5.02 o
 -11   2   5         54.51         56.67         3.58 o
 -10   2   5         73.53         83.30         4.03 o
  -9   2   5        345.11        373.62         6.45 o
  -8   2   5         21.18         18.30         3.00 o
  -7   2   5       1277.92       1249.51        12.05 o
  -6   2   5       1810.50       1862.91        17.31 o
  -5   2   5        156.37        167.66         5.34 o
  -4   2   5       1018.56       1045.01        11.95 o
  -3   2   5       1243.86       1168.58        13.71 o
  -2   2   5        453.34        480.94         8.09 o
  -1   2   5        603.97        611.05         9.06 o
   0   2   5       1579.96       1613.76        15.39 o
   1   2   5          6.86          8.19         2.76 o
   2   2   5       1804.35       1780.57        14.91 o
   3   2   5         34.00         29.15         2.73 o
   4   2   5        865.09        982.48        10.43 o
   5   2   5        502.32        518.41         6.74 o
   6   2   5          3.09          1.77         2.07 o
   7   2   5          5.78          2.77         1.74 o
   8   2   5        102.75        119.71         3.13 o
   9   2   5         25.59         24.26         3.55 o
  10   2   5         82.24         97.69         4.15 o
  11   2   5         18.14         13.29         3.65 o
  12   2   5         13.29          0.71         3.13 o
  13   2   5         46.56         60.27         5.09 o
  14   2   5        425.82        365.17         8.54 o
  15   2   5         61.71         69.41         5.00 o
  16   2   5       2123.99       1956.60        21.39 o
  17   2   5          3.40         -0.76         4.37 o
  18   2   5        226.65        252.96         7.44 o
  19   2   5         24.03         28.85         4.75 o
  20   2   5         64.36         84.34         5.69 o
  21   2   5          0.65         -2.30         4.97 o
  22   2   5        266.34        268.01         9.58 o
  23   2   5         20.46         19.98         6.72 o
 -27   3   5        341.67        363.67        11.92 o
 -26   3   5         47.04         38.40         7.75 o
 -25   3   5          9.30         17.15         8.06 o
 -24   3   5        736.64        746.22        15.92 o
 -23   3   5        599.62        624.34        14.41 o
 -22   3   5         19.35         19.34         6.99 o
 -21   3   5        122.79         99.50         7.41 o
 -20   3   5        497.54        464.20        13.11 o
 -19   3   5        232.81        245.23         9.90 o
 -18   3   5         38.04         35.58         4.90 o
 -17   3   5          3.62          2.12         2.88 o
 -16   3   5        130.72        136.91         5.00 o
 -15   3   5         73.38         81.18         3.82 o
 -14   3   5          1.62          3.48         3.06 o
 -13   3   5         85.48         92.87         4.07 o
 -12   3   5         42.12         37.36         3.47 o
 -11   3   5         43.88         40.10         3.15 o
 -10   3   5        605.85        628.18         8.28 o
  -9   3   5         15.68         21.09         3.13 o
  -8   3   5       4497.90       4826.14        38.16 o
  -7   3   5        583.50        648.29         7.38 o
  -6   3   5        918.72        960.62        11.34 o
  -5   3   5        514.72        581.38         7.74 o
  -4   3   5       6650.37       6617.27        53.58 o
  -3   3   5       7657.97       7796.70        72.34 o
  -2   3   5        143.77        152.91         4.82 o
  -1   3   5         53.42         62.77         4.20 o
   0   3   5       3936.20       4149.51        35.99 o
   1   3   5       2230.66       2499.84        21.30 o
   2   3   5        730.73        828.82         8.61 o
   3   3   5         30.30         24.82         2.54 o
   4   3   5       3515.29       3829.05        28.00 o
   5   3   5         61.02         60.26         2.69 o
   6   3   5        127.24        121.54         3.26 o
   7   3   5         21.75         24.87         2.36 o
   8   3   5        439.56        449.74         5.47 o
   9   3   5         33.53         30.21         3.39 o
  10   3   5         33.87         38.82         3.56 o
  11   3   5         21.75         21.93         3.43 o
  12   3   5         49.26         49.04         3.77 o
  13   3   5         10.80          8.70         4.80 o
  14   3   5        616.85        606.70        10.63 o
  15   3   5        188.39        203.03         6.32 o
  16   3   5         39.23         53.88         4.99 o
  17   3   5          6.73         16.37         4.86 o
  18   3   5        150.85        155.79         9.70 o
  19   3   5        730.55        761.58        12.34 o
  20   3   5       1353.29       1345.81        17.11 o
  21   3   5         61.15         92.60         8.89 o
  22   3   5         14.40         15.93         6.66 o
 -27   4   5        181.36        204.06        10.47 o
 -26   4   5        153.10        142.02         8.53 o
 -25   4   5         55.00         67.38         7.29 o
 -24   4   5       1559.49       1568.50        24.52 o
 -23   4   5       1237.71       1237.80        20.85 o
 -22   4   5        263.72        242.84         9.41 o
 -21   4   5        601.99        609.11        16.91 o
 -20   4   5       2142.66       2186.05        27.75 o
 -19   4   5         14.83         14.69         5.53 o
 -18   4   5         13.84         10.14         4.51 o
 -17   4   5         52.48         37.26         3.61 o
 -16   4   5         58.33         54.26         3.62 o
 -15   4   5         99.39        102.79         4.05 o
 -14   4   5         30.05         37.57         3.11 o
 -13   4   5          6.32          6.15         2.97 o
 -12   4   5        112.32        114.90         4.13 o
 -11   4   5        249.37        232.52         5.03 o
 -10   4   5       1245.75       1274.61        12.45 o
  -9   4   5         64.14         90.62         3.19 o
  -8   4   5       1253.45       1337.41        12.28 o
  -7   4   5         22.97         15.25         2.68 o
  -6   4   5        112.37         99.77         3.85 o
  -5   4   5         93.86        115.05         4.42 o
  -4   4   5       1496.81       1471.45        16.62 o
  -3   4   5       1104.31       1067.82        12.42 o
  -2   4   5       4500.10       4343.94        39.10 o
  -1   4   5         38.26         27.88         3.28 o
   0   4   5       1315.54       1398.47        14.53 o
   1   4   5         25.95         33.32         3.09 o
   2   4   5         90.58         94.00         3.30 o
   3   4   5        145.43        162.75         3.51 o
   4   4   5        369.62        348.37         5.08 o
   5   4   5        218.05        222.26         6.02 o
   6   4   5        785.87        792.71         7.63 o
   7   4   5          1.03         -1.19         1.41 o
   8   4   5          9.28          3.51         1.94 o
   9   4   5          0.08         -1.47         3.22 o
  10   4   5         32.08         35.71         3.52 o
  11   4   5          7.94          0.96         3.23 o
  12   4   5        577.87        544.51         8.40 o
  13   4   5         13.24          5.19         5.03 o
  14   4   5        251.30        247.89         7.21 o
  15   4   5          3.39          2.13         4.36 o
  16   4   5       3207.58       3173.86        31.47 o
  17   4   5          8.54         17.79         4.62 o
  18   4   5       1526.07       1456.58        18.16 o
  19   4   5          6.59          7.77         4.49 o
  20   4   5        863.29        938.26        13.58 o
  21   4   5          1.02          3.62         4.04 o
  22   4   5        270.62        325.49        14.46 o
 -27   5   5          3.29          6.13         6.54 o
 -26   5   5        167.55        177.56        11.89 o
 -25   5   5        236.76        228.09         9.62 o
 -24   5   5          0.15          1.72         6.06 o
 -23   5   5          5.43         -7.61         5.76 o
 -22   5   5         21.45         20.00         5.98 o
 -21   5   5         32.72         34.61         6.60 o
 -20   5   5       4474.58       4557.30        50.94 o
 -19   5   5        186.32        194.39         9.53 o
 -18   5   5          1.21         -4.62         5.60 o
 -17   5   5        210.11        202.15         5.90 o
 -16   5   5        110.91        122.94         4.30 o
 -15   5   5        163.87        174.98         5.08 o
 -14   5   5         48.33         39.06         3.53 o
 -13   5   5         85.36         80.15         4.22 o
 -12   5   5        670.37        703.31        10.14 o
 -11   5   5       1694.56       1617.75        17.43 o
 -10   5   5        246.84        254.02         5.92 o
  -9   5   5        228.31        224.14         5.34 o
  -8   5   5        571.45        576.68         8.77 o
  -7   5   5        226.33        214.65         5.70 o
  -6   5   5        718.73        761.36         9.73 o
  -5   5   5       1099.12       1117.43        12.53 o
  -4   5   5          4.13          2.46         2.54 o
  -3   5   5         96.44        158.10         4.25 o
  -2   5   5          3.71          3.95         3.03 o
  -1   5   5        714.40        726.11         9.71 o
   0   5   5       1592.37       1522.65        15.50 o
   1   5   5        592.99        648.31         8.80 o
   2   5   5       2196.68       2215.79        19.50 o
   3   5   5        102.17        115.68         3.11 o
   4   5   5        666.20        678.46         7.07 o
   5   5   5        116.81         95.27         3.02 o
   6   5   5        776.17        804.10         8.40 o
   7   5   5        421.24        422.54         6.72 o
   8   5   5        671.74        683.98         8.14 o
   9   5   5        140.74        144.80         3.84 o
  10   5   5        121.16        139.48         4.45 o
  11   5   5        220.10        238.27         5.70 o
  12   5   5        155.39        146.77         8.97 o
  13   5   5         40.70         25.90         4.78 o
  14   5   5        292.93        280.07         7.40 o
  15   5   5         18.53         16.72         4.40 o
  16   5   5       2715.47       2644.23        25.99 o
  17   5   5          4.89         -0.33         4.37 o
  18   5   5          8.87         15.22         4.72 o
  19   5   5        266.58        272.71         7.60 o
  20   5   5        151.39        161.76         6.98 o
  21   5   5         24.51         46.55         6.33 o
  22   5   5        382.99        461.38        10.80 o
 -27   6   5         80.66        107.15         8.30 o
 -26   6   5          0.03         -9.21         6.14 o
 -25   6   5          6.67         13.81         7.15 o
 -24   6   5        638.96        604.24        16.47 o
 -23   6   5        142.72        152.95         8.09 o
 -22   6   5          5.30          3.42         6.30 o
 -21   6   5         15.82         21.18         6.44 o
 -20   6   5       3542.62       3617.54        41.95 o
 -19   6   5       1574.64       1680.04        26.07 o
 -18   6   5        162.76        175.52         8.61 o
 -17   6   5         37.82         28.88         4.83 o
 -16   6   5        180.81        202.18         6.56 o
 -15   6   5         23.86         30.19         3.59 o
 -14   6   5         42.98         45.47         3.79 o
 -13   6   5          0.35          0.78         3.56 o
 -12   6   5         28.52         27.27         3.99 o
 -11   6   5        370.05        386.01         7.73 o
 -10   6   5        193.80        189.12         8.55 o
  -9   6   5         43.93         47.68         3.67 o
  -8   6   5        160.02        166.97         5.21 o
  -7   6   5         11.11          8.99         3.31 o
  -6   6   5         26.56         39.56         3.61 o
  -5   6   5        359.80        355.12         6.45 o
  -4   6   5        187.96        238.66         4.92 o
  -3   6   5          1.71         -0.33         2.39 o
  -2   6   5        302.87        324.30         5.78 o
  -1   6   5          0.33          2.99         3.11 o
   0   6   5       3278.35       3316.09        30.79 o
   1   6   5       1092.80       1196.90        13.59 o
   2   6   5          2.49          7.88         2.98 o
   3   6   5         19.96         12.68         2.88 o
   4   6   5         42.90         34.43         3.16 o
   5   6   5        409.17        366.63         5.88 o
   6   6   5        613.95        622.00         7.25 o
   7   6   5         31.66         33.58         2.80 o
   8   6   5        307.33        282.26         6.33 o
   9   6   5          8.20          5.25         3.09 o
  10   6   5         12.60          3.66         3.44 o
  11   6   5         24.17         18.24         3.56 o
  12   6   5        458.09        437.25         9.80 o
  13   6   5          9.31          0.18         8.37 o
  14   6   5       2012.44       1997.00        23.98 o
  15   6   5         82.70         96.95         5.36 o
  16   6   5        847.64        869.47        12.64 o
  17   6   5          9.40         11.06         4.64 o
  18   6   5        508.26        504.65         9.98 o
  19   6   5         29.92         30.15         6.55 o
  20   6   5         39.22         17.00         4.74 o
  21   6   5          3.30         -4.72         5.64 o
  22   6   5          6.54         -2.11         6.24 o
 -26   7   5          0.08         -0.47         6.26 o
 -25   7   5        385.71        366.15        11.05 o
 -24   7   5        192.63        204.02         8.81 o
 -23   7   5         24.36         20.26         6.59 o
 -22   7   5         38.06         37.96         6.67 o
 -21   7   5         27.08         12.92         5.84 o
 -20   7   5        189.91        166.14         7.76 o
 -19   7   5        826.24        821.61        14.70 o
 -18   7   5        353.01        368.68        12.50 o
 -17   7   5       1504.92       1467.22        18.15 o
 -16   7   5        179.89        174.30         5.26 o
 -15   7   5        491.34        482.81        11.06 o
 -14   7   5        140.99        141.00         5.27 o
 -13   7   5         96.18         97.59         4.83 o
 -12   7   5        234.33        179.26         5.88 o
 -11   7   5        160.21        131.54         5.26 o
 -10   7   5          8.70          7.92         3.66 o
  -9   7   5        480.31        483.16         9.39 o
  -8   7   5        223.73        207.66         5.91 o
  -7   7   5         37.41         50.83         3.91 o
  -6   7   5        215.44        201.57         5.79 o
  -5   7   5          1.67          0.74         2.73 o
  -4   7   5       1100.33       1178.59        12.41 o
  -3   7   5        529.80        575.09         8.45 o
  -2   7   5         85.56         95.84         4.14 o
  -1   7   5         40.57         60.24         3.78 o
   0   7   5        556.40        605.85         8.82 o
   1   7   5         15.23          9.41         3.19 o
   2   7   5          7.42         11.41         3.34 o
   3   7   5        507.86        488.12         7.68 o
   4   7   5       3391.21       3356.01        29.39 o
   5   7   5          8.79          6.33         3.01 o
   6   7   5         11.28          2.45         3.02 o
   7   7   5         21.09         22.78         2.94 o
   8   7   5        244.58        287.18         5.53 o
   9   7   5         22.89         20.88         2.54 o
  10   7   5        518.24        523.98         8.05 o
  11   7   5        693.94        682.84        10.54 o
  12   7   5       2400.83       2370.43        27.36 o
  13   7   5        100.13        115.58         6.08 o
  14   7   5       1233.82       1242.64        17.16 o
  15   7   5          0.78          0.60         4.39 o
  16   7   5        203.58        211.15         7.13 o
  17   7   5          5.60         11.41         4.80 o
  18   7   5         38.37         40.66         5.14 o
  19   7   5         25.19         37.29         4.95 o
  20   7   5        820.22        826.12        14.39 o
  21   7   5         64.18         66.51         5.39 o
  22   7   5          1.08         -3.13         4.39 o
 -26   8   5         12.55          7.47         7.11 o
 -25   8   5         78.05         93.05         8.82 o
 -24   8   5         67.62         76.01         7.57 o
 -23   8   5         22.79         33.72         6.75 o
 -22   8   5         72.23         82.96         7.46 o
 -21   8   5        131.17        146.64         7.61 o
 -20   8   5         37.73         34.86         7.50 o
 -19   8   5         26.67         27.53         5.75 o
 -18   8   5         31.64         23.12         5.53 o
 -17   8   5        272.85        306.08         8.17 o
 -16   8   5       8890.99       9080.57        75.14 o
 -15   8   5         34.25         32.09         5.37 o
 -14   8   5         27.59         26.78         4.40 o
 -13   8   5        482.22        498.25         9.87 o
 -12   8   5       1794.77       1799.91        20.22 o
 -11   8   5         75.16         73.59         4.65 o
 -10   8   5         95.15         97.38         4.86 o
  -9   8   5         12.07         14.37         3.72 o
  -8   8   5       4191.27       4258.09        41.08 o
  -7   8   5        139.61        138.95         5.32 o
  -6   8   5         87.20         96.66         4.44 o
  -5   8   5          5.53          6.56         3.47 o
  -4   8   5       1556.98       1661.54        18.56 o
  -3   8   5        114.90        117.80         4.68 o
  -2   8   5         11.20         17.66         3.31 o
  -1   8   5         93.08        104.55         4.28 o
   0   8   5        594.11        610.16         8.90 o
   1   8   5          2.88         -0.37         4.24 o
   2   8   5          3.61          6.45         3.26 o
   3   8   5         46.70         44.97         3.94 o
   4   8   5        121.54        152.19         5.01 o
   5   8   5        270.48        252.99         5.79 o
   6   8   5        382.60        364.64         6.77 o
   7   8   5         50.69         54.05         3.53 o
   8   8   5       6136.30       6049.48        47.50 o
   9   8   5         32.54         18.47         2.92 o
  10   8   5        386.47        361.44         7.90 o
  11   8   5         39.18         42.67         5.72 o
  12   8   5       7962.09       7866.27        78.28 o
  13   8   5         54.96         56.70         6.27 o
  14   8   5          3.85         -6.91         4.60 o
  15   8   5          5.83          5.17         4.67 o
  16   8   5        523.44        547.69        12.70 o
  17   8   5          0.42         -3.43         4.71 o
  18   8   5        145.65        175.23         6.83 o
  19   8   5          8.27          5.92         4.82 o
  20   8   5         27.40         24.21         4.99 o
  21   8   5          1.81         -0.87         5.25 o
 -25   9   5          1.78         -7.86         7.13 o
 -24   9   5          0.03        -10.09         6.73 o
 -23   9   5         10.66          6.51         6.97 o
 -22   9   5        140.92        146.81         8.59 o
 -21   9   5        161.09        126.12        11.01 o
 -20   9   5         78.09         79.92         6.65 o
 -19   9   5         52.53         44.13         6.16 o
 -18   9   5         89.63         86.54         6.51 o
 -17   9   5         62.95         74.16         5.45 o
 -16   9   5       3208.38       3233.11        31.45 o
 -15   9   5       3400.51       3440.52        31.24 o
 -14   9   5       1005.59       1011.71        13.72 o
 -13   9   5        565.21        550.30         9.86 o
 -12   9   5       5087.55       5081.57        48.60 o
 -11   9   5       1290.63       1261.31        15.66 o
 -10   9   5        359.13        373.56         8.77 o
  -9   9   5          2.10          6.71         4.15 o
  -8   9   5        673.36        634.63        16.00 o
  -7   9   5        113.16        112.40         5.46 o
  -6   9   5         38.44         42.70         4.02 o
  -5   9   5          1.65         -4.91         3.36 o
  -4   9   5         92.59        104.89         4.70 o
  -3   9   5          1.06         -1.04         3.55 o
  -2   9   5         18.20         13.73         3.73 o
  -1   9   5          1.35          0.31         3.46 o
   0   9   5        199.05        230.09         6.03 o
   1   9   5         29.90         18.75         3.63 o
   2   9   5         67.92         69.86         4.31 o
   3   9   5         53.58         57.83         4.16 o
   4   9   5       1332.80       1260.89        15.18 o
   5   9   5         78.42         71.37         4.29 o
   6   9   5       1917.77       1929.59        19.79 o
   7   9   5        121.59        123.75         4.57 o
   8   9   5          2.33         -6.23         4.15 o
   9   9   5          8.10          1.75         4.64 o
  10   9   5       3083.95       3022.23        29.69 o
  11   9   5        206.13        227.18        10.85 o
  12   9   5        254.43        251.42         7.67 o
  13   9   5        300.09        296.65         8.40 o
  14   9   5        118.51        119.31         6.14 o
  15   9   5         44.68         41.18         6.79 o
  16   9   5        113.57        105.06         6.26 o
  17   9   5         63.93         68.90         5.56 o
  18   9   5        298.53        290.23         8.36 o
  19   9   5         11.29          0.08         5.75 o
  20   9   5        102.03         97.02         6.03 o
  21   9   5          1.18          0.29         5.80 o
 -25  10   5          9.38         -0.88         9.00 o
 -24  10   5        142.46        157.27         9.74 o
 -23  10   5          6.45         -0.39         6.85 o
 -22  10   5         21.54         19.04         7.22 o
 -21  10   5         57.12         46.81         7.73 o
 -20  10   5          4.42          1.23         6.75 o
 -19  10   5         22.93         11.08         8.48 o
 -18  10   5         70.82         72.33         6.95 o
 -17  10   5         12.94         12.68         5.26 o
 -16  10   5          1.77          0.32         4.84 o
 -15  10   5         98.79         88.13         5.05 o
 -14  10   5        142.37        154.66         6.01 o
 -13  10   5        332.89        325.88        12.18 o
 -12  10   5       1061.48        989.09        14.58 o
 -11  10   5        132.03        132.20         6.12 o
 -10  10   5        119.39        128.92         5.90 o
  -9  10   5         60.19         65.46         4.93 o
  -8  10   5        237.03        238.68         9.37 o
  -7  10   5        180.68        171.75         5.47 o
  -6  10   5        129.34        137.96         5.18 o
  -5  10   5          6.57          6.31         3.65 o
  -4  10   5        454.32        475.22         8.68 o
  -3  10   5         33.62         27.62         4.27 o
  -2  10   5         19.94         17.51         4.10 o
  -1  10   5         19.18         16.89         3.99 o
   0  10   5        249.00        260.21         7.19 o
   1  10   5          5.80          3.02         3.62 o
   2  10   5         68.17         64.79         4.30 o
   3  10   5          4.92          2.33         3.60 o
   4  10   5       1421.42       1434.76        16.73 o
   5  10   5        245.13        253.21         6.53 o
   6  10   5        706.14        713.85        10.28 o
   7  10   5         86.03         85.89         4.47 o
   8  10   5       6018.31       5973.73        55.73 o
   9  10   5        750.42        762.19        11.16 o
  10  10   5        347.21        350.62         8.47 o
  11  10   5          7.86         14.72         5.04 o
  12  10   5         41.40         52.21         5.38 o
  13  10   5         19.11         17.91         5.11 o
  14  10   5         76.04         85.25         5.97 o
  15  10   5          9.86          2.91         4.89 o
  16  10   5         46.08         40.22         6.12 o
  17  10   5          0.04          0.28         4.79 o
  18  10   5         27.28         28.28         5.21 o
  19  10   5          0.60         -3.65         4.97 o
  20  10   5        108.08        112.12         6.38 o
 -24  11   5          1.97          0.16         7.28 o
 -23  11   5         12.66         16.44         7.53 o
 -22  11   5        193.07        202.18        10.33 o
 -21  11   5        248.34        243.30        11.27 o
 -20  11   5        210.57        185.55         9.62 o
 -19  11   5         18.09         11.93         7.08 o
 -18  11   5         99.73        113.14         8.38 o
 -17  11   5        663.58        658.89        15.99 o
 -16  11   5          7.35          0.99         5.03 o
 -15  11   5        696.18        661.76        12.38 o
 -14  11   5          0.03          1.94         4.32 o
 -13  11   5        339.35        356.92         9.83 o
 -12  11   5       1860.52       1861.79        22.55 o
 -11  11   5        120.11        111.80         5.76 o
 -10  11   5         21.38         20.39         4.67 o
  -9  11   5        319.22        318.77         8.36 o
  -8  11   5         35.84         29.64         4.60 o
  -7  11   5         70.42         83.41         4.44 o
  -6  11   5         12.47         13.07         3.67 o
  -5  11   5          0.09         -3.79         3.45 o
  -4  11   5         89.08         96.05         4.53 o
  -3  11   5          1.10          2.39         3.79 o
  -2  11   5         10.66          7.62         4.11 o
  -1  11   5          0.00          0.91         3.90 o
   0  11   5         34.73         43.36         4.49 o
   1  11   5          5.45          6.37         3.84 o
   2  11   5         26.65         23.41         4.04 o
   3  11   5        154.69        149.43         5.75 o
   4  11   5         26.55         23.32         4.03 o
   5  11   5         20.96         21.08         4.44 o
   6  11   5         55.03         54.11         4.39 o
   7  11   5         14.78         17.69         3.99 o
   8  11   5        777.80        765.73        10.62 o
   9  11   5        165.85        147.23         6.15 o
  10  11   5         12.77         18.47         5.03 o
  11  11   5         92.82         95.42         6.10 o
  12  11   5        721.42        783.76        13.85 o
  13  11   5        717.54        725.39        13.36 o
  14  11   5        653.33        646.81        12.67 o
  15  11   5        248.08        248.70         8.23 o
  16  11   5          3.54          0.71         4.97 o
  17  11   5          0.03         -2.24         4.86 o
  18  11   5         36.47         38.87         5.57 o
  19  11   5          0.30         -3.12         4.98 o
  20  11   5          0.20         -6.07         5.12 o
 -24  12   5         66.09         43.41         8.28 o
 -23  12   5         33.19         35.26         8.17 o
 -22  12   5        101.89        110.61         8.92 o
 -21  12   5         35.27         35.91         7.80 o
 -20  12   5         65.23         56.10         8.18 o
 -19  12   5        128.56         97.54        10.49 o
 -18  12   5          0.94        -10.04         6.70 o
 -17  12   5        564.87        551.15        16.28 o
 -16  12   5        139.15        132.93         8.25 o
 -15  12   5        220.30        173.14         7.43 o
 -14  12   5        233.32        264.98         7.52 o
 -13  12   5          2.42         12.94         4.57 o
 -12  12   5       3007.87       3109.84        34.07 o
 -11  12   5          1.06         -1.06         3.95 o
 -10  12   5          0.13         -5.71         3.81 o
  -9  12   5         70.95         74.12         4.85 o
  -8  12   5         13.77         25.93         3.66 o
  -7  12   5         13.60         10.43         3.67 o
  -6  12   5         24.02         23.00         4.02 o
  -5  12   5          1.91          5.31         3.69 o
  -4  12   5        330.01        286.65         7.30 o
  -3  12   5          0.18          0.00         3.93 o
  -2  12   5          9.15         19.03         4.05 o
  -1  12   5          0.39         -2.07         3.84 o
   0  12   5        205.76        201.83         6.17 o
   1  12   5          0.69         -4.02         4.02 o
   2  12   5          9.43         -2.05         4.04 o
   3  12   5          8.83          8.51         4.24 o
   4  12   5        782.35        770.15        13.16 o
   5  12   5         16.64          5.11         4.05 o
   6  12   5        492.51        483.70         8.83 o
   7  12   5         63.54         72.01         4.34 o
   8  12   5       3003.76       3029.27        30.78 o
   9  12   5         23.37         18.44         4.66 o
  10  12   5        289.89        287.16         9.04 o
  11  12   5         79.06         74.30         6.25 o
  12  12   5       1092.60       1096.98        16.91 o
  13  12   5         28.76         20.76         6.22 o
  14  12   5         85.96         84.83         6.67 o
  15  12   5         55.83         55.54         5.80 o
  16  12   5         14.48         20.27         5.36 o
  17  12   5         17.33         20.98         5.80 o
  18  12   5         38.55         49.87         7.48 o
  19  12   5         12.94         14.97         5.36 o
 -23  13   5          6.58         -0.65         7.74 o
 -22  13   5         96.64         70.64         8.42 o
 -21  13   5          1.19        -10.55         7.03 o
 -20  13   5        128.93        120.77        12.41 o
 -19  13   5       1362.08       1290.41        24.03 o
 -18  13   5          3.63         -4.07         6.83 o
 -17  13   5        828.15        857.56        20.36 o
 -16  13   5       1418.58       1355.12        23.60 o
 -15  13   5         16.83         11.28         5.97 o
 -14  13   5        156.63        159.44         6.78 o
 -13  13   5         13.04         22.69         5.52 o
 -12  13   5       5182.67       5108.44        52.61 o
 -11  13   5       2684.33       2750.91        29.98 o
 -10  13   5        561.81        565.36        10.29 o
  -9  13   5         42.96         42.41         4.49 o
  -8  13   5         19.31         15.01         3.65 o
  -7  13   5        117.68        116.51         5.10 o
  -6  13   5          0.57         -2.79         3.75 o
  -5  13   5         16.98         12.62         4.20 o
  -4  13   5         28.20          4.26         4.08 o
  -3  13   5          0.28         -3.64         4.17 o
  -2  13   5          0.38         -3.92         3.96 o
  -1  13   5          2.04         -1.11         3.93 o
   0  13   5        172.24        205.46         8.17 o
   1  13   5          1.24          1.29         3.84 o
   2  13   5          0.12          0.35         4.01 o
   3  13   5         99.78         95.44         5.39 o
   4  13   5          0.33          0.45         4.09 o
   5  13   5        131.81        150.09         5.87 o
   6  13   5       3782.67       3856.22        37.90 o
   7  13   5        213.51        232.60         6.35 o
   8  13   5       1207.22       1166.18        17.08 o
   9  13   5        796.85        822.12        14.11 o
  10  13   5        724.75        763.82        14.47 o
  11  13   5          3.98         -1.10         5.40 o
  12  13   5         27.11         15.26         5.48 o
  13  13   5        499.65        473.03        12.03 o
  14  13   5          0.35         -7.63         5.09 o
  15  13   5         19.19          9.57         5.34 o
  16  13   5          1.43          1.05         5.19 o
  17  13   5          1.49         -0.07         5.19 o
  18  13   5          5.62          1.97         5.39 o
 -22  14   5         29.98         20.56         8.00 o
 -21  14   5         71.84         66.06         8.39 o
 -20  14   5        380.97        347.92        17.13 o
 -19  14   5        196.77        167.89        10.00 o
 -18  14   5        235.17        233.14        11.69 o
 -17  14   5          4.10         11.64         7.55 o
 -16  14   5        190.73        161.29        10.70 o
 -15  14   5          1.32         -1.75         6.20 o
 -14  14   5        125.55        127.76         6.86 o
 -13  14   5         46.89         54.52         5.61 o
 -12  14   5         27.17         25.23         4.86 o
 -11  14   5        132.98        134.51         6.24 o
 -10  14   5        792.12        796.73        11.96 o
  -9  14   5        464.70        485.86        10.04 o
  -8  14   5        363.08        344.98         7.19 o
  -7  14   5          0.11         -5.37         3.58 o
  -6  14   5         23.65         18.74         4.42 o
  -5  14   5         71.57         62.53         4.78 o
  -4  14   5         53.58         42.43         4.74 o
  -3  14   5         56.74         41.94         4.59 o
  -2  14   5        150.21        117.31         5.46 o
  -1  14   5         16.73         17.69         4.34 o
   0  14   5        327.61        294.08         7.52 o
   1  14   5         21.44         15.68         4.23 o
   2  14   5         14.23          7.74         4.05 o
   3  14   5        107.23        105.85         5.18 o
   4  14   5       2990.48       3053.13        32.14 o
   5  14   5       1440.89       1511.24        17.85 o
   6  14   5       1620.73       1586.89        18.43 o
   7  14   5         19.92         14.38         4.18 o
   8  14   5       1024.36        983.27        15.48 o
   9  14   5         12.95          9.87         5.68 o
  10  14   5         93.76        108.60         7.30 o
  11  14   5         19.43         24.58         6.03 o
  12  14   5        700.41        694.67        15.23 o
  13  14   5         24.64         14.25         7.37 o
  14  14   5          6.22          3.48         5.37 o
  15  14   5         19.97         20.06         5.59 o
  16  14   5          2.44          2.20         5.59 o
  17  14   5          3.95          3.53         5.58 o
  18  14   5          6.58          7.85         5.63 o
 -21  15   5        227.32        204.29        10.99 o
 -20  15   5        330.28        339.13        12.96 o
 -19  15   5        298.43        310.28        13.45 o
 -18  15   5        680.36        649.04        18.11 o
 -17  15   5         82.43         82.23         9.10 o
 -16  15   5         19.57         10.10         7.75 o
 -15  15   5        393.04        352.93        11.81 o
 -14  15   5          2.13          2.86         5.29 o
 -13  15   5        127.52        124.40         6.15 o
 -12  15   5          7.61          5.17         4.86 o
 -11  15   5        112.60         92.68         5.73 o
 -10  15   5          7.43          8.78         4.68 o
  -9  15   5        236.75        249.75         7.13 o
  -8  15   5       3646.37       3705.70        37.32 o
  -7  15   5         57.29         55.11         5.93 o
  -6  15   5         14.25         12.49         5.11 o
  -5  15   5        115.19        123.51         5.59 o
  -4  15   5       1488.73       1360.30        17.05 o
  -3  15   5          3.24          4.00         4.12 o
  -2  15   5         14.86         19.00         4.34 o
  -1  15   5         92.20         93.89         5.14 o
   0  15   5       1253.32       1163.21        15.39 o
   1  15   5        113.11        126.98         5.51 o
   2  15   5        179.61        196.94         6.41 o
   3  15   5          0.00          7.57         4.47 o
   4  15   5       5713.35       5792.40        55.11 o
   5  15   5         14.86         23.04         4.13 o
   6  15   5          0.20         -3.16         3.82 o
   7  15   5         32.12         26.40         5.23 o
   8  15   5        168.62        163.71         7.51 o
   9  15   5        146.14        146.97         7.83 o
  10  15   5         32.20         28.66         6.06 o
  11  15   5         16.76         12.19         6.08 o
  12  15   5         19.37         16.11         5.97 o
  13  15   5        254.30        233.23        11.41 o
  14  15   5        762.32        716.15        16.98 o
  15  15   5         14.89         22.27         5.74 o
  16  15   5        447.59        421.02        11.66 o
  17  15   5          0.38         16.16         5.85 o
 -21  16   5        604.98        624.79        17.30 o
 -20  16   5          2.43         22.51         8.05 o
 -19  16   5        788.50        808.41        20.65 o
 -18  16   5        204.92        200.73        11.33 o
 -17  16   5        155.72        155.53        10.50 o
 -16  16   5        294.93        267.20        12.15 o
 -15  16   5          7.77          9.43         7.23 o
 -14  16   5        112.36        109.27         8.03 o
 -13  16   5         62.24         66.50         6.45 o
 -12  16   5        426.22        431.27        11.29 o
 -11  16   5          3.33          3.18         4.72 o
 -10  16   5         53.66         44.57         5.35 o
  -9  16   5          0.00          5.68         4.72 o
  -8  16   5       4524.99       4563.33        45.01 o
  -7  16   5         57.74         53.13         5.14 o
  -6  16   5          6.09          5.56         4.39 o
  -5  16   5          0.00         -0.96         4.24 o
  -4  16   5        301.70        271.33         7.41 o
  -3  16   5          3.54          3.29         4.14 o
  -2  16   5          3.32          2.83         4.07 o
  -1  16   5          6.51         15.74         4.33 o
   0  16   5        258.30        201.83         6.61 o
   1  16   5         85.82         75.75         4.59 o
   2  16   5        940.38        936.57        13.07 o
   3  16   5        108.31        121.99         5.71 o
   4  16   5       2013.95       1971.67        27.38 o
   5  16   5         21.12         28.07         4.27 o
   6  16   5        127.66        119.58         5.63 o
   7  16   5          5.75          3.70         5.15 o
   8  16   5          1.35          8.75         5.71 o
   9  16   5          0.79          1.86         5.63 o
  10  16   5        146.93        150.85         7.97 o
  11  16   5         24.42         23.28         6.25 o
  12  16   5        731.21        706.66        15.44 o
  13  16   5         42.26         39.24         6.16 o
  14  16   5        661.47        685.96        15.89 o
  15  16   5         26.88         32.59         7.18 o
  16  16   5        274.53        345.95        10.35 o
 -19  17   5         21.58         23.32         8.61 o
 -18  17   5          0.49         -5.37         7.80 o
 -17  17   5         41.19         30.00         8.38 o
 -16  17   5          5.77          1.74         7.79 o
 -15  17   5         91.35         86.71         9.35 o
 -14  17   5          3.96          1.49         6.37 o
 -13  17   5          8.39          5.10         5.55 o
 -12  17   5          6.10          9.86         5.07 o
 -11  17   5        304.31        324.81         9.06 o
 -10  17   5         90.91        119.75         6.54 o
  -9  17   5          0.19         -0.93         4.75 o
  -8  17   5       2123.32       2185.81        26.56 o
  -7  17   5        268.51        296.28         8.68 o
  -6  17   5       1066.72       1056.44        14.84 o
  -5  17   5        637.02        623.78        11.04 o
  -4  17   5        322.49        326.20         8.37 o
  -3  17   5         98.41        116.78         5.82 o
  -2  17   5         20.47         23.10         4.62 o
  -1  17   5        729.69        756.98        12.26 o
   0  17   5       1436.61       1350.25        17.49 o
   1  17   5        986.20        971.31        14.92 o
   2  17   5       1733.94       1721.82        21.83 o
   3  17   5         12.33         22.67         4.81 o
   4  17   5        322.59        367.58         9.25 o
   5  17   5         11.89         19.59         5.15 o
   6  17   5        327.27        346.67         9.37 o
   7  17   5         39.27         43.93         7.11 o
   8  17   5        104.28         92.50         8.55 o
   9  17   5         63.00         50.67         7.83 o
  10  17   5          0.87          8.36         6.78 o
  11  17   5          2.61         -5.38         6.52 o
  12  17   5         57.20         79.55         8.34 o
  13  17   5         16.76         13.98         6.65 o
  14  17   5         46.65         72.00         7.68 o
  15  17   5         46.83         53.10         7.19 o
 -18  18   5          9.30        -11.98         7.99 o
 -17  18   5          0.18          1.63         7.95 o
 -16  18   5        144.75        147.13        10.63 o
 -15  18   5          1.53         -1.41         7.72 o
 -14  18   5        106.11        101.69         9.80 o
 -13  18   5          0.11         -2.23         6.52 o
 -12  18   5        284.01        308.16        12.56 o
 -11  18   5         14.05         12.61         5.14 o
 -10  18   5        230.36        230.03         7.95 o
  -9  18   5        131.81        128.32         6.80 o
  -8  18   5        180.15        219.68         7.76 o
  -7  18   5        114.32        106.56         6.41 o
  -6  18   5          0.55          0.86         5.00 o
  -5  18   5         99.55        100.36         5.88 o
  -4  18   5       1082.32       1102.05        15.68 o
  -3  18   5         62.76         61.25         5.36 o
  -2  18   5        190.63        181.47         6.82 o
  -1  18   5          0.30          2.89         4.81 o
   0  18   5        928.72        947.08        15.02 o
   1  18   5        109.66        130.30         6.59 o
   2  18   5         30.40         31.77         5.99 o
   3  18   5         51.62         57.74         5.62 o
   4  18   5        248.42        283.22         8.36 o
   5  18   5        240.44        264.82         8.77 o
   6  18   5        252.38        242.04        10.34 o
   7  18   5          1.14          0.22         6.76 o
   8  18   5         53.86         54.89         7.79 o
   9  18   5         29.58         29.26         7.24 o
  10  18   5         32.45         17.95         7.17 o
  11  18   5          2.43         -2.20         7.14 o
  12  18   5          2.72          7.30         6.55 o
  13  18   5         21.23         26.27         7.14 o
  14  18   5          4.82         -6.34         6.60 o
 -17  19   5         30.64         45.50         9.19 o
 -16  19   5        261.71        241.75        12.57 o
 -15  19   5          2.96         -0.29         9.26 o
 -14  19   5          1.53          4.97         7.57 o
 -13  19   5         13.04          8.99         6.81 o
 -12  19   5         53.36         57.50         7.76 o
 -11  19   5        249.30        260.51         9.36 o
 -10  19   5         27.40         38.98         5.67 o
  -9  19   5         40.41         37.52         5.68 o
  -8  19   5       4346.16       4297.82        46.48 o
  -7  19   5         62.04         71.68         7.84 o
  -6  19   5        314.11        320.61         9.23 o
  -5  19   5        860.47        911.38        15.09 o
  -4  19   5         50.54         54.03         5.96 o
  -3  19   5        409.40        397.47         9.53 o
  -2  19   5          1.59          0.04         4.91 o
  -1  19   5        550.05        580.49        11.94 o
   0  19   5        458.53        520.54        11.33 o
   1  19   5        116.94        120.50         7.74 o
   2  19   5        388.50        401.16        10.25 o
   3  19   5         51.80         63.17         5.88 o
   4  19   5       1830.09       1689.13        23.75 o
   5  19   5         55.35         61.85         7.84 o
   6  19   5         15.08         11.90         7.27 o
   7  19   5          9.66         14.35         7.35 o
   8  19   5         18.65         16.90         7.37 o
   9  19   5         43.62         40.09         7.90 o
  10  19   5         23.22         16.79         7.63 o
  11  19   5          7.94          3.23         7.39 o
  12  19   5        103.03         96.00         8.34 o
 -15  20   5          1.62         -2.91         7.89 o
 -14  20   5         29.17         16.63         8.43 o
 -13  20   5          0.71          4.71         8.05 o
 -12  20   5         11.79         20.51         7.28 o
 -11  20   5         59.88         65.76         6.83 o
 -10  20   5         95.75         96.47         7.29 o
  -9  20   5         69.02         47.90         5.91 o
  -8  20   5         12.20         15.46         5.52 o
  -7  20   5         67.37         93.57         6.65 o
  -6  20   5        132.07        143.73         7.36 o
  -5  20   5         81.35         93.05         6.63 o
  -4  20   5        629.90        639.46        12.77 o
  -3  20   5          2.97          7.67         5.28 o
  -2  20   5         33.89         34.78         5.84 o
  -1  20   5          2.93          9.82         5.39 o
   0  20   5       1946.80       1942.51        24.90 o
   1  20   5          1.95          1.68         5.29 o
   2  20   5        185.87        196.05         7.75 o
   3  20   5          0.11          2.37         5.52 o
   4  20   5       1245.16       1198.39        19.17 o
   5  20   5         22.59         19.02         7.65 o
   6  20   5         51.82         69.28         8.88 o
   7  20   5          3.53          5.18         7.52 o
   8  20   5          1.66          8.58         7.56 o
   9  20   5          0.32         -0.08         7.35 o
  10  20   5         50.84         40.35         8.45 o
 -13  21   5          4.15         14.04         8.37 o
 -12  21   5         70.32         71.09         9.89 o
 -11  21   5        104.78         98.43         8.74 o
 -10  21   5        339.20        315.37        12.05 o
  -9  21   5        122.18        136.28         7.41 o
  -8  21   5        152.88        193.89         8.27 o
  -7  21   5        106.70        114.45         7.11 o
  -6  21   5        197.72        231.62         9.94 o
  -5  21   5       1123.56       1193.47        18.34 o
  -4  21   5        602.73        647.69        13.18 o
  -3  21   5        130.42        148.61         7.46 o
  -2  21   5         12.65         18.97         5.65 o
  -1  21   5        896.18        942.35        15.67 o
   0  21   5       1133.44       1304.36        19.36 o
   1  21   5        332.06        415.97        10.72 o
   2  21   5         41.39         48.18         6.37 o
   3  21   5        188.58        215.00         8.61 o
   4  21   5          0.05         -0.92         7.21 o
   5  21   5         50.39         55.00         8.75 o
   6  21   5         85.93         77.20        11.21 o
   7  21   5          6.95         14.85         7.77 o
   8  21   5          0.49          2.11         7.57 o
   9  21   5         10.46         16.83         7.95 o
 -11  22   5        158.08        154.18        10.01 o
 -10  22   5         48.70         45.18         8.38 o
  -9  22   5          5.74          8.26         6.66 o
  -8  22   5        500.69        596.07        13.14 o
  -7  22   5         59.70         89.19         6.85 o
  -6  22   5         26.82         32.66         6.32 o
  -5  22   5         34.20         45.74         9.08 o
  -4  22   5       1236.67       1365.91        20.23 o
  -3  22   5          4.09          2.31         5.69 o
  -2  22   5         25.90         29.96         6.10 o
  -1  22   5          3.67         10.21         5.72 o
   0  22   5        340.88        374.10        10.53 o
   1  22   5          0.13          0.80         5.91 o
   2  22   5        102.55        128.41         7.70 o
   3  22   5         27.33         34.72         8.12 o
   4  22   5         23.37         29.48         8.66 o
   5  22   5          5.48         -1.08        10.21 o
   6  22   5        104.61         89.00         9.90 o
  -7  23   5         39.63         42.26         6.62 o
  -6  23   5          9.51          8.42         6.71 o
  -5  23   5        110.60        113.26         7.57 o
  -4  23   5        157.80        183.22         8.41 o
  -3  23   5         11.69         26.25         6.39 o
  -2  23   5         25.93         25.26         6.45 o
  -1  23   5        183.60        204.60         8.93 o
   0  23   5         37.75         68.22         7.24 o
   1  23   5         41.70         53.96         7.15 o
   2  23   5        173.86        196.71        17.66 o
 -27   0   6         50.18         25.79        13.56 o
 -26   0   6        301.83        279.09        15.75 o
 -25   0   6         13.27         11.86        10.16 o
 -24   0   6         54.47         33.06        10.60 o
 -23   0   6         14.70         -9.11         9.48 o
 -22   0   6        275.38        233.13        14.17 o
 -21   0   6        161.41        183.07        12.84 o
 -20   0   6        183.06        160.14        14.60 o
 -19   0   6         31.00         19.07        17.80 o
 -18   0   6         25.62         17.36         7.06 o
 -17   0   6        819.20        704.96        19.03 o
 -16   0   6         53.88         48.03         6.58 o
 -15   0   6         88.68        107.60         8.10 o
 -14   0   6         34.06         45.30         5.14 o
 -13   0   6        148.65        152.33         6.85 o
 -12   0   6         37.75         44.05         8.88 o
 -11   0   6         69.17         68.81         7.66 o
 -10   0   6       2324.16       2290.82        37.58 o
  -9   0   6       7997.02       8524.01       118.46 o
  -8   0   6       1219.43       1255.65        23.94 o
  -7   0   6       1719.25       1677.86        29.47 o
  -6   0   6       2019.05       2135.22        31.73 o
  -5   0   6       1714.90       1763.46        27.27 o
  -4   0   6       2561.03       2630.78        37.58 o
  -3   0   6          0.12         -5.61         8.07 o
  -2   0   6       3013.51       2964.70        41.48 o
  -1   0   6       1870.95       1943.41        30.62 o
   0   0   6       2030.69       1994.53        30.06 o
   1   0   6          8.72          7.73         5.55 o
   2   0   6       3741.13       3726.93        50.49 o
   3   0   6       2373.92       2571.80        31.12 o
   4   0   6       1003.28       1146.52        19.27 o
   5   0   6         31.89         27.29         4.78 o
   6   0   6          1.57         -0.66         4.07 o
   7   0   6        308.84        359.26         9.82 o
   8   0   6          7.73         10.30         3.37 o
   9   0   6          1.07         -2.47         5.70 o
  10   0   6        322.00        305.24        10.06 o
  11   0   6        770.42        632.12        17.88 o
  12   0   6        502.58        428.97        14.93 o
  13   0   6         17.02          5.25        11.16 o
  14   0   6        216.29        190.34        11.08 o
  15   0   6       1639.01       1570.80        35.83 o
  16   0   6         20.40          7.76         7.55 o
  17   0   6        230.85        216.71        10.53 o
  18   0   6        125.93        115.06         8.94 o
  19   0   6        414.25        411.49        13.38 o
  20   0   6         16.92         21.46         7.20 o
  21   0   6          0.16          4.04         7.98 o
 -26   1   6        117.41        118.16         8.98 o
 -25   1   6         66.65         49.49         8.01 o
 -24   1   6         38.17         44.78         7.59 o
 -23   1   6         86.29         78.25         8.79 o
 -22   1   6         15.48          8.66         7.17 o
 -21   1   6        430.89        412.20        12.94 o
 -20   1   6         31.98         25.94         6.67 o
 -19   1   6         95.22         70.30         7.28 o
 -18   1   6         13.61         24.24         6.27 o
 -17   1   6        144.86        153.33         7.03 o
 -16   1   6          0.90         -2.47         3.77 o
 -15   1   6          5.44          4.34         3.86 o
 -14   1   6          0.55         -0.90         4.30 o
 -13   1   6        293.69        302.67         7.06 o
 -12   1   6          0.14          2.43         4.52 o
 -11   1   6         28.96         35.54         4.95 o
 -10   1   6        308.79        297.37         8.22 o
  -9   1   6       1761.12       1836.24        22.45 o
  -8   1   6         41.18         53.40         5.19 o
  -7   1   6          8.63          8.43         4.26 o
  -6   1   6        226.81        215.97         6.58 o
  -5   1   6        116.51        100.30         6.08 o
  -4   1   6        166.03        162.87         5.86 o
  -3   1   6        100.70         91.57         4.94 o
  -2   1   6        123.88        105.49         5.24 o
  -1   1   6       1015.05        966.82        13.06 o
   0   1   6        191.33        183.22         6.73 o
   1   1   6        444.58        424.64         8.39 o
   2   1   6        101.16        119.90         5.04 o
   3   1   6        483.53        572.77         8.54 o
   4   1   6         71.33         61.40         4.03 o
   5   1   6        296.52        274.93         5.63 o
   6   1   6          0.00         -4.27         2.84 o
   7   1   6        239.68        233.82         6.96 o
   8   1   6          1.80         -4.32         3.33 o
   9   1   6         31.33         16.42         4.19 o
  10   1   6         11.90         -1.11         4.79 o
  11   1   6         71.68         71.57         6.31 o
  12   1   6        107.12         99.81         6.51 o
  13   1   6         71.60         58.88         6.14 o
  14   1   6        199.55        176.61         7.64 o
  15   1   6        104.59         86.27         6.08 o
  16   1   6       1000.60        981.24        14.44 o
  17   1   6          1.34         -2.35         5.04 o
  18   1   6          4.23          7.12         5.74 o
  19   1   6        415.78        398.61        12.71 o
  20   1   6         12.45         12.11         4.95 o
  21   1   6         53.31         74.86         5.61 o
 -26   2   6        139.03        153.38         9.48 o
 -25   2   6        487.43        515.92        14.41 o
 -24   2   6         69.86         66.78         9.57 o
 -23   2   6          4.95         -9.66         6.44 o
 -22   2   6          8.13          0.28         6.52 o
 -21   2   6         97.15         91.42         7.90 o
 -20   2   6          0.12         -4.66         7.74 o
 -19   2   6        162.67        147.51        11.28 o
 -18   2   6         49.66         39.71         5.36 o
 -17   2   6          0.61         -3.81         3.35 o
 -16   2   6          3.52          1.51         3.54 o
 -15   2   6          2.24          4.25         3.78 o
 -14   2   6         17.86         28.53         4.71 o
 -13   2   6        705.54        744.68        12.28 o
 -12   2   6          3.84          5.74         3.92 o
 -11   2   6        619.39        628.33        10.84 o
 -10   2   6         78.69         76.35         5.23 o
  -9   2   6        384.85        319.91         7.53 o
  -8   2   6         18.67         20.91         4.24 o
  -7   2   6        118.13        136.47         5.69 o
  -6   2   6       2309.58       2276.29        24.85 o
  -5   2   6      12488.13      12227.64       112.04 o
  -4   2   6       2920.06       2926.37        29.08 o
  -3   2   6         17.12         14.94         4.36 o
  -2   2   6       2490.81       2441.15        25.09 o
  -1   2   6      19815.25      19717.49       169.88 o
   0   2   6       3047.92       2963.13        31.07 o
   1   2   6        567.96        554.12         9.16 o
   2   2   6        195.02        223.33         5.53 o
   3   2   6         41.20         41.87         3.73 o
   4   2   6         45.80         39.23         3.60 o
   5   2   6        165.00        159.18         4.68 o
   6   2   6         79.06         90.62         3.90 o
   7   2   6        152.47        169.96         5.82 o
   8   2   6         46.92         46.98         2.83 o
   9   2   6         79.75         65.29         4.57 o
  10   2   6         64.80         59.46         5.43 o
  11   2   6        182.12        141.26         7.23 o
  12   2   6         13.72          2.36         5.23 o
  13   2   6         48.33         30.04         5.56 o
  14   2   6         38.00         32.49         5.82 o
  15   2   6        180.34        183.03         8.63 o
  16   2   6        141.95        132.70         6.65 o
  17   2   6         32.48         23.51         5.38 o
  18   2   6          0.08          1.42         5.04 o
  19   2   6        282.70        288.13         8.29 o
  20   2   6        246.49        236.25         7.71 o
  21   2   6        100.74        132.36         7.82 o
 -26   3   6         95.14         99.37         9.78 o
 -25   3   6        186.08        165.53        11.23 o
 -24   3   6        189.39        228.09        14.59 o
 -23   3   6        146.44        153.23         9.10 o
 -22   3   6          0.01         -7.19         6.21 o
 -21   3   6        214.17        199.28         9.46 o
 -20   3   6          2.04          0.78         6.85 o
 -19   3   6        294.78        298.03        14.76 o
 -18   3   6        239.16        239.96         7.77 o
 -17   3   6         77.91         83.52         5.90 o
 -16   3   6          0.68         -4.21         3.70 o
 -15   3   6         49.06         47.58         4.35 o
 -14   3   6        132.21        135.49         4.50 o
 -13   3   6        368.20        427.51         7.73 o
 -12   3   6         76.92         86.82         4.16 o
 -11   3   6        489.68        472.06         7.90 o
 -10   3   6        202.36        205.23         6.01 o
  -9   3   6        127.59        129.43         5.70 o
  -8   3   6          1.29         -1.50         3.10 o
  -7   3   6         34.48         29.34         4.18 o
  -6   3   6        930.56        972.86        12.67 o
  -5   3   6       4026.47       4221.94        39.28 o
  -4   3   6        106.18        105.29         4.60 o
  -3   3   6        560.71        536.28         9.54 o
  -2   3   6        196.95        167.43         5.90 o
  -1   3   6       2367.30       2369.98        24.24 o
   0   3   6       3331.47       3500.69        31.55 o
   1   3   6         88.47        104.05         4.42 o
   2   3   6        352.54        330.16         6.88 o
   3   3   6       1294.21       1267.21        14.08 o
   4   3   6        110.68        107.74         4.28 o
   5   3   6         59.09         44.09         3.24 o
   6   3   6        287.43        303.56         5.64 o
   7   3   6          3.52          9.78         2.89 o
   8   3   6         51.43         36.95         2.75 o
   9   3   6          1.06         -5.61         3.80 o
  10   3   6          0.03         -7.17         4.78 o
  11   3   6        552.41        542.58        11.47 o
  12   3   6          0.18         -6.93         5.18 o
  13   3   6        108.03        111.35         6.82 o
  14   3   6         51.17         29.86         5.92 o
  15   3   6         64.31         43.97         5.70 o
  16   3   6        232.11        231.14         8.63 o
  17   3   6        283.21        299.23         8.52 o
  18   3   6         27.83         18.12         6.83 o
  19   3   6         11.34         15.07         5.17 o
  20   3   6         98.00        117.45         7.43 o
  21   3   6         85.09         91.73         8.40 o
 -26   4   6          2.23        -10.02         6.68 o
 -25   4   6        519.25        542.21        14.70 o
 -24   4   6        218.78        223.13        10.14 o
 -23   4   6         21.99         35.68         7.38 o
 -22   4   6         44.50         44.50         8.06 o
 -21   4   6        293.17        271.13        11.05 o
 -20   4   6        171.63        186.98         9.26 o
 -19   4   6        116.55        105.29         7.88 o
 -18   4   6        304.17        323.21         8.88 o
 -17   4   6        346.17        342.12         8.51 o
 -16   4   6        117.24        118.60         4.78 o
 -15   4   6        417.54        416.78         7.53 o
 -14   4   6       1052.15       1066.69        13.94 o
 -13   4   6       1277.37       1283.46        14.07 o
 -12   4   6        474.63        452.61         8.08 o
 -11   4   6        125.58        133.77         5.29 o
 -10   4   6         79.68         86.97         4.37 o
  -9   4   6        106.29        130.01         4.51 o
  -8   4   6        963.09        990.37        10.54 o
  -7   4   6         26.05         24.39         3.38 o
  -6   4   6         31.42         29.89         3.46 o
  -5   4   6        444.59        523.43         8.12 o
  -4   4   6        225.53        245.26         6.46 o
  -3   4   6        436.95        444.38         9.63 o
  -2   4   6         44.48         52.18         4.14 o
  -1   4   6       1039.84       1115.74        13.11 o
   0   4   6        111.79        131.51         4.98 o
   1   4   6        220.73        200.10         5.54 o
   2   4   6       1850.90       1724.55        16.83 o
   3   4   6        284.45        305.41         6.62 o
   4   4   6          3.35          2.54         2.67 o
   5   4   6         26.70         21.81         2.85 o
   6   4   6        720.82        698.35         8.43 o
   7   4   6       1183.02       1180.57        11.52 o
   8   4   6        587.47        583.16        10.43 o
   9   4   6        154.55        145.21         6.41 o
  10   4   6        372.43        363.07         8.79 o
  11   4   6          1.32         -8.82         5.88 o
  12   4   6        187.73        185.79         7.95 o
  13   4   6        282.97        266.94         8.68 o
  14   4   6        167.07        168.84         7.03 o
  15   4   6          3.30          3.19         5.16 o
  16   4   6       1038.04       1022.48        15.25 o
  17   4   6         28.28         21.25         5.42 o
  18   4   6        456.68        500.85        11.32 o
  19   4   6        254.80        277.29         8.20 o
  20   4   6          3.48         15.89         5.20 o
 -26   5   6          2.07         -4.34         7.02 o
 -25   5   6         68.72         76.18        12.04 o
 -24   5   6         73.88         60.00         7.86 o
 -23   5   6        382.66        396.28        12.48 o
 -22   5   6         63.54         64.15         9.66 o
 -21   5   6        562.22        622.10        15.05 o
 -20   5   6        182.88        175.87         9.12 o
 -19   5   6          0.05         -1.05         6.17 o
 -18   5   6        282.42        287.01         9.15 o
 -17   5   6         48.60         38.59         5.06 o
 -16   5   6         68.31         70.09         4.27 o
 -15   5   6        277.18        280.09         6.60 o
 -14   5   6        671.99        630.16        10.28 o
 -13   5   6          1.59          0.29         4.08 o
 -12   5   6          3.75          8.98         4.12 o
 -11   5   6         66.39         69.87         4.53 o
 -10   5   6        474.66        510.89         8.08 o
  -9   5   6        874.88        818.17        10.21 o
  -8   5   6        571.94        534.27         8.15 o
  -7   5   6        195.19        214.45         5.10 o
  -6   5   6        172.05        178.10         4.87 o
  -5   5   6       2535.85       2670.36        29.60 o
  -4   5   6        218.01        240.53         6.83 o
  -3   5   6          0.85          0.71         3.68 o
  -2   5   6        407.98        401.42         7.86 o
  -1   5   6       1102.50       1204.87        14.44 o
   0   5   6        280.58        306.90         6.25 o
   1   5   6        189.61        168.05         4.96 o
   2   5   6        821.02        743.84         8.93 o
   3   5   6       4219.50       3976.85        32.13 o
   4   5   6        531.43        521.95         7.43 o
   5   5   6         71.49         71.92         3.26 o
   6   5   6         94.95        105.86         4.13 o
   7   5   6        349.41        340.11         6.18 o
   8   5   6        168.91        168.27         5.06 o
   9   5   6        396.77        387.76         8.30 o
  10   5   6         25.50         10.89         5.12 o
  11   5   6         28.21         19.37         5.60 o
  12   5   6         76.45         57.77         5.90 o
  13   5   6         84.58         75.45         6.66 o
  14   5   6         79.83         95.17         6.54 o
  15   5   6         74.49         84.89         6.36 o
  16   5   6        105.04        116.63         6.68 o
  17   5   6        149.94        155.54         7.23 o
  18   5   6         92.39         84.02         6.35 o
  19   5   6          2.47          1.30         6.95 o
  20   5   6        617.85        651.89        14.56 o
 -26   6   6         61.56         69.45         8.26 o
 -25   6   6        141.91        142.30         9.19 o
 -24   6   6          1.28         -5.63         6.46 o
 -23   6   6        361.16        434.11        13.05 o
 -22   6   6        125.01        149.49         9.15 o
 -21   6   6       1765.23       1856.09        28.01 o
 -20   6   6         18.78         27.68         6.89 o
 -19   6   6          0.17         -5.22         6.08 o
 -18   6   6         17.14          9.68         5.77 o
 -17   6   6         14.28          9.39         5.29 o
 -16   6   6         28.88         27.33         4.09 o
 -15   6   6        148.01        154.04         5.14 o
 -14   6   6       1425.43       1429.01        16.76 o
 -13   6   6        336.20        335.14         9.08 o
 -12   6   6          4.87          4.75         4.21 o
 -11   6   6        678.77        666.01        11.32 o
 -10   6   6         44.97         51.10         3.83 o
  -9   6   6        961.41        912.16        11.57 o
  -8   6   6         89.80         73.17         4.54 o
  -7   6   6        250.88        238.75         8.46 o
  -6   6   6        247.67        247.45         5.87 o
  -5   6   6         12.15          8.90         4.08 o
  -4   6   6        452.47        503.24         7.83 o
  -3   6   6        436.99        413.14         7.02 o
  -2   6   6        155.47        181.90         4.76 o
  -1   6   6        294.99        305.71         7.01 o
   0   6   6         11.15         14.14         3.91 o
   1   6   6          4.60          1.25         3.75 o
   2   6   6          0.35         -2.92         3.43 o
   3   6   6       2622.50       2429.22        22.29 o
   4   6   6        716.70        738.91         9.79 o
   5   6   6          9.22          9.18         3.41 o
   6   6   6         55.38         56.72         3.75 o
   7   6   6       2217.30       2295.26        19.92 o
   8   6   6        776.72        740.16        10.43 o
   9   6   6          3.47         -6.46         5.99 o
  10   6   6        497.59        465.91        10.78 o
  11   6   6          0.55         -7.45         4.97 o
  12   6   6         96.00         98.75         6.46 o
  13   6   6         23.53         22.01         5.32 o
  14   6   6         17.09         15.24         5.24 o
  15   6   6          0.01         -3.17         6.57 o
  16   6   6        110.77        115.00         6.75 o
  17   6   6         73.28         77.49         7.35 o
  18   6   6         40.90         37.03         5.78 o
  19   6   6        263.89        259.47         8.56 o
  20   6   6         63.69         72.60         6.12 o
 -25   7   6        401.02        428.47        12.48 o
 -24   7   6         18.02         18.78         7.26 o
 -23   7   6         20.52         13.14         7.15 o
 -22   7   6        398.22        453.58        13.34 o
 -21   7   6        119.18        108.65         8.50 o
 -20   7   6          4.93         -0.93         7.54 o
 -19   7   6          7.63          4.06         6.37 o
 -18   7   6          8.93         11.83         5.56 o
 -17   7   6       1277.53       1321.73        17.29 o
 -16   7   6        225.88        242.76         6.28 o
 -15   7   6        237.89        242.70         6.67 o
 -14   7   6        300.08        287.38         7.21 o
 -13   7   6        212.24        216.69         6.56 o
 -12   7   6        996.58       1035.26        13.65 o
 -11   7   6        362.66        327.49         8.13 o
 -10   7   6          0.27          2.42         4.09 o
  -9   7   6        615.86        598.56         9.79 o
  -8   7   6         59.00         67.64         4.77 o
  -7   7   6         24.37         23.14         4.06 o
  -6   7   6          0.29          5.33         3.64 o
  -5   7   6       3409.91       3463.90        32.47 o
  -4   7   6        317.89        348.19         6.43 o
  -3   7   6         23.24         21.52         2.90 o
  -2   7   6        141.29        164.12         5.44 o
  -1   7   6       2503.96       2593.71        25.69 o
   0   7   6        571.47        565.15         9.28 o
   1   7   6         71.63         75.84         4.65 o
   2   7   6        218.81        200.90         5.91 o
   3   7   6        717.83        734.36        10.44 o
   4   7   6        207.15        199.79         5.50 o
   5   7   6        684.37        669.10         9.41 o
   6   7   6       1058.30        999.00        11.50 o
   7   7   6        309.07        292.24         6.41 o
   8   7   6       1078.31       1066.46        13.01 o
   9   7   6       1449.31       1447.81        17.88 o
  10   7   6        249.67        247.59         8.15 o
  11   7   6        297.29        300.27         8.96 o
  12   7   6        120.79        130.67         6.99 o
  13   7   6        107.25        105.60         6.28 o
  14   7   6        138.37        145.91         6.84 o
  15   7   6         88.57         96.97         6.65 o
  16   7   6          1.05         -1.41         5.05 o
  17   7   6        110.13        129.13         6.62 o
  18   7   6          0.07          0.05         5.29 o
  19   7   6        299.15        305.19        12.05 o
  20   7   6        123.09        139.85         7.02 o
 -25   8   6        107.78        118.61         8.89 o
 -24   8   6          6.90          0.16         7.08 o
 -23   8   6         22.33         17.37         7.00 o
 -22   8   6        323.67        337.41        11.59 o
 -21   8   6        162.46        177.43         9.36 o
 -20   8   6        178.77        176.18        13.74 o
 -19   8   6        267.17        284.85         9.33 o
 -18   8   6        204.33        210.83         8.27 o
 -17   8   6        365.38        377.03         9.31 o
 -16   8   6         24.00         31.51         4.64 o
 -15   8   6        356.70        363.82         8.17 o
 -14   8   6          4.50          5.09         4.33 o
 -13   8   6        900.65        936.85        13.68 o
 -12   8   6       1234.94       1223.03        15.96 o
 -11   8   6         29.44         29.73         4.67 o
 -10   8   6        811.77        819.16        11.57 o
  -9   8   6         26.73         16.19         4.32 o
  -8   8   6         23.36         24.28         4.21 o
  -7   8   6        277.92        295.19         7.30 o
  -6   8   6         11.84          9.26         5.09 o
  -5   8   6       1658.76       1695.19        19.60 o
  -4   8   6        193.54        214.75         6.05 o
  -3   8   6          2.51         -1.05         3.76 o
  -2   8   6          6.23         10.58         3.95 o
  -1   8   6         17.75         23.32         4.95 o
   0   8   6        450.13        461.72         8.59 o
   1   8   6         97.07        107.55         5.13 o
   2   8   6        253.40        233.87         6.35 o
   3   8   6       1020.63        988.53        12.79 o
   4   8   6        213.59        204.67         5.95 o
   5   8   6       1067.27       1037.41        12.21 o
   6   8   6       3873.60       3900.31        33.56 o
   7   8   6       1013.84        964.21        11.66 o
   8   8   6          2.15         -5.21         4.53 o
   9   8   6         27.77         24.83         4.70 o
  10   8   6         12.50          1.41         5.24 o
  11   8   6         21.25         15.74         5.52 o
  12   8   6        922.40        946.74        14.38 o
  13   8   6          3.35         -3.02         5.08 o
  14   8   6        416.34        439.83        10.54 o
  15   8   6        417.51        436.91        10.67 o
  16   8   6         34.94         46.49         5.65 o
  17   8   6         10.06         12.57         5.24 o
  18   8   6         24.02         32.43         5.50 o
  19   8   6         50.89         71.80         8.23 o
 -24   9   6          0.30         -4.10         7.10 o
 -23   9   6          6.48         -1.01         8.93 o
 -22   9   6          7.70          0.23         6.80 o
 -21   9   6         33.14         27.27         7.33 o
 -20   9   6         61.88         67.64         8.04 o
 -19   9   6        596.44        640.59        13.81 o
 -18   9   6         16.34          9.00         5.95 o
 -17   9   6       1436.03       1613.28        21.21 o
 -16   9   6       1610.80       1643.75        21.32 o
 -15   9   6         60.06         67.80         4.92 o
 -14   9   6        188.12        181.22         6.12 o
 -13   9   6       3700.71       3618.68        36.68 o
 -12   9   6       2169.68       2270.37        25.76 o
 -11   9   6          3.05          3.69         4.34 o
 -10   9   6        102.63        109.15         5.63 o
  -9   9   6         16.89          6.36         4.17 o
  -8   9   6        114.80        114.72         6.03 o
  -7   9   6        910.18        877.27        13.95 o
  -6   9   6         74.54         81.08         5.02 o
  -5   9   6        369.35        399.60         8.67 o
  -4   9   6         39.89         36.93         5.59 o
  -3   9   6         39.88         35.44         4.63 o
  -2   9   6        138.09        145.31         5.40 o
  -1   9   6          2.33          1.87         4.39 o
   0   9   6        375.89        406.66         8.16 o
   1   9   6          3.28          0.85         3.89 o
   2   9   6         86.71         72.15         4.89 o
   3   9   6         33.35         27.17         4.26 o
   4   9   6        778.49        790.58        11.36 o
   5   9   6        516.89        533.31         9.23 o
   6   9   6       2052.33       2047.01        20.43 o
   7   9   6       7814.65       7766.08        64.99 o
   8   9   6        435.89        438.90         9.69 o
   9   9   6         90.05         94.23         8.02 o
  10   9   6        132.06        153.79         7.50 o
  11   9   6        309.37        351.09         9.43 o
  12   9   6        115.01        115.54         6.72 o
  13   9   6        330.31        355.19         9.26 o
  14   9   6        235.40        233.07         8.31 o
  15   9   6         16.83         10.82         5.58 o
  16   9   6        106.82        120.40         6.52 o
  17   9   6          1.35          2.07         5.80 o
  18   9   6          1.02         -7.67         5.11 o
  19   9   6          1.91          8.98         5.38 o
 -24  10   6         29.50         22.73         9.25 o
 -23  10   6         40.99         37.24         8.50 o
 -22  10   6         30.19         29.39         8.08 o
 -21  10   6         91.60         79.50         8.69 o
 -20  10   6          2.32         -6.03         7.27 o
 -19  10   6        457.81        427.48        12.76 o
 -18  10   6        168.97        138.09         7.74 o
 -17  10   6       1982.22       1860.84        33.56 o
 -16  10   6         62.64         47.36         5.95 o
 -15  10   6         63.95         81.29         5.10 o
 -14  10   6          1.33         17.49         4.86 o
 -13  10   6       5908.63       5922.35        60.45 o
 -12  10   6       1085.93       1093.91        20.90 o
 -11  10   6        106.94        109.55         6.24 o
 -10  10   6        815.67        837.49        13.65 o
  -9  10   6        390.90        372.01         9.40 o
  -8  10   6         11.77          6.60         4.91 o
  -7  10   6         62.74         62.49         5.50 o
  -6  10   6        683.16        663.04        11.09 o
  -5  10   6        478.64        460.86         9.28 o
  -4  10   6         53.07         75.55         5.07 o
  -3  10   6         69.30         92.68         5.25 o
  -2  10   6         39.72         30.66         4.72 o
  -1  10   6        267.50        280.61         7.01 o
   0  10   6        561.54        529.94         9.24 o
   1  10   6        224.99        216.42         6.36 o
   2  10   6         49.60         54.93         4.59 o
   3  10   6       1400.08       1451.10        16.72 o
   4  10   6        251.46        242.24         6.82 o
   5  10   6        498.03        498.86         9.39 o
   6  10   6        387.10        389.93         8.30 o
   7  10   6       2382.11       2407.80        40.28 o
   8  10   6       3483.41       3395.60        36.94 o
   9  10   6        193.14        221.24         9.62 o
  10  10   6         11.30         16.32         6.19 o
  11  10   6       1551.23       1466.14        20.86 o
  12  10   6         55.95         30.28         7.32 o
  13  10   6          0.18         -4.41         5.29 o
  14  10   6         10.40          1.84         5.56 o
  15  10   6         20.38         29.31         5.93 o
  16  10   6          0.15         -2.61         5.29 o
  17  10   6         45.12         39.20         5.70 o
  18  10   6          2.67         -0.52         5.25 o
 -23  11   6        193.98        223.01        13.05 o
 -22  11   6          0.41         -1.90         9.15 o
 -21  11   6        186.66        169.76        10.33 o
 -20  11   6        289.88        264.88        11.58 o
 -19  11   6          0.00         -5.56         7.62 o
 -18  11   6        488.02        498.31        18.31 o
 -17  11   6         61.32         69.37         8.69 o
 -16  11   6        431.99        438.96        11.63 o
 -15  11   6        378.06        380.96        10.86 o
 -14  11   6         37.04         49.02         5.44 o
 -13  11   6         76.66         65.91         5.68 o
 -12  11   6         45.07         50.63         5.46 o
 -11  11   6        667.06        642.55        12.04 o
 -10  11   6          3.79          9.04         4.75 o
  -9  11   6       1721.67       1742.41        30.77 o
  -8  11   6          5.39          7.54         4.87 o
  -7  11   6         42.59         42.48         4.55 o
  -6  11   6         12.98         16.65         4.41 o
  -5  11   6        397.44        321.21         7.84 o
  -4  11   6        132.31        128.93         5.72 o
  -3  11   6         30.98         24.76         4.56 o
  -2  11   6         25.73         20.20         4.53 o
  -1  11   6         91.28         58.88         5.09 o
   0  11   6         50.32         69.81         5.15 o
   1  11   6         99.93        106.12         5.17 o
   2  11   6         91.15         82.65         5.16 o
   3  11   6         40.75         45.84         4.58 o
   4  11   6        769.23        800.90        12.06 o
   5  11   6          8.82          5.80         4.08 o
   6  11   6        135.73        139.96         5.54 o
   7  11   6        237.50        231.18         7.08 o
   8  11   6        167.33        180.96         8.29 o
   9  11   6        959.28       1030.88        18.07 o
  10  11   6       1018.24       1012.90        16.49 o
  11  11   6         62.77         53.24         6.68 o
  12  11   6       1219.33       1129.80        17.88 o
  13  11   6        971.81        986.68        17.58 o
  14  11   6          1.50          3.86         5.86 o
  15  11   6        319.41        349.10        10.80 o
  16  11   6         66.19         65.21         6.36 o
  17  11   6         88.47         81.33         6.59 o
  18  11   6        228.56        254.25         9.02 o
 -23  12   6         12.39         17.45         8.29 o
 -22  12   6         19.16         24.06         8.43 o
 -21  12   6        142.89        137.85        10.22 o
 -20  12   6        101.15         90.69         9.32 o
 -19  12   6         31.68         25.86         7.85 o
 -18  12   6        237.64        291.81        12.04 o
 -17  12   6      11247.71      10940.13       136.49 o
 -16  12   6       1597.52       1591.95        27.16 o
 -15  12   6         62.94         62.54         6.46 o
 -14  12   6       1111.71       1173.84        17.00 o
 -13  12   6        559.76        598.73        11.83 o
 -12  12   6        134.36        147.59         6.60 o
 -11  12   6        200.61        193.22         7.24 o
 -10  12   6        571.98        561.10        11.19 o
  -9  12   6         72.29         79.39         5.75 o
  -8  12   6         41.44         41.50         5.29 o
  -7  12   6        196.91        208.75         6.50 o
  -6  12   6         89.28         84.83         5.12 o
  -5  12   6         45.00         32.40         4.65 o
  -4  12   6          0.09         -6.12         4.08 o
  -3  12   6          4.22         -5.53         4.22 o
  -2  12   6         13.89          8.03         4.22 o
  -1  12   6         10.07          3.69         4.33 o
   0  12   6          1.05         -3.30         4.36 o
   1  12   6         35.37         29.34         4.68 o
   2  12   6        321.74        298.63         8.17 o
   3  12   6          1.05         -6.30         4.20 o
   4  12   6         17.88         13.97         4.31 o
   5  12   6       1218.26       1237.90        17.05 o
   6  12   6         44.24         51.86         4.93 o
   7  12   6       1431.18       1458.14        20.76 o
   8  12   6        699.05        699.52        15.92 o
   9  12   6        304.24        324.96        10.13 o
  10  12   6       4153.37       4098.82        50.38 o
  11  12   6       6071.61       5904.52        64.56 o
  12  12   6       1369.07       1401.17        32.00 o
  13  12   6        209.84        212.99         8.93 o
  14  12   6          0.86         -7.98         5.81 o
  15  12   6         37.20         47.77         6.59 o
  16  12   6          3.01          3.35         5.63 o
  17  12   6         21.25         13.67         5.96 o
 -22  13   6         21.59          3.29         9.62 o
 -21  13   6         54.67         24.88         8.21 o
 -20  13   6         14.29         14.25         8.06 o
 -19  13   6        299.56        288.15        12.17 o
 -18  13   6        106.04        113.54         9.49 o
 -17  13   6       3020.52       2786.95        46.65 o
 -16  13   6        632.00        610.56        18.56 o
 -15  13   6         56.18         55.40         7.32 o
 -14  13   6          0.00         -1.44         4.85 o
 -13  13   6       1526.72       1598.97        21.13 o
 -12  13   6        487.19        510.99        12.14 o
 -11  13   6        304.25        315.05         8.65 o
 -10  13   6         77.39         82.75         8.71 o
  -9  13   6         17.28         12.32         5.36 o
  -8  13   6         46.14         50.48         5.45 o
  -7  13   6        579.76        579.56        10.71 o
  -6  13   6        103.73         96.93         5.44 o
  -5  13   6         30.62         38.30         4.63 o
  -4  13   6        216.98        194.15         7.18 o
  -3  13   6         19.78          8.61         4.31 o
  -2  13   6        155.17        127.88         5.75 o
  -1  13   6         33.13         34.66         4.88 o
   0  13   6         20.95         21.93         4.69 o
   1  13   6        196.28        188.07         6.93 o
   2  13   6        268.92        236.01         7.41 o
   3  13   6        275.17        258.41         7.59 o
   4  13   6        447.27        409.51         9.48 o
   5  13   6          5.06          7.00         4.39 o
   6  13   6        688.22        750.19        12.58 o
   7  13   6       2693.21       2756.11        36.63 o
   8  13   6          0.29          6.66         5.60 o
   9  13   6         17.43          9.06         5.93 o
  10  13   6        458.60        441.93        13.69 o
  11  13   6       1463.48       1433.58        22.49 o
  12  13   6       1076.09       1018.97        18.16 o
  13  13   6         13.58          4.78         6.22 o
  14  13   6          5.19         -3.59         6.00 o
  15  13   6         19.07         25.20         6.09 o
  16  13   6         14.78         20.09         6.09 o
 -21  14   6         30.07         13.83         8.35 o
 -20  14   6         62.39         43.99         8.80 o
 -19  14   6         36.95         54.46        11.34 o
 -18  14   6        127.84        126.88         9.92 o
 -17  14   6       1592.63       1607.63        31.38 o
 -16  14   6        820.27        852.55        30.96 o
 -15  14   6        142.82        140.63         9.16 o
 -14  14   6        491.66        470.17        17.42 o
 -13  14   6        104.48        139.78         9.53 o
 -12  14   6         33.38         17.33         5.16 o
 -11  14   6        204.63        208.62         7.50 o
 -10  14   6         49.73         44.65         5.50 o
  -9  14   6         25.46         14.04         5.28 o
  -8  14   6        600.12        586.94        15.42 o
  -7  14   6        216.17        200.24         6.57 o
  -6  14   6          7.53         10.02         4.31 o
  -5  14   6          3.71         -2.13         4.23 o
  -4  14   6          1.12          2.27         4.28 o
  -3  14   6         88.11         84.28         5.33 o
  -2  14   6         37.44         26.40         4.78 o
  -1  14   6        315.41        268.11         8.05 o
   0  14   6        189.67        183.16         8.28 o
   1  14   6        910.67        878.82        14.06 o
   2  14   6         28.21         28.22         6.65 o
   3  14   6        363.73        365.37         9.13 o
   4  14   6          0.51          1.51         4.42 o
   5  14   6         41.54         48.85         4.98 o
   6  14   6        387.78        375.92        11.34 o
   7  14   6        484.02        440.31        11.83 o
   8  14   6         59.08         69.44         7.12 o
   9  14   6        812.44        801.80        16.85 o
  10  14   6        575.68        584.97        14.55 o
  11  14   6        309.62        376.92        11.42 o
  12  14   6       1530.11       1446.33        22.78 o
  13  14   6          2.08         -5.27         6.11 o
  14  14   6          0.04          3.17         6.12 o
  15  14   6         14.82         16.02         6.10 o
 -20  15   6         11.50         14.75         8.52 o
 -19  15   6         78.36         70.34         9.15 o
 -18  15   6         96.88         95.92        10.44 o
 -17  15   6         64.60         45.27         9.45 o
 -16  15   6         35.75         27.60         8.72 o
 -15  15   6         19.42         27.86        13.03 o
 -14  15   6        159.84        163.42         8.82 o
 -13  15   6        909.75        964.18        17.29 o
 -12  15   6        154.12        154.63         6.96 o
 -11  15   6        737.74        772.25        18.77 o
 -10  15   6          8.14         10.04         5.22 o
  -9  15   6        623.73        638.72        12.48 o
  -8  15   6        209.26        213.34         7.85 o
  -7  15   6         50.05         50.10         6.27 o
  -6  15   6          4.12         -6.43         4.28 o
  -5  15   6        410.42        370.77         8.80 o
  -4  15   6        320.78        328.93         8.30 o
  -3  15   6          0.14         -0.19         4.72 o
  -2  15   6         63.84         58.82         5.57 o
  -1  15   6        790.86        703.14        12.67 o
   0  15   6          2.65          1.64         4.62 o
   1  15   6        562.88        561.98        12.65 o
   2  15   6         15.88         12.46         5.75 o
   3  15   6         47.22         55.00         5.44 o
   4  15   6         39.11         37.03         5.15 o
   5  15   6          1.42          4.11         4.55 o
   6  15   6        430.67        446.56        11.81 o
   7  15   6       1029.32       1066.99        20.05 o
   8  15   6        762.62        762.37        16.55 o
   9  15   6         23.65         27.02         6.62 o
  10  15   6        104.07        116.52         8.12 o
  11  15   6          0.95          0.67         6.43 o
  12  15   6         21.77         21.63         6.56 o
  13  15   6          1.07         -2.55         6.15 o
  14  15   6         58.86         55.37         7.06 o
  15  15   6        147.68        156.64         8.80 o
 -19  16   6        214.13        213.08        12.74 o
 -18  16   6         11.15          5.42         8.86 o
 -17  16   6         21.76         33.08         9.09 o
 -16  16   6          0.15         -7.56         7.86 o
 -15  16   6          5.62          9.38         8.12 o
 -14  16   6         17.31          6.04         6.71 o
 -13  16   6         39.08         19.63         6.40 o
 -12  16   6        308.62        338.93         9.59 o
 -11  16   6        243.22        254.43         8.60 o
 -10  16   6        110.85        111.84         8.28 o
  -9  16   6        606.19        712.80        13.48 o
  -8  16   6          6.97          9.57         5.15 o
  -7  16   6          3.09          5.29         5.15 o
  -6  16   6         53.67         55.54         5.89 o
  -5  16   6        303.19        312.80         8.44 o
  -4  16   6         36.32         28.55         5.11 o
  -3  16   6         67.17         57.41         5.73 o
  -2  16   6          6.60         12.31         5.16 o
  -1  16   6         12.67         12.80         5.06 o
   0  16   6        145.12        137.75         6.74 o
   1  16   6         79.46         79.42         5.88 o
   2  16   6        207.12        212.72         7.61 o
   3  16   6       1028.90       1118.39        16.66 o
   4  16   6        297.87        311.67         8.50 o
   5  16   6        565.44        603.00        12.69 o
   6  16   6          0.01         -1.27         5.49 o
   7  16   6        128.14        137.92        13.47 o
   8  16   6         64.48         70.68         7.34 o
   9  16   6         23.86         34.95         6.77 o
  10  16   6         17.20         22.96         6.81 o
  11  16   6         65.97         74.19         7.69 o
  12  16   6         11.62          8.26         6.32 o
  13  16   6          0.05          1.44         6.39 o
 -18  17   6         89.29         77.99        10.33 o
 -17  17   6         10.06          3.85         8.42 o
 -16  17   6         79.19         78.86        11.69 o
 -15  17   6         33.52         38.85        10.43 o
 -14  17   6         46.72         48.18         9.81 o
 -13  17   6          5.14         -7.34         6.35 o
 -12  17   6        129.31        144.54         8.18 o
 -11  17   6        253.20        274.51        11.38 o
 -10  17   6         17.90         13.59         5.50 o
  -9  17   6         29.71         25.42         5.89 o
  -8  17   6         14.44         14.91         5.61 o
  -7  17   6         50.10         41.69         5.85 o
  -6  17   6         66.89         53.72         5.98 o
  -5  17   6        851.84        838.75        14.49 o
  -4  17   6          0.32          4.46         5.16 o
  -3  17   6         47.42         44.70         5.73 o
  -2  17   6        407.43        377.08         9.51 o
  -1  17   6         30.31         21.10         5.12 o
   0  17   6         62.87         69.39         6.01 o
   1  17   6         46.88         52.57         5.86 o
   2  17   6          3.03          8.40         5.83 o
   3  17   6        157.06        158.38         7.11 o
   4  17   6         37.59         48.78         5.95 o
   5  17   6        563.62        564.01        15.34 o
   6  17   6         11.72          1.33         7.26 o
   7  17   6         61.68         73.71         8.93 o
   8  17   6        165.75        171.02        12.59 o
   9  17   6         13.13         14.50         7.65 o
  10  17   6          0.60         10.81         9.24 o
  11  17   6         20.94         28.36         8.11 o
  12  17   6          2.83          9.25         7.63 o
 -16  18   6         27.34         18.06         8.92 o
 -15  18   6          0.17          0.91         9.26 o
 -14  18   6         59.62         80.84        10.25 o
 -13  18   6         63.30         95.40        12.82 o
 -12  18   6        204.28        230.31         9.38 o
 -11  18   6          0.30          8.38         5.36 o
 -10  18   6          9.17         -1.24         5.42 o
  -9  18   6         94.60         59.28         6.36 o
  -8  18   6          5.73         -1.63         5.23 o
  -7  18   6        209.17        248.94         8.48 o
  -6  18   6        511.99        568.11        12.38 o
  -5  18   6         17.06         12.08         5.52 o
  -4  18   6          2.20          0.92         5.17 o
  -3  18   6        219.05        202.86         7.86 o
  -2  18   6         11.94         11.40         5.31 o
  -1  18   6        729.72        766.51        13.93 o
   0  18   6        120.25        125.99         7.00 o
   1  18   6        164.93        166.09         7.38 o
   2  18   6        980.95       1016.59        16.34 o
   3  18   6         27.40          4.73         5.60 o
   4  18   6        148.24        151.32         9.44 o
   5  18   6        205.18        227.40        11.86 o
   6  18   6         41.61         33.49         8.23 o
   7  18   6         43.50         57.86         9.26 o
   8  18   6          2.93         11.10         7.61 o
   9  18   6          2.11         -8.02         7.20 o
  10  18   6        140.38        148.46        10.52 o
  11  18   6         60.66         67.22         9.99 o
 -15  19   6        140.07        154.07        12.16 o
 -14  19   6          0.29         -3.60         8.66 o
 -13  19   6          0.34         -7.33         8.19 o
 -12  19   6         18.75         18.11         7.74 o
 -11  19   6         17.75         12.86         6.53 o
 -10  19   6          6.03          8.04         5.60 o
  -9  19   6        142.07        113.34         7.23 o
  -8  19   6         62.17         72.87         6.61 o
  -7  19   6         35.56         26.60         5.92 o
  -6  19   6          3.39          1.81         5.57 o
  -5  19   6         91.57         97.76         6.74 o
  -4  19   6         17.36         12.89         5.55 o
  -3  19   6         25.72         17.70         5.78 o
  -2  19   6         89.06         76.47         6.53 o
  -1  19   6         89.41         92.36         6.82 o
   0  19   6        242.03        241.20         8.62 o
   1  19   6        143.40        134.12         7.29 o
   2  19   6        199.29        203.35         8.59 o
   3  19   6        497.23        445.28        14.54 o
   4  19   6        187.04        178.14        13.07 o
   5  19   6          2.64          5.90         7.67 o
   6  19   6          8.23          0.80         9.60 o
   7  19   6         14.13         11.31         7.96 o
   8  19   6          3.43          7.76         8.06 o
   9  19   6         54.55         45.37         8.94 o
 -13  20   6         13.11         17.70        11.47 o
 -12  20   6          1.29         -1.66         7.54 o
 -11  20   6         22.74         32.78         8.42 o
 -10  20   6          6.93         -2.07         6.40 o
  -9  20   6        348.19        441.81        11.57 o
  -8  20   6          0.21          1.34         6.56 o
  -7  20   6        381.67        420.75        11.86 o
  -6  20   6          0.07         -8.28         5.52 o
  -5  20   6        422.88        448.27        13.55 o
  -4  20   6          5.02          7.45         5.67 o
  -3  20   6          3.85          5.54         5.64 o
  -2  20   6        129.91        133.71         7.33 o
  -1  20   6        864.20        900.67        15.88 o
   0  20   6         98.91         89.58         6.97 o
   1  20   6        126.29        130.18         7.83 o
   2  20   6        242.13        290.21        10.01 o
   3  20   6         49.45         35.46         8.20 o
   4  20   6          0.53          3.61         7.90 o
   5  20   6          0.19          5.49         8.12 o
   6  20   6        180.04        202.59        11.88 o
   7  20   6         33.04         38.98         9.06 o
 -10  21   6         63.25         81.07         7.97 o
  -9  21   6        107.52        113.06         8.47 o
  -8  21   6         94.76         87.72         7.24 o
  -7  21   6          6.12          3.10         6.60 o
  -6  21   6         17.48         25.14         6.36 o
  -5  21   6        261.02        293.73         9.81 o
  -4  21   6         49.93         40.96         6.57 o
  -3  21   6         58.91         56.42         6.69 o
  -2  21   6         43.45         46.79         6.66 o
  -1  21   6         15.80         17.10         6.07 o
   0  21   6         61.09         52.55         7.00 o
   1  21   6          1.69          0.66         5.98 o
   2  21   6          0.00          1.30         8.60 o
   3  21   6         52.04         33.89         9.15 o
   4  21   6          3.07         -0.75         8.37 o
   5  21   6         62.73         68.84         9.80 o
  -6  22   6         15.72         13.04         6.52 o
  -5  22   6         89.83        102.86         7.55 o
  -4  22   6         52.93         42.37         6.94 o
  -3  22   6         41.04         37.68         6.81 o
  -2  22   6        112.92        132.51         8.14 o
  -1  22   6        224.13        274.24        10.18 o
   0  22   6         70.12         68.14         7.50 o
 -25   1   7         66.69         51.99        14.49 o
 -24   1   7        410.28        418.72        13.68 o
 -23   1   7          8.88          1.02         7.77 o
 -22   1   7         36.64         21.61         8.04 o
 -21   1   7         37.66         33.99         7.56 o
 -20   1   7        276.97        249.00        10.53 o
 -19   1   7        486.89        428.33        14.51 o
 -18   1   7         31.44         23.35         8.54 o
 -17   1   7         38.97         28.19         6.76 o
 -16   1   7         27.03         14.62         4.74 o
 -15   1   7        128.12        119.11         5.23 o
 -14   1   7        300.19        302.08         7.35 o
 -13   1   7        208.41        211.72         7.64 o
 -12   1   7         84.98         74.32         6.18 o
 -11   1   7         26.31         27.25         5.72 o
 -10   1   7         54.94         47.55         5.91 o
  -9   1   7        486.72        457.45        11.13 o
  -8   1   7        226.31        212.47         7.84 o
  -7   1   7        135.39        114.25         6.06 o
  -6   1   7         13.71          9.80         4.96 o
  -5   1   7        156.81        161.79         6.46 o
  -4   1   7         23.77         17.64         4.90 o
  -3   1   7        139.65        140.24         7.92 o
  -2   1   7         55.11         33.11         5.13 o
  -1   1   7        282.82        296.83         7.85 o
   0   1   7         36.54         30.65         5.15 o
   1   1   7        315.90        307.83         7.89 o
   2   1   7          8.08          5.40         4.63 o
   3   1   7        142.91        128.91         6.91 o
   4   1   7        340.20        318.70         7.53 o
   5   1   7          0.28         -3.60         3.90 o
   6   1   7        218.61        211.61         6.10 o
   7   1   7        131.36        135.57         4.82 o
   8   1   7          2.23         -3.98         5.13 o
   9   1   7         92.55         83.57         6.93 o
  10   1   7         12.38         11.11         6.12 o
  11   1   7        223.28        200.01         8.46 o
  12   1   7        253.37        236.00         9.06 o
  13   1   7        910.74        782.72        15.03 o
  14   1   7         14.89         17.17         6.43 o
  15   1   7          0.03         -0.72         6.25 o
  16   1   7        524.92        525.46        11.88 o
  17   1   7        124.12         99.52         6.83 o
  18   1   7         13.72          9.68         5.75 o
  19   1   7        202.34        248.21         9.28 o
 -25   2   7        130.06        132.94         9.83 o
 -24   2   7         89.40        103.83        10.08 o
 -23   2   7       1904.41       1906.05        36.72 o
 -22   2   7        179.06        168.70         9.77 o
 -21   2   7          0.04         -7.74        10.10 o
 -20   2   7        117.66        114.36         9.65 o
 -19   2   7         75.99         77.50         8.80 o
 -18   2   7        131.86        113.54         9.18 o
 -17   2   7          0.06         -8.57         5.72 o
 -16   2   7         29.45         16.27         4.61 o
 -15   2   7         28.59         29.68         4.96 o
 -14   2   7        292.53        281.52        11.33 o
 -13   2   7          0.87         -3.09         5.14 o
 -12   2   7        199.88        194.93         7.97 o
 -11   2   7       1462.36       1397.86        19.27 o
 -10   2   7        142.43        130.39         6.89 o
  -9   2   7        967.82        932.90        15.16 o
  -8   2   7         42.73         42.97         5.46 o
  -7   2   7        105.90        125.02         6.16 o
  -6   2   7          0.30          4.33         4.88 o
  -5   2   7        743.69        689.07        12.15 o
  -4   2   7         72.01         79.41         5.62 o
  -3   2   7        168.48        194.71         7.04 o
  -2   2   7          3.31          2.67         4.83 o
  -1   2   7         68.52         72.50         6.76 o
   0   2   7          7.87          5.82         4.69 o
   1   2   7        158.66        143.29         6.20 o
   2   2   7        323.11        328.00         7.81 o
   3   2   7       1429.78       1367.07        16.04 o
   4   2   7        258.79        254.63         7.55 o
   5   2   7         59.68         57.06         5.69 o
   6   2   7        594.41        570.97         9.53 o
   7   2   7          1.12         -2.52         3.75 o
   8   2   7          2.05         -3.26         5.11 o
   9   2   7         47.95         27.99         6.52 o
  10   2   7         10.36          9.64         5.93 o
  11   2   7         45.46         32.07         6.07 o
  12   2   7          3.59         -1.58         5.68 o
  13   2   7        181.91        148.68         8.55 o
  14   2   7         15.44         15.31         6.47 o
  15   2   7        146.20        133.76         7.93 o
  16   2   7          3.14         -8.91         5.94 o
  17   2   7        617.16        688.96        12.65 o
  18   2   7          2.23          6.24         5.74 o
  19   2   7        129.16        138.48         7.23 o
 -25   3   7         37.42         32.47         8.15 o
 -24   3   7        515.64        527.05        15.21 o
 -23   3   7        703.46        843.57        30.94 o
 -22   3   7         11.10          8.60         7.23 o
 -21   3   7        436.47        423.15        14.45 o
 -20   3   7          9.02         10.13         9.06 o
 -19   3   7        154.72        158.11         9.98 o
 -18   3   7         14.51          5.62         7.23 o
 -17   3   7          3.14         -5.06         5.83 o
 -16   3   7          0.57         -6.35         4.23 o
 -15   3   7        940.89        863.43        12.09 o
 -14   3   7         99.35        104.34         5.75 o
 -13   3   7         49.94         49.61         5.28 o
 -12   3   7         93.66         98.33         6.35 o
 -11   3   7         17.94         20.53         5.57 o
 -10   3   7       3095.97       3105.59        34.99 o
  -9   3   7       1251.50       1277.07        15.49 o
  -8   3   7        217.94        200.57         6.31 o
  -7   3   7        312.00        306.87         8.50 o
  -6   3   7         79.62         79.11         5.81 o
  -5   3   7        120.79        110.16         6.27 o
  -4   3   7         36.38         37.48         5.41 o
  -3   3   7        101.54        104.53         5.92 o
  -2   3   7         23.63         18.41         5.38 o
  -1   3   7        205.13        192.41         6.80 o
   0   3   7          6.00         11.36         5.01 o
   1   3   7       1304.41       1204.82        14.86 o
   2   3   7        552.01        570.32         9.19 o
   3   3   7       2038.06       2010.54        19.84 o
   4   3   7          2.20         -0.14         3.89 o
   5   3   7          2.26         -5.69         3.79 o
   6   3   7        672.50        696.31        10.79 o
   7   3   7          0.19         -6.48         5.30 o
   8   3   7         51.58         65.16         5.84 o
   9   3   7        709.65        551.94        13.03 o
  10   3   7         28.29         23.66         6.40 o
  11   3   7          9.15         -9.04         6.03 o
  12   3   7        124.54        132.05         8.68 o
  13   3   7         97.64         74.81         7.47 o
  14   3   7        170.06        146.27         8.46 o
  15   3   7        253.26        226.04         9.55 o
  16   3   7        614.29        603.73        12.68 o
  17   3   7         55.66         64.17         6.42 o
  18   3   7          0.33         -2.94         5.59 o
 -25   4   7          6.41         11.68         7.80 o
 -24   4   7         77.44        105.61         9.15 o
 -23   4   7       2512.02       2517.10        42.98 o
 -22   4   7        911.01        966.87        21.32 o
 -21   4   7          3.60        -10.51         7.01 o
 -20   4   7         18.66         13.41         9.51 o
 -19   4   7          8.21          6.72         7.30 o
 -18   4   7          0.28         -9.27         6.88 o
 -17   4   7         49.24         52.43         6.83 o
 -16   4   7          0.08         -6.04         4.03 o
 -15   4   7         97.51         65.71         4.99 o
 -14   4   7        117.96        120.26         5.55 o
 -13   4   7         25.85         13.13         4.47 o
 -12   4   7         27.01         19.28         4.66 o
 -11   4   7         26.78         43.95         4.84 o
 -10   4   7       1099.19       1036.42        14.81 o
  -9   4   7          0.50         -5.48         3.65 o
  -8   4   7         35.90         31.83         4.25 o
  -7   4   7         10.27          8.61         4.11 o
  -6   4   7          0.61          0.57         4.00 o
  -5   4   7        489.94        504.64         8.71 o
  -4   4   7          1.46          3.19         4.56 o
  -3   4   7        272.44        258.56         7.22 o
  -2   4   7         32.15         29.21         4.83 o
  -1   4   7       1578.47       1542.49        17.40 o
   0   4   7        229.07        224.84         5.86 o
   1   4   7          0.47         -1.07         3.91 o
   2   4   7       2793.38       2643.76        24.39 o
   3   4   7        100.06         94.96         4.44 o
   4   4   7          4.61          4.45         3.74 o
   5   4   7          0.00         -5.55         3.70 o
   6   4   7        261.43        232.51         6.24 o
   7   4   7        229.94        199.03         7.32 o
   8   4   7          0.95          2.25         5.03 o
   9   4   7        541.91        474.73        12.12 o
  10   4   7          4.05         -0.97         6.20 o
  11   4   7        257.83        242.48        11.45 o
  12   4   7         39.91         34.35         6.93 o
  13   4   7         77.42         68.83         7.51 o
  14   4   7        198.00        197.89         9.66 o
  15   4   7        511.47        549.10        13.30 o
  16   4   7        226.23        254.11         9.63 o
  17   4   7        839.26        761.68        14.47 o
  18   4   7          4.32          2.09         5.95 o
 -25   5   7        161.05        163.00        17.22 o
 -24   5   7        225.65        206.17        11.28 o
 -23   5   7         12.83          5.13         8.24 o
 -22   5   7        751.81        740.72        18.62 o
 -21   5   7         90.64        111.64         9.56 o
 -20   5   7         12.49         12.78         7.72 o
 -19   5   7         37.19         38.49         7.51 o
 -18   5   7       1216.73       1237.57        21.46 o
 -17   5   7         18.60         21.32         5.85 o
 -16   5   7         25.40         29.73         4.25 o
 -15   5   7        102.90         91.87         5.35 o
 -14   5   7          4.82          7.62         4.42 o
 -13   5   7        205.30        194.72         6.48 o
 -12   5   7         85.75         80.04         5.30 o
 -11   5   7         78.58         63.22         5.06 o
 -10   5   7         99.45        117.73         6.02 o
  -9   5   7         13.30         16.28         3.91 o
  -8   5   7        822.21        810.15        10.30 o
  -7   5   7        587.86        574.52         8.12 o
  -6   5   7        539.60        560.09         9.28 o
  -5   5   7        524.73        513.78         9.79 o
  -4   5   7        183.56        186.03         6.39 o
  -3   5   7        242.01        246.87         7.13 o
  -2   5   7         24.06         26.81         5.00 o
  -1   5   7        647.78        644.19        10.67 o
   0   5   7       1314.72       1273.95        15.23 o
   1   5   7       1434.21       1374.03        17.06 o
   2   5   7       1752.94       1777.58        16.92 o
   3   5   7        409.66        409.53         7.44 o
   4   5   7          0.47         -4.52         3.93 o
   5   5   7         75.26         62.93         4.62 o
   6   5   7          2.07         -3.08         3.72 o
   7   5   7        403.73        363.92         9.36 o
   8   5   7          3.91         -1.76         6.78 o
   9   5   7        538.39        535.42        20.62 o
  10   5   7        423.26        428.23        11.90 o
  11   5   7          2.37         -8.17         6.11 o
  12   5   7        108.94        122.43         9.09 o
  13   5   7         66.05         72.02         7.74 o
  14   5   7         14.45         11.61         7.00 o
  15   5   7        860.41        867.57        16.40 o
  16   5   7        155.96        151.39         9.72 o
  17   5   7         28.88         10.54         6.28 o
  18   5   7         78.14         92.53         7.53 o
 -24   6   7         74.01         54.34         9.22 o
 -23   6   7          0.58        -11.66         7.77 o
 -22   6   7         37.36         61.00         8.29 o
 -21   6   7         80.72         81.21         8.27 o
 -20   6   7          9.21         17.08         7.13 o
 -19   6   7       2478.18       2641.34        36.64 o
 -18   6   7        208.83        218.83        10.72 o
 -17   6   7        300.85        303.24         9.31 o
 -16   6   7        121.35        127.35         7.09 o
 -15   6   7       1478.24       1473.61        17.67 o
 -14   6   7        776.17        764.55        11.81 o
 -13   6   7        155.74        147.64         6.62 o
 -12   6   7         54.76         55.31         4.99 o
 -11   6   7        483.18        457.47         9.33 o
 -10   6   7         39.23         37.98         4.47 o
  -9   6   7         53.81         62.48         4.38 o
  -8   6   7        762.04        748.37        10.66 o
  -7   6   7       2822.07       2810.02        25.32 o
  -6   6   7       2266.03       2270.12        21.26 o
  -5   6   7       1111.42       1094.92        12.73 o
  -4   6   7         99.30        100.69         4.87 o
  -3   6   7          0.02          4.48         3.55 o
  -2   6   7        503.20        509.53         9.07 o
  -1   6   7        639.80        604.05        10.48 o
   0   6   7         48.98         42.50         4.23 o
   1   6   7         74.53         68.06         4.46 o
   2   6   7        114.90        105.48         4.85 o
   3   6   7          1.10         -0.52         3.72 o
   4   6   7          1.77          6.72         3.81 o
   5   6   7       2722.47       2510.85        23.42 o
   6   6   7          3.08         -5.00         4.17 o
   7   6   7        152.96        137.95         6.29 o
   8   6   7         77.54         81.62         6.49 o
   9   6   7         47.45         41.81         6.16 o
  10   6   7        161.29        138.90         8.03 o
  11   6   7        215.47        207.67         8.94 o
  12   6   7          0.33         -7.84         6.36 o
  13   6   7       1036.12       1116.77        24.07 o
  14   6   7        189.43        192.06         8.95 o
  15   6   7        338.19        327.18        10.57 o
  16   6   7         94.67         93.75         7.52 o
  17   6   7        419.37        436.01        11.40 o
  18   6   7         42.77         43.06         6.55 o
 -24   7   7         91.50        110.08         9.39 o
 -23   7   7          6.75         -4.31         7.24 o
 -22   7   7        674.02        741.58        17.35 o
 -21   7   7         12.55         17.39         7.51 o
 -20   7   7          0.41          4.42         7.11 o
 -19   7   7       1239.73       1282.58        22.35 o
 -18   7   7          1.48          7.08         6.87 o
 -17   7   7         53.77         56.13         7.59 o
 -16   7   7        300.94        291.70         8.37 o
 -15   7   7        645.09        635.73        10.93 o
 -14   7   7       1240.66       1258.32        15.96 o
 -13   7   7          5.67          2.80         4.30 o
 -12   7   7         84.71         71.50         5.19 o
 -11   7   7       1380.85       1288.08        15.78 o
 -10   7   7        169.39        175.22         5.97 o
  -9   7   7        245.82        237.97         6.88 o
  -8   7   7          4.42         -3.14         3.88 o
  -7   7   7        100.65        111.75         5.45 o
  -6   7   7       1541.58       1551.25        17.51 o
  -5   7   7         18.21         13.77         3.84 o
  -4   7   7         49.99         53.75         4.08 o
  -3   7   7        104.63        114.68         4.50 o
  -2   7   7       1314.69       1287.03        16.26 o
  -1   7   7         57.70         56.04         4.94 o
   0   7   7        202.07        185.14         7.88 o
   1   7   7       1194.29       1215.99        14.29 o
   2   7   7         66.21         86.86         4.82 o
   3   7   7        941.11        903.18        13.58 o
   4   7   7         63.12         73.93         4.56 o
   5   7   7         88.61         75.04         4.64 o
   6   7   7        839.01        832.60        11.61 o
   7   7   7          9.59         -1.17         5.88 o
   8   7   7        389.13        387.49        10.35 o
   9   7   7        211.98        227.32         8.33 o
  10   7   7         28.79         32.63         6.26 o
  11   7   7          3.11         -3.45         5.90 o
  12   7   7          7.41          2.47         5.98 o
  13   7   7         82.30         52.57         7.52 o
  14   7   7        221.20        240.26         9.29 o
  15   7   7         24.77         30.43         6.83 o
  16   7   7         34.11         33.73         6.71 o
  17   7   7          7.85          0.21         6.03 o
 -24   8   7        145.60        190.89        10.55 o
 -23   8   7         36.76         40.79         8.09 o
 -22   8   7        610.62        683.20        16.78 o
 -21   8   7          5.58         11.84         7.26 o
 -20   8   7          0.41         -1.01         6.93 o
 -19   8   7        161.87        144.70        10.64 o
 -18   8   7        220.32        239.61        10.18 o
 -17   8   7          0.02          8.91         6.06 o
 -16   8   7          0.01          7.52         5.69 o
 -15   8   7        246.13        256.74         8.43 o
 -14   8   7          6.39          1.64         4.70 o
 -13   8   7        654.24        652.33        11.01 o
 -12   8   7         42.24         39.28         4.75 o
 -11   8   7        539.60        502.88         8.97 o
 -10   8   7        177.09        197.57         6.59 o
  -9   8   7          0.29         -2.54         4.12 o
  -8   8   7         88.23         85.22         5.32 o
  -7   8   7         33.25         32.19         4.58 o
  -6   8   7         19.30         13.37         4.16 o
  -5   8   7          0.86          2.08         3.50 o
  -4   8   7          1.52         -2.98         4.20 o
  -3   8   7        161.95        177.90         6.16 o
  -2   8   7        173.40        170.58         6.22 o
  -1   8   7         76.99         62.59         5.01 o
   0   8   7         71.75         71.07         5.08 o
   1   8   7       1017.93        926.44        12.86 o
   2   8   7        169.35        177.04         5.70 o
   3   8   7         13.24          4.22         3.93 o
   4   8   7        809.98        777.62        10.98 o
   5   8   7          2.93          7.98         3.71 o
   6   8   7        441.90        422.38         8.90 o
   7   8   7       1250.75       1249.53        17.25 o
   8   8   7        146.08        146.85         7.49 o
   9   8   7         49.71         41.27         6.36 o
  10   8   7         98.38         86.23         6.95 o
  11   8   7        141.76        159.66         7.94 o
  12   8   7         56.62         51.53         7.07 o
  13   8   7          2.27         -4.97         5.66 o
  14   8   7         69.42         62.24         6.65 o
  15   8   7          6.35         -3.28         5.99 o
  16   8   7         14.71         27.56         6.73 o
  17   8   7        186.59        272.54         9.57 o
 -23   9   7        294.87        358.54        12.96 o
 -22   9   7        182.66        224.06        10.75 o
 -21   9   7        376.16        429.64        13.45 o
 -20   9   7        337.88        354.22        15.31 o
 -19   9   7         21.66         21.42         7.39 o
 -18   9   7         31.29         16.74         7.07 o
 -17   9   7         17.40         15.32         7.02 o
 -16   9   7         98.24        112.79         7.24 o
 -15   9   7         60.46         62.87         5.30 o
 -14   9   7         40.66         53.54         5.21 o
 -13   9   7         47.22         50.48         5.09 o
 -12   9   7        483.06        465.73        11.68 o
 -11   9   7         11.51          6.38         4.92 o
 -10   9   7       1101.97       1095.66        14.34 o
  -9   9   7        563.41        527.85        10.25 o
  -8   9   7         63.67         69.53         6.87 o
  -7   9   7        248.73        215.85         7.76 o
  -6   9   7         64.67         64.23         5.90 o
  -5   9   7         24.37         19.18         5.12 o
  -4   9   7         58.43         57.71         5.24 o
  -3   9   7         68.23         64.75         4.99 o
  -2   9   7         90.54        108.38         5.52 o
  -1   9   7          4.94          3.77         4.32 o
   0   9   7        128.63        135.20         5.68 o
   1   9   7         21.13          3.40         4.29 o
   2   9   7        272.21        288.13         7.33 o
   3   9   7        302.18        298.35         7.37 o
   4   9   7        705.51        718.23        10.58 o
   5   9   7       2713.68       2655.89        25.56 o
   6   9   7        255.76        272.42         7.98 o
   7   9   7         17.27         11.81         6.67 o
[truncated: 98,332 more chars]
